# Supplementary material for: The PortaLyzer, a DIY tool that allows environmental DNA extraction in the field
Source: HardwareX. 2022 Oct 27;12:e00373. doi: 10.1016/j.ohx.2022.e00373 (PMC9644035; doi:10.1016/j.ohx.2022.e00373)
Supplement: Supplementary data 1 [file mmc1.csv]

Legend	Species KV run2 top 15	KV Sum	% Top 15	Species Solo run2 top 15	Solo Sum	% Top 15	Legend	Genus KV run2 top 15	KV Sum	% Top 15	Genus Solo run2 top 15	Solo Sum	% Top 15	Legend	Family KV run2 top 15	KV Sum	% Top 15	Family Solo run2 top 15	Solo Sum	% Top 15	Legend	Order KV run2 top 15	KV Sum	% Top 15	Order Solo run2 top 15	Solo Sum	% Top 15	Legend	Class KV run2 top 15	KV Sum	% Top 15	Class Solo run2 top 15	Solo Sum	% Top 15	Legend	Phylum KV run2 top 15	KV Sum	% Top 15	Phylum Solo run2 top 15	Solo Sum	% Top 15
appears in all 4 data sets	uncultured_bacterium	238791	0.449	uncultured_bacterium	186066	0.348	appears in all 4 data sets	uncultured	632651	0.411	uncultured	663118	0.443	appears in all 4 data sets	uncultured	233890	0.146	Bacillaceae	286915	0.164	appears in all 4 data sets	Rhizobiales	219875	0.117	Burkholderiales	329774	0.162	appears in all 4 data sets	Alphaproteobacteria	500565	0.177	Gammaproteobacteria	488284	0.158	appears in all 4 data sets	Proteobacteria	906112	0.279	Proteobacteria	946230	0.260
appears in 3 data sets	metagenome	57543	0.108	metagenome	132693	0.248	appears in 3 data sets	Mitochondria	145205	0.094	Geobacillus	187693	0.125	appears in 3 data sets	Bacillaceae	168343	0.105	uncultured	241997	0.138	appears in 3 data sets	Acidobacteriales	200882	0.107	Rhizobiales	319465	0.157	appears in 3 data sets	Gammaproteobacteria	384834	0.136	Alphaproteobacteria	457739	0.148	appears in 3 data sets	Acidobacteriota	520773	0.160	Acidobacteriota	454928	0.125
appears in 2 data sets across locations	uncultured_forest	42198	0.079	uncultured_proteobacterium	39839	0.074	appears in both KV data sets	Geobacillus	109265	0.071	RB41	80850	0.054	appears in both KV data sets	Gemmataceae	155077	0.097	Gemmataceae	164900	0.094	appears in both KV data sets	Burkholderiales	192441	0.102	Bacillales	288018	0.142	appears in both KV data sets	Acidobacteriae	380265	0.135	Verrucomicrobiae	314789	0.102	appears in 2 data sets across locations	Verrucomicrobiota	398861	0.123	Actinobacteriota	375796	0.103
appears in both KV data sets	Rhynchosporium_secalis	34013	0.064	uncultured_soil	28945	0.054	appears in both Solo data sets	WD2101_soil_group	75618	0.049	Candidatus_Udaeobacter	76547	0.051	appears in both Solo data sets	Mitochondria	145199	0.091	Xanthobacteraceae	164125	0.094	appears in both Solo data sets	Chthoniobacterales	192184	0.102	Gemmatales	164900	0.081	appears in both Solo data sets	Verrucomicrobiae	319344	0.113	Bacteroidia	301561	0.097	appears in both KV data sets	Planctomycetota	326776	0.101	Planctomycetota	375190	0.103
appears in both Solo data sets	uncultured_Verrucomicrobia	25180	0.047	uncultured_Rhodocyclaceae	21938	0.041	appears in 1 data set	RB41	66558	0.043	KD4-96	62827	0.042	appears in 1 data set	Chthoniobacteraceae	128596	0.080	Chthoniobacteraceae	123688	0.071	appears in 1 data set	Bacillales	169615	0.090	Chthoniobacterales	141564	0.070	appears in 1 data set	Bacteroidia	264836	0.094	Bacilli	300535	0.097	appears in both Solo data sets	Bacteroidota	270897	0.083	Verrucomicrobiota	366019	0.101
appears in 1 data set	uncultured_soil	21857	0.041	uncultured_Flexibacter	21712	0.041		Bryobacter	63964	0.042	WD2101_soil_group	48900	0.033		Xanthobacteraceae	125952	0.079	Chitinophagaceae	123157	0.070		Gemmatales	155077	0.082	Chitinophagales	138017	0.068		Planctomycetes	222453	0.079	Planctomycetes	254248	0.082	appears in 1 data set	Chloroflexi	208174	0.064	Bacteroidota	313975	0.086
	uncultured_Holophaga	19963	0.038	uncultured_Holophaga	17979	0.034		Candidatus_Udaeobacter	61309	0.04	Bryobacter	45598	0.03		Chitinophagaceae	121027	0.076	Nitrosomonadaceae	109521	0.063		Rickettsiales	148843	0.079	Pedosphaerales	85056	0.042		Bacilli	181653	0.064	Acidobacteriae	185218	0.060		Actinobacteriota	196089	0.060	Firmicutes	307197	0.084
	uncultured_proteobacterium	19707	0.037	uncultured_Verrucomicrobia	13938	0.026		Chthoniobacter	61028	0.04	Pseudomonas	45508	0.03		Oxalobacteraceae	75778	0.047	Pedosphaeraceae	85056	0.049		Chitinophagales	131053	0.069	Gaiellales	83762	0.041		Blastocatellia	83406	0.030	Thermoleophilia	130701	0.042		Firmicutes	186455	0.057	Chloroflexi	201476	0.055
	uncultured_Flexibacter	17834	0.034	uncultured_Planctomycetia	11675	0.022		Candidatus_Xiphinematobacter	60276	0.039	Chthoniobacter	45189	0.03		WD2101_soil_group	75618	0.047	Pyrinomonadaceae	80850	0.046		Tepidisphaerales	78035	0.041	Pyrinomonadales	80850	0.040		Phycisphaerae	82274	0.029	Actinobacteria	122666	0.040		Myxococcota	71559	0.022	Myxococcota	108058	0.030
	bacterium_enrichment	11815	0.022	uncultured_Zavarzinella	11328	0.021		WD260	51467	0.033	Massilia	44145	0.03		Ktedonobacteraceae	72809	0.045	Oxalobacteraceae	80585	0.046		Chlamydiales	77437	0.041	Vicinamibacterales	79427	0.039		Chlamydiae	77460	0.027	Blastocatellia	115779	0.037		Bdellovibrionota	49039	0.015	Deinococcota	40277	0.011
	uncultured_Chloroflexi	9799	0.018	uncultured_Ferrimicrobium	10184	0.019		Puia	50717	0.033	IMCC26256	40657	0.027		Pyrinomonadaceae	66558	0.042	KD4-96	62827	0.036		Ktedonobacterales	73108	0.039	Acidobacteriales	69883	0.034		Ktedonobacteria	77155	0.027	Vicinamibacteria	107643	0.035		Armatimonadota	33067	0.010	Gemmatimonadota	38830	0.011
	uncultured_Thermoflavimicrobium	8538	0.016	bacterium_Ellin6515	10098	0.019		Subgroup_2	48840	0.032	Thermus	40076	0.027		Bryobacteraceae	63964	0.040	Opitutaceae	61484	0.035		Pyrinomonadales	66558	0.035	Sphingobacteriales	68635	0.034		Actinobacteria	72236	0.026	Acidimicrobiia	100181	0.032		Cyanobacteria	23544	0.007	Patescibacteria	31990	0.009
	uncultured_Gemmatimonadetes	8473	0.016	uncultured_Candidatus	9934	0.019		Candidatus_Solibacter	44147	0.029	Candidatus_Solibacter	39858	0.027		Xiphinematobacteraceae	60276	0.038	Pirellulaceae	59821	0.034		Bryobacterales	63964	0.034	KD4-96	62827	0.031		Thermoleophilia	66126	0.023	Polyangia	88940	0.029		Dependentiae	23325	0.007	Bdellovibrionota	31668	0.009
	bacterium_Ellin6543	8471	0.016	bacterium_enrichment	9895	0.018		Pseudomonas	38260	0.025	Haliangium	38502	0.026		Parachlamydiaceae	56014	0.035	Microscillaceae	54332	0.031		Sphingobacteriales	63713	0.034	Opitutales	62027	0.030		Polyangia	60347	0.021	Anaerolineae	65722	0.021		Patescibacteria	22122	0.007	Latescibacterota	25668	0.007
	uncultured_Planctomycetaceae	7910	0.015	uncultured_Desulfovirga	9063	0.017		0319-6G20	30203	0.02	Ellin6067	36526	0.024		Acidobacteriaceae_(Subgroup_1)	53599	0.033	WD2101_soil_group	48900	0.028		Cytophagales	52992	0.028	Cytophagales	60697	0.030		Anaerolineae	53452	0.019	Phycisphaerae	65657	0.021		Gemmatimonadota	12415	0.004	Desulfobacterota	24449
		532092			535287				1539508			1495994				1602700			1748158				1885777			2034902				2826406			3099663				3249208			3641751
	Species KV run1 top 15	KV Sum	% Top 15	Species Solo run1 top 15	Solo Sum	% Top 15		Genus KV run1 top 15	KV Sum	% Top 15	Genus Solo run1 top 15	Solo Sum	% Top 15		Family KV run1 top 15	KV Sum	% Top 15	Family Solo run1 top 15	Solo Sum	% Top 15		Order KV run1 top 15	KV Sum	% Top 15	Order Solo run1 top 15	Solo Sum	% Top 15		Class KV run1 top 15	KV Sum	% Top 15	Class Solo run1 top 15	Solo Sum	% Top 15		Phylum KV run1 top 15	KV Sum	% Top 15	Phylum Solo run1 top 15	Solo Sum	% Top 15
	uncultured_bacterium	249399	0.502	uncultured_bacterium	194806	0.428		uncultured	562345	0.426	uncultured	502851	0.424		uncultured	197996	0.138	uncultured	167692	0.122		Rhizobiales	204431	0.120	Burkholderiales	226847	0.140		Alphaproteobacteria	409242	0.160	Bacteroidia	399541	0.168		Proteobacteria	775899	0.263	Proteobacteria	625864	0.213
	metagenome	62840	0.127	metagenome	86843	0.191		Geobacillus	104307	0.079	Geobacillus	114475	0.097		Bacillaceae	186634	0.130	Bacillaceae	159466	0.116		Bacillales	187047	0.110	Rhizobiales	182745	0.113		Gammaproteobacteria	366133	0.143	Gammaproteobacteria	350820	0.148		Acidobacteriota	422098	0.143	Bacteroidota	417319	0.142
	uncultured_forest	29168	0.059	uncultured_Flexibacter	30160	0.066		Mitochondria	85693	0.065	RB41	108303	0.091		Chthoniobacteraceae	132253	0.092	Chitinophagaceae	150601	0.110		Burkholderiales	185737	0.109	Chitinophagales	170936	0.106		Verrucomicrobiae	315585	0.123	Verrucomicrobiae	299655	0.126		Verrucomicrobiota	399475	0.136	Acidobacteriota	389410	0.132
	uncultured_proteobacterium	20519	0.041	uncultured_soil	21577	0.047		Chthoniobacter	65446	0.05	Candidatus_Udaeobacter	63701	0.054		Chitinophagaceae	129845	0.090	Chthoniobacteraceae	109065	0.079		Chthoniobacterales	164221	0.097	Bacillales	160899	0.099		Bacteroidia	296785	0.116	Alphaproteobacteria	274736	0.116		Bacteroidota	308051	0.105	Verrucomicrobiota	365713	0.124
	uncultured_soil	18239	0.037	uncultured_proteobacterium	20310	0.045		WD2101_soil_group	64259	0.049	Pseudomonas	43240	0.036		Xanthobacteraceae	115590	0.080	Pyrinomonadaceae	108303	0.079		Chitinophagales	144216	0.085	Chthoniobacterales	127860	0.079		Acidobacteriae	285764	0.112	Bacilli	174032	0.073		Planctomycetota	246578	0.084	Planctomycetota	224607	0.076
	uncultured_Flexibacter	17562	0.035	uncultured_Holophaga	14723	0.032		RB41	62427	0.047	Chthoniobacter	42810	0.036		Gemmataceae	104071	0.072	Pedosphaeraceae	93514	0.068		Acidobacteriales	136325	0.080	Pyrinomonadales	108303	0.067		Bacilli	198626	0.078	Acidobacteriae	157263	0.066		Firmicutes	202489	0.069	Actinobacteriota	199841	0.068
	uncultured_Verrucomicrobia	16154	0.033	uncultured_Rhodocyclaceae	13169	0.029		Candidatus_Udaeobacter	61241	0.046	Massilia	41792	0.035		Mitochondria	85693	0.060	Microscillaceae	93343	0.068		Gemmatales	104071	0.061	Cytophagales	100241	0.062		Planctomycetes	151207	0.059	Blastocatellia	142301	0.060		Actinobacteriota	181511	0.062	Firmicutes	181259	0.062
	uncultured_Holophaga	15799	0.032	uncultured_Verrucomicrobia	12039	0.026		Bryobacter	51013	0.039	WD2101_soil_group	40463	0.034		Pedosphaeraceae	75829	0.053	Xanthobacteraceae	90108	0.066		Rickettsiales	89334	0.053	Sphingobacteriales	98084	0.061		Chlamydiae	79568	0.031	Planctomycetes	134783	0.057		Chloroflexi	172532	0.059	Chloroflexi	145622	0.049
	Rhynchosporium_secalis	14711	0.030	wastewater_metagenome	10961	0.024		Subgroup_2	44292	0.034	Bryobacter	39486	0.033		Oxalobacteraceae	64465	0.045	Gemmataceae	86375	0.063		Chlamydiales	79568	0.047	Pedosphaerales	93514	0.058		Blastocatellia	78237	0.031	Polyangia	74109	0.031		Myxococcota	74476	0.025	Myxococcota	88829	0.030
	bacterium_enrichment	12427	0.025	uncultured_Candidatus	9719	0.021		WD260	44279	0.034	Haliangium	37126	0.031		WD2101_soil_group	64259	0.045	Oxalobacteraceae	76086	0.055		Sphingobacteriales	79491	0.047	Gemmatales	86375	0.053		Phycisphaerae	72585	0.028	Thermoleophilia	71245	0.030		Bdellovibrionota	50130	0.017	Bdellovibrionota	47250	0.016
	uncultured_Chloroflexi	11901	0.024	uncultured_Chitinophaga	9121	0.020		Puia	43463	0.033	env.OPS_17	33228	0.028		Pyrinomonadaceae	62427	0.043	Nitrosomonadaceae	64760	0.047		Pedosphaerales	75829	0.045	Acidobacteriales	69176	0.043		Thermoleophilia	70612	0.028	Anaerolineae	65620	0.028		Patescibacteria	28436	0.010	Patescibacteria	44072	0.015
	uncultured_Planctomycetaceae	7884	0.016	bacterium_enrichment	9006	0.020		Candidatus_Solibacter	36504	0.028	AKYH767	31937	0.027		Ktedonobacteraceae	60829	0.042	Opitutaceae	50848	0.037		Tepidisphaerales	67212	0.040	Chlamydiales	53458	0.033		Ktedonobacteria	63679	0.025	Actinobacteria	64414	0.027		Armatimonadota	25018	0.008	Dependentiae	20907	0.007
	uncultured_Candidatus	7203	0.015	uncultured_Bacteroidetes	8882	0.020		Pseudomonas	36344	0.028	Terrimonas	30211	0.025		Parachlamydiaceae	55993	0.039	Pseudomonadaceae	43218	0.031		Pyrinomonadales	62427	0.037	Opitutales	51040	0.032		Polyangia	63375	0.025	Vicinamibacteria	56335	0.024		Dependentiae	23217	0.008	Desulfobacterota	17687	0.006
	uncultured_Gemmatimonadetes	7067	0.014	Rhynchosporium_secalis	7756	0.017		Haliangium	30528	0.023	Lacunisphaera	28393	0.024		Microscillaceae	51732	0.036	WD2101_soil_group	40463	0.029		Ktedonobacterales	60848	0.036	Gaiellales	45814	0.028		Actinobacteria	54424	0.021	Acidimicrobiia	55536	0.023		Cyanobacteria	21478	0.007	Armatimonadota	17061	0.006
	uncultured_Chitinophaga	5714	0.012	uncultured_forest	6071	0.013		Candidatus_Xiphinematobacter	28927	0.022	Puia	28180	0.024		Bryobacteraceae	51013	0.035	Bryobacteraceae	39486	0.029		Cytophagales	55875	0.033	Vicinamibacterales	44694	0.028		Acidimicrobiia	51712	0.020	Chlamydiae	53458	0.023		Elusimicrobiota	13306	0.005	Cyanobacteria	15930	0.005
		496587			455143				1321068			1186196				1438629			1373328				1696632			1619986				2557534			2373848				2944694			2801371
	Species KV run1	Species KV run2	Species Solo run1	Species Solo run2				Genus KV run1	Genus KV run2	Genus Solo run1	Genus Solo run2				Family KV run1	Family KV run2	Family Solo run1	Family Solo run2				Order KV run1	Order KV run2	Order Solo run1	Order Solo run2				Class KV run1	Class KV run2	Class Solo run1	Class Solo run2				Phylum KV run1	Phylum KV run2	Phylum Solo run1	Phylum Solo run2
bacterium_Ellin6543	0.000	0.016	0.000	0.019			0319-6G20	0.000	0.02	0	0.000			Acidobacteriaceae_(Subgroup_1)	0.000	0.033	0.000	0.000			Acidobacteriales	0.080	0.107	0.043	0.034			Alphaproteobacteria	0.160	0.177	0.116	0.148			Proteobacteria	0.263	0.279	0.213	0.260
bacterium_enrichment	0.025	0.022	0.020	0.018			AKYH767	0.000	0.000	0.027	0.000			Bacillaceae	0.130	0.105	0.116	0.164			Bacillales	0.110	0.090	0.099	0.142			Gammaproteobacteria	0.143	0.136	0.148	0.158			Acidobacteriota	0.143	0.160	0.132	0.125
metagenome	0.127	0.108	0.191	0.248			Bryobacter	0.039	0.042	0.033	0.03			Bryobacteraceae	0.035	0.040	0.029	0.000			Bryobacterales	0.000	0.034	0.000	0.000			Acidobacteriae	0.112	0.135	0.066	0.060			Verrucomicrobiota	0.136	0.123	0.124	0.101
Rhynchosporium_secalis	0.030	0.064	0.017	0.000			Candidatus_Solibacter	0.028	0.029	0	0.027			Chitinophagaceae	0.090	0.076	0.110	0.070			Burkholderiales	0.109	0.102	0.140	0.162			Verrucomicrobiae	0.123	0.113	0.126	0.102			Planctomycetota	0.084	0.101	0.076	0.103
uncultured_bacterium	0.502	0.449	0.428	0.000			Candidatus_Udaeobacter	0.046	0.04	0.054	0.051			Chthoniobacteraceae	0.092	0.080	0.079	0.071			Chitinophagales	0.085	0.069	0.106	0.068			Bacteroidia	0.116	0.094	0.168	0.097			Bacteroidota	0.105	0.083	0.142	0.086
uncultured_Bacteroidetes	0.000	0.000	0.020	0.000			Candidatus_Xiphinematobacter	0.022	0.039	0	0.000			Gemmataceae	0.072	0.097	0.063	0.094			Chlamydiales	0.047	0.041	0.033	0.000			Planctomycetes	0.059	0.079	0.057	0.082			Chloroflexi	0.059	0.064	0.049	0.055
uncultured_Candidatus	0.015	0.000	0.021	0.000			Chthoniobacter	0.05	0.04	0.036	0.03			KD4-96	0.000	0.000	0.000	0.036			Chthoniobacterales	0.097	0.102	0.079	0.070			Bacilli	0.078	0.064	0.073	0.097			Actinobacteriota	0.062	0.060	0.068	0.103
uncultured_Chitinophaga	0.012	0.000	0.020	0.000			Ellin6067	0.000	0.000	0.000	0.024			Ktedonobacteraceae	0.042	0.045	0.000	0.000			Cytophagales	0.033	0.028	0.062	0.030			Blastocatellia	0.031	0.030	0.060	0.037			Firmicutes	0.069	0.057	0.062	0.084
uncultured_Chloroflexi	0.024	0.018	0.000	0.000			env.OPS_17	0.000	0.000	0.028	0.000			Microscillaceae	0.036	0.000	0.068	0.031			Gaiellales	0.000	0.000	0.028	0.041			Phycisphaerae	0.028	0.029	0.000	0.000			Myxococcota	0.025	0.022	0.030	0.030
uncultured_Desulfovirga	0.000	0.000	0.000	0.017			Geobacillus	0.079	0.071	0.097	0.125			Mitochondria	0.060	0.091	0.000	0.000			Gemmatales	0.061	0.082	0.053	0.081			Chlamydiae	0.031	0.027	0.023	0.000			Bdellovibrionota	0.017	0.015	0.016	0.009
uncultured_Ferrimicrobium	0.000	0.000	0.000	0.019			Haliangium	0.023	0.000	0.031	0.026			Nitrosomonadaceae	0.000	0.000	0.047	0.063			KD4-96	0.000	0.000	0.000	0.031			Ktedonobacteria	0.025	0.027	0.000	0.000			Armatimonadota	0.008	0.010	0.006	0.000
uncultured_Flexibacter	0.035	0.034	0.066	0.041			IMCC26256	0.000	0.000	0.000	0.027			Opitutaceae	0.000	0.000	0.037	0.035			Ktedonobacterales	0.036	0.039	0.000	0.000			Actinobacteria	0.021	0.026	0.027	0.040			Cyanobacteria	0.008	0.007	0.005	0.000
uncultured_forest	0.059	0.079	0.013	0.000			KD4-96	0.000	0.000	0.000	0.042			Oxalobacteraceae	0.045	0.047	0.055	0.046			Opitutales	0.000	0.000	0.032	0.030			Thermoleophilia	0.028	0.023	0.030	0.042			Dependentiae	0.007	0.007	0.007	0.000
uncultured_Gemmatimonadetes	0.014	0.016	0.000	0.000			Lacunisphaera	0.000	0.000	0.024	0.000			Parachlamydiaceae	0.039	0.035	0.000	0.000			Pedosphaerales	0.045	0.000	0.058	0.042			Polyangia	0.025	0.021	0.031	0.029			Patescibacteria	0.010	0.007	0.015	0.009
uncultured_Holophaga	0.032	0.038	0.032	0.034			Massilia	0.000	0.000	0.035	0.03			Pedosphaeraceae	0.053	0.000	0.068	0.049			Pyrinomonadales	0.037	0.035	0.067	0.040			Anaerolineae	0.000	0.019	0.000	0.021			Gemmatimonadota	0.000	0.004	0.000	0.011
uncultured_Planctomycetaceae	0.016	0.015	0.000	0.000			Mitochondria	0.065	0.094	0	0.000			Pirellulaceae	0.000	0.000	0.000	0.034			Rhizobiales	0.120	0.117	0.113	0.157			Vicinamibacteria	0.000	0.000	0.024	0.035			Deinococcota	0.000	0.000	0.000	0.011
uncultured_Planctomycetia	0.000	0.000	0.000	0.022			Pseudomonas	0.028	0.025	0.036	0.03			Pseudomonadaceae	0.000	0.000	0.031	0.000			Rickettsiales	0.053	0.079	0.000	0.000			Acidimicrobiia	0.020	0.000	0.023	0.032			Desulfobacterota	0.000	0.000	0.006	0.007
uncultured_proteobacterium	0.041	0.037	0.045	0.074			Puia	0.033	0.033	0.024	0.000			Pyrinomonadaceae	0.043	0.042	0.079	0.046			Sphingobacteriales	0.047	0.034	0.061	0.034			Phycisphaerae	0.000	0.000	0.000	0.021			Elusimicrobiota	0.005	0.000	0.000	0.000
uncultured_Rhodocyclaceae	0.000	0.000	0.029	0.041			RB41	0.047	0.043	0.091	0.054			uncultured	0.138	0.146	0.122	0.138			Tepidisphaerales	0.040	0.041	0.000	0.000
uncultured_soil	0.037	0.041	0.047	0.054			Subgroup_2	0.034	0.032	0	0.000			WD2101_soil_group	0.045	0.047	0.029	0.028			Vicinamibacterales	0.000	0.000	0.028	0.039
uncultured_Thermoflavimicrobium	0.000	0.016	0.000	0.000			Terrimonas	0.000	0.000	0.025	0.000			Xanthobacteraceae	0.080	0.079	0.066	0.094
uncultured_Verrucomicrobia	0.033	0.047	0.026	0.021			Thermus	0.000	0.000	0	0.027			Xiphinematobacteraceae	0.000	0.038	0.000	0.000
uncultured_Zavarzinella	0.000	0.000	0.000	0.021			uncultured	0.426	0.411	0.424	0.443
wastewater_metagenome	0.000	0.000	0.024	0.000			WD2101_soil_group	0.049	0.049	0.034	0.033
							WD260	0.034	0.033	0	0.000
Iceland-2021-Combined_TaxonomyCounts
Kingdom	Phylum	Class	Order	Family	Genus	Species	Solo_D_1_2018_W	Solo_C_1_2018_E	Solo_A_1_2018_E	Solo_C_2_2018_W	Solo_B_1_2018_E	Solo_C_3_2018_W	Solo_D_2_2018_E	Solo_B_3_2018_W	Solo_E_1_2018_E	Solo_E_2_2018_E	Solo_E_3_2018_E	Solo_B_2_2018_E	Solo_A_1_2019_W	Solo_B_1_2019_E	Solo_C_1_2019_W	Solo_C_2_2019_W	Solo_C_3_2019_E	Solo_C_4_2019_W	Solo_D_1_2019_W	Solo_D_2_2019_E	Solo_D_3_2019_E	Solo_D_1_2021_E	Solo_D_2_2021_E	Solo_D_4_2021_W	Solo_D_3_2021_E	Solo_D_5_2021_W	Solo_C_1_2021_E	Solo_C_2_2021_W	Solo_B_1_2021_E	Solo_B_2_2021_E	Solo_A_1_2021_E
d__Bacteria	NA	NA	NA	NA	NA	NA	3362	5477	2704	4974	23247	22796	2644	12984	1441	3387	7066	7747	3046	2982	2512	555	2872	761	4570	2115	1328	11248	17755	18542	11830	16803	20645	7994	14464	14083	13952
d__Bacteria	p__Abditibacteriota	c__Abditibacteria	o__Abditibacteriales	f__Abditibacteriaceae	g__Abditibacterium	NA	17	26	22	13	134	102	14	190	0	153	50	91	44	74	263	26	62	5	28	235	3	113	209	56	85	205	417	83	415	72	156
d__Bacteria	p__Abditibacteriota	c__Abditibacteria	o__Abditibacteriales	f__Abditibacteriaceae	g__Abditibacterium	s__metagenome	0	6	3	0	0	11	0	19	0	0	0	0	0	0	39	0	0	0	0	0	0	4	3	4	0	4	0	0	9	0	7
d__Bacteria	p__Abditibacteriota	c__Abditibacteria	o__Abditibacteriales	f__Abditibacteriaceae	g__Abditibacterium	s__uncultured_actinobacterium	0	0	0	0	0	0	0	0	0	0	0	0	0	0	0	0	0	0	0	0	12	5	6	4	0	0	0	4	16	13	9
d__Bacteria	p__Abditibacteriota	c__Abditibacteria	o__Abditibacteriales	f__Abditibacteriaceae	g__Abditibacterium	s__uncultured_bacterium	182	30	0	11	292	0	32	80	12	54	190	91	0	34	61	29	0	8	41	88	0	95	49	62	32	134	209	15	98	99	166
d__Bacteria	p__Abditibacteriota	c__Abditibacteria	o__Abditibacteriales	f__Abditibacteriaceae	g__Abditibacterium	s__uncultured_Carnobacterium	0	0	10	0	0	0	0	76	3	0	0	104	49	0	13	0	0	0	0	0	5	0	0	0	0	0	0	0	14	0	164
d__Bacteria	p__Abditibacteriota	c__Abditibacteria	o__Abditibacteriales	f__Abditibacteriaceae	g__Abditibacterium	s__uncultured_soil	24	23	0	0	88	38	0	0	12	0	0	21	0	19	19	0	0	0	0	15	0	50	57	5	11	62	113	35	62	43	175
d__Bacteria	p__Acidobacteriota	NA	NA	NA	NA	NA	36	48	235	51	33	377	29	795	60	0	31	90	177	12	69	0	88	49	45	10	0	42	108	55	49	11	71	101	114	50	192
d__Bacteria	p__Acidobacteriota	c__Acidobacteriae	NA	NA	NA	NA	324	61	270	59	2335	337	199	728	71	302	461	47	0	304	174	109	198	122	321	558	0	831	613	1124	460	2522	1814	248	496	914	399
d__Bacteria	p__Acidobacteriota	c__Acidobacteriae	o__Acidobacteriae	f__Acidobacteriae	g__Paludibaculum	NA	126	149	0	13	419	301	92	10	0	150	273	188	0	0	0	0	161	0	0	0	0	320	252	647	280	458	459	85	576	229	294
d__Bacteria	p__Acidobacteriota	c__Acidobacteriae	o__Acidobacteriae	f__Acidobacteriae	g__Paludibaculum	s__metagenome	165	126	203	39	126	123	0	840	79	0	159	119	61	0	61	0	30	0	0	0	0	69	328	14	393	234	121	358	152	327	191
d__Bacteria	p__Acidobacteriota	c__Acidobacteriae	o__Acidobacteriae	f__Acidobacteriae	g__Paludibaculum	s__uncultured_bacterium	0	0	0	0	0	0	0	0	0	0	0	0	0	0	0	12	0	0	0	0	0	0	0	0	0	0	0	0	0	0	21
d__Bacteria	p__Acidobacteriota	c__Acidobacteriae	o__Acidobacteriales	NA	NA	NA	19	0	0	6	47	91	7	182	0	45	69	293	33	249	0	0	0	0	22	0	0	204	29	306	11	404	223	36	139	120	337
d__Bacteria	p__Acidobacteriota	c__Acidobacteriae	o__Acidobacteriales	f__Acidobacteriaceae_(Subgroup_1)	NA	NA	21	106	15	151	631	0	20	0	54	523	46	0	0	87	46	0	0	0	0	130	0	302	0	671	350	239	169	0	678	32	0
d__Bacteria	p__Acidobacteriota	c__Acidobacteriae	o__Acidobacteriales	f__Acidobacteriaceae_(Subgroup_1)	g__Acidicapsa	NA	31	0	0	0	20	0	0	0	0	25	0	0	0	0	0	0	0	0	0	0	0	44	0	33	0	178	37	0	19	0	0
d__Bacteria	p__Acidobacteriota	c__Acidobacteriae	o__Acidobacteriales	f__Acidobacteriaceae_(Subgroup_1)	g__Acidicapsa	s__Acidicapsa_borealis	0	0	0	0	0	0	0	0	0	0	0	0	0	0	0	0	0	0	0	88	0	0	0	0	0	0	0	0	0	0	0
d__Bacteria	p__Acidobacteriota	c__Acidobacteriae	o__Acidobacteriales	f__Acidobacteriaceae_(Subgroup_1)	g__Acidipila	NA	64	55	0	12	435	49	0	0	0	76	0	0	0	0	96	0	0	0	0	151	0	753	576	1248	600	498	529	65	268	166	21
d__Bacteria	p__Acidobacteriota	c__Acidobacteriae	o__Acidobacteriales	f__Acidobacteriaceae_(Subgroup_1)	g__Acidipila	s__metagenome	0	0	0	0	0	0	0	0	0	0	0	0	0	0	0	0	0	0	0	0	0	51	0	14	0	0	0	0	0	0	0
d__Bacteria	p__Acidobacteriota	c__Acidobacteriae	o__Acidobacteriales	f__Acidobacteriaceae_(Subgroup_1)	g__Edaphobacter	NA	0	0	0	19	190	0	62	0	0	0	54	0	0	0	18	12	0	0	0	173	0	69	118	42	71	66	36	0	0	90	0
d__Bacteria	p__Acidobacteriota	c__Acidobacteriae	o__Acidobacteriales	f__Acidobacteriaceae_(Subgroup_1)	g__Edaphobacter	s__uncultured_Acidobacterium	0	0	0	0	21	0	0	0	0	0	0	0	0	0	0	0	0	0	0	0	0	0	0	0	0	19	0	0	0	0	0
d__Bacteria	p__Acidobacteriota	c__Acidobacteriae	o__Acidobacteriales	f__Acidobacteriaceae_(Subgroup_1)	g__Granulicella	NA	35	123	0	25	575	0	139	0	29	40	0	0	0	80	139	0	0	0	0	793	0	512	264	831	504	634	219	48	616	139	0
d__Bacteria	p__Acidobacteriota	c__Acidobacteriae	o__Acidobacteriales	f__Acidobacteriaceae_(Subgroup_1)	g__Granulicella	s__Granulicella_paludicola	7	0	0	0	0	0	0	0	0	0	0	0	0	0	0	0	0	0	0	52	0	0	0	0	0	57	0	0	0	0	0
d__Bacteria	p__Acidobacteriota	c__Acidobacteriae	o__Acidobacteriales	f__Acidobacteriaceae_(Subgroup_1)	g__Granulicella	s__uncultured_Acidobacteria	0	0	0	0	0	0	0	0	0	0	0	0	0	0	0	0	0	0	0	0	0	0	0	0	0	28	0	0	15	0	0
d__Bacteria	p__Acidobacteriota	c__Acidobacteriae	o__Acidobacteriales	f__Acidobacteriaceae_(Subgroup_1)	g__Occallatibacter	NA	17	0	0	8	0	12	0	0	0	0	0	0	0	0	0	0	0	0	0	0	0	43	0	63	0	22	0	0	0	0	0
d__Bacteria	p__Acidobacteriota	c__Acidobacteriae	o__Acidobacteriales	f__Acidobacteriaceae_(Subgroup_1)	g__Occallatibacter	s__bacterium_Ellin5239	0	0	0	0	0	0	0	0	0	0	0	0	0	0	48	0	0	0	0	0	0	40	0	416	50	0	0	14	0	0	0
d__Bacteria	p__Acidobacteriota	c__Acidobacteriae	o__Acidobacteriales	f__Acidobacteriaceae_(Subgroup_1)	g__Occallatibacter	s__uncultured_Acidobacterium	0	0	0	0	0	0	0	0	0	0	0	0	0	0	114	0	0	5	0	0	0	44	0	132	12	0	0	0	0	0	0
d__Bacteria	p__Acidobacteriota	c__Acidobacteriae	o__Acidobacteriales	f__Acidobacteriaceae_(Subgroup_1)	g__Terriglobus	NA	0	0	0	0	0	0	0	0	0	0	0	0	0	0	0	0	0	0	0	0	0	0	0	0	0	0	0	0	13	0	0
d__Bacteria	p__Acidobacteriota	c__Acidobacteriae	o__Acidobacteriales	f__Acidobacteriaceae_(Subgroup_1)	g__uncultured	NA	0	0	0	0	84	0	0	0	0	0	0	0	0	0	0	0	0	0	0	0	0	0	0	0	0	0	10	0	0	0	0
d__Bacteria	p__Acidobacteriota	c__Acidobacteriae	o__Acidobacteriales	f__Koribacteraceae	g__Candidatus_Koribacter	NA	43	108	0	0	642	86	113	0	33	56	26	0	0	0	86	0	0	0	0	108	0	129	236	513	258	84	60	48	0	82	0
d__Bacteria	p__Acidobacteriota	c__Acidobacteriae	o__Acidobacteriales	f__Koribacteraceae	g__Candidatus_Koribacter	s__uncultured_Acidobacteria	0	0	0	0	0	0	0	0	0	0	0	0	0	0	0	0	52	0	0	0	0	0	0	0	0	0	0	0	0	0	0
d__Bacteria	p__Acidobacteriota	c__Acidobacteriae	o__Acidobacteriales	f__uncultured	g__uncultured	NA	3287	2005	340	1248	8560	5855	1172	3	749	2773	3614	1136	54	634	527	15	246	339	643	1415	207	9913	9666	17214	6157	13015	19394	3452	6194	8065	232
d__Bacteria	p__Acidobacteriota	c__Acidobacteriae	o__Acidobacteriales	f__uncultured	g__uncultured	s__uncultured_Candidatus	524	277	128	468	406	919	110	0	135	322	439	210	0	88	140	0	0	69	0	87	32	1485	2491	2512	1645	3879	2053	660	684	2793	377
d__Bacteria	p__Acidobacteriota	c__Acidobacteriae	o__Acidobacteriales	f__uncultured	g__uncultured	s__uncultured_forest	123	450	23	15	1194	1138	44	0	0	161	618	0	0	0	145	0	0	0	31	288	0	1681	773	2329	1149	2760	645	400	379	928	15
d__Bacteria	p__Acidobacteriota	c__Acidobacteriae	o__Acidobacteriales	f__uncultured	g__uncultured	s__uncultured_Holophaga	0	0	0	0	0	0	0	0	0	0	0	0	0	0	0	0	0	0	0	0	0	0	0	95	0	0	0	27	0	0	0
d__Bacteria	p__Acidobacteriota	c__Acidobacteriae	o__Bryobacterales	f__Bryobacteraceae	g__Bryobacter	NA	4114	2206	1071	1880	7290	5468	659	5374	320	3241	2664	1375	319	191	538	19	426	129	432	1395	58	5989	5635	11791	7939	9738	7465	3738	5070	8024	2956
d__Bacteria	p__Acidobacteriota	c__Acidobacteriae	o__Bryobacterales	f__Bryobacteraceae	g__Bryobacter	s__Acidobacteria_bacterium	0	59	0	0	0	8	0	211	0	0	0	77	0	6	0	0	0	0	0	0	0	15	76	7	65	58	41	27	22	94	7
d__Bacteria	p__Acidobacteriota	c__Acidobacteriae	o__Bryobacterales	f__Bryobacteraceae	g__Bryobacter	s__Bryobacter_aggregatus	0	0	0	0	0	0	0	9	0	0	0	11	0	0	0	0	0	0	0	0	0	0	0	0	0	0	0	0	0	0	28
d__Bacteria	p__Acidobacteriota	c__Acidobacteriae	o__Bryobacterales	f__Bryobacteraceae	g__Bryobacter	s__metagenome	12	21	41	50	0	0	0	1352	0	0	0	219	59	0	31	0	10	0	0	44	0	39	22	167	46	133	0	13	37	11	222
d__Bacteria	p__Acidobacteriota	c__Acidobacteriae	o__Bryobacterales	f__Bryobacteraceae	g__Bryobacter	s__uncultured_Acidobacteriales	0	0	0	113	257	0	22	237	0	0	0	0	0	0	0	0	0	0	0	0	0	0	0	0	0	0	61	0	0	59	0
d__Bacteria	p__Acidobacteriota	c__Acidobacteriae	o__Bryobacterales	f__Bryobacteraceae	g__Bryobacter	s__uncultured_actinobacterium	0	0	0	0	0	0	0	0	0	0	0	0	0	0	0	0	0	0	0	0	0	0	61	0	58	0	0	0	0	32	0
d__Bacteria	p__Acidobacteriota	c__Acidobacteriae	o__Bryobacterales	f__Bryobacteraceae	g__Bryobacter	s__uncultured_Holophaga	265	174	0	14	4666	1090	352	0	168	261	261	0	0	73	192	0	0	35	89	219	0	1078	1855	1206	487	3162	3017	79	2651	1191	460
d__Bacteria	p__Acidobacteriota	c__Acidobacteriae	o__Bryobacterales	f__Bryobacteraceae	g__Bryobacter	s__uncultured_prokaryote	0	0	0	0	0	0	0	193	0	0	0	0	0	0	0	0	0	0	0	0	0	0	0	0	0	0	0	0	0	0	152
d__Bacteria	p__Acidobacteriota	c__Acidobacteriae	o__Elev-16S-1166	f__Elev-16S-1166	g__Elev-16S-1166	NA	0	0	31	0	171	58	0	165	25	0	0	0	0	0	0	0	0	0	0	0	0	40	102	52	71	0	156	104	98	325	14
d__Bacteria	p__Acidobacteriota	c__Acidobacteriae	o__Elev-16S-1166	f__Elev-16S-1166	g__Elev-16S-1166	s__uncultured_bacterium	29	46	0	60	216	141	0	156	0	60	99	0	0	15	0	0	0	0	0	0	0	70	100	219	114	112	146	50	113	126	221
d__Bacteria	p__Acidobacteriota	c__Acidobacteriae	o__GOUTB8	f__GOUTB8	g__GOUTB8	NA	0	0	0	0	0	0	0	0	0	0	0	0	0	0	0	0	34	0	0	0	0	0	0	0	0	0	0	0	0	0	0
d__Bacteria	p__Acidobacteriota	c__Acidobacteriae	o__GOUTB8	f__GOUTB8	g__GOUTB8	s__uncultured_soil	0	0	0	0	0	0	0	0	0	0	0	0	0	0	0	0	55	0	0	0	0	0	0	0	0	0	0	0	0	0	0
d__Bacteria	p__Acidobacteriota	c__Acidobacteriae	o__PAUC26f	f__PAUC26f	g__PAUC26f	NA	0	40	0	0	0	244	0	0	0	0	0	0	0	0	0	0	0	0	0	0	0	0	0	26	0	0	0	32	0	0	0
d__Bacteria	p__Acidobacteriota	c__Acidobacteriae	o__PAUC26f	f__PAUC26f	g__PAUC26f	s__uncultured_Holophaga	63	92	0	0	0	746	0	0	0	0	0	0	0	0	0	0	0	0	0	0	0	8	0	35	0	0	0	55	16	0	0
d__Bacteria	p__Acidobacteriota	c__Acidobacteriae	o__Solibacterales	f__Solibacteraceae	g__Candidatus_Solibacter	NA	1654	1022	674	335	4507	5092	493	2303	464	914	861	1382	162	161	741	71	739	108	518	1650	81	4422	6009	14776	8415	8080	5772	3624	4111	6017	1653
d__Bacteria	p__Acidobacteriota	c__Acidobacteriae	o__Solibacterales	f__Solibacteraceae	g__Candidatus_Solibacter	s__bacterium_Ellin7504	0	0	0	0	158	66	0	0	0	0	0	0	0	0	19	0	0	0	0	0	0	43	70	170	74	68	40	36	0	0	0
d__Bacteria	p__Acidobacteriota	c__Acidobacteriae	o__Solibacterales	f__Solibacteraceae	g__Candidatus_Solibacter	s__Candidatus_Solibacter	0	0	0	0	0	0	0	0	32	0	0	0	0	0	0	0	0	0	0	0	0	0	0	0	0	0	0	0	0	0	0
d__Bacteria	p__Acidobacteriota	c__Acidobacteriae	o__Solibacterales	f__Solibacteraceae	g__Candidatus_Solibacter	s__uncultured_eubacterium	0	0	0	0	0	0	0	0	0	0	0	0	0	0	0	0	0	0	0	0	0	0	0	0	0	0	0	0	27	0	0
d__Bacteria	p__Acidobacteriota	c__Acidobacteriae	o__Solibacterales	f__Solibacteraceae	g__Candidatus_Solibacter	s__uncultured_forest	0	0	0	0	43	0	0	52	0	33	0	0	0	0	0	0	0	0	0	72	0	24	16	9	7	24	20	6	145	14	0
d__Bacteria	p__Acidobacteriota	c__Acidobacteriae	o__Solibacterales	f__Solibacteraceae	g__Candidatus_Solibacter	s__uncultured_Holophaga	0	0	0	0	0	17	0	0	0	0	35	0	0	0	0	0	0	0	0	0	0	51	58	186	164	64	130	132	47	173	0
d__Bacteria	p__Acidobacteriota	c__Acidobacteriae	o__Subgroup_12	f__Subgroup_12	g__Subgroup_12	s__uncultured_bacterium	89	140	65	65	382	688	30	49	51	145	217	180	36	32	14	0	4	0	65	57	0	401	525	424	261	1502	751	229	402	634	152
d__Bacteria	p__Acidobacteriota	c__Acidobacteriae	o__Subgroup_13	f__Subgroup_13	g__Subgroup_13	NA	0	0	52	0	0	45	0	273	0	0	0	0	26	0	0	0	0	0	0	0	0	0	0	0	0	0	0	8	0	0	0
d__Bacteria	p__Acidobacteriota	c__Acidobacteriae	o__Subgroup_13	f__Subgroup_13	g__Subgroup_13	s__uncultured_Acidobacteria	0	0	0	0	0	0	0	0	0	0	0	0	0	0	0	0	0	0	0	0	0	0	0	0	0	0	0	94	0	0	0
d__Bacteria	p__Acidobacteriota	c__Acidobacteriae	o__Subgroup_13	f__Subgroup_13	g__Subgroup_13	s__uncultured_Holophaga	0	69	0	0	165	33	25	0	17	0	0	0	0	0	0	0	0	0	0	11	0	43	27	92	29	123	62	12	0	86	0
d__Bacteria	p__Acidobacteriota	c__Acidobacteriae	o__Subgroup_2	f__Subgroup_2	g__Subgroup_2	NA	642	902	201	583	2170	3176	150	0	294	940	1387	74	0	346	574	0	39	152	405	1147	75	3631	1592	3834	1527	3399	4728	682	714	3567	23
d__Bacteria	p__Acidobacteriota	c__Acidobacteriae	o__Subgroup_2	f__Subgroup_2	g__Subgroup_2	s__metagenome	0	0	0	21	27	23	0	0	0	0	15	0	0	0	0	0	26	9	35	0	0	47	14	38	38	636	44	30	0	25	0
d__Bacteria	p__Acidobacteriota	c__Acidobacteriae	o__Subgroup_2	f__Subgroup_2	g__Subgroup_2	s__uncultured_Acidobacteria	0	0	0	0	275	253	0	0	0	57	0	0	0	0	0	0	0	0	0	0	0	50	0	275	0	468	86	0	0	0	0
d__Bacteria	p__Acidobacteriota	c__Acidobacteriae	o__Subgroup_2	f__Subgroup_2	g__Subgroup_2	s__uncultured_bacterium	0	0	0	0	0	0	0	0	0	0	0	21	0	0	0	0	0	0	0	0	0	0	0	0	0	0	0	23	0	0	0
d__Bacteria	p__Acidobacteriota	c__Acidobacteriae	o__Subgroup_2	f__Subgroup_2	g__Subgroup_2	s__uncultured_eubacterium	0	0	0	173	37	0	0	0	0	0	0	0	0	0	0	0	0	0	0	0	0	274	305	170	560	196	32	0	0	359	0
d__Bacteria	p__Acidobacteriota	c__Acidobacteriae	o__Subgroup_2	f__Subgroup_2	g__Subgroup_2	s__uncultured_forest	0	83	0	25	131	0	0	0	19	20	0	0	0	0	0	0	0	0	0	13	0	37	13	98	42	220	81	9	0	19	0
d__Bacteria	p__Acidobacteriota	c__Acidobacteriae	o__Subgroup_2	f__Subgroup_2	g__Subgroup_2	s__uncultured_Holophaga	0	105	0	0	0	0	0	0	0	0	0	0	0	0	0	0	0	0	0	0	0	269	0	838	28	181	270	0	0	6	0
d__Bacteria	p__Acidobacteriota	c__Acidobacteriae	o__Subgroup_2	f__Subgroup_2	g__Subgroup_2	s__uncultured_soil	0	0	0	38	0	0	0	0	0	0	0	0	0	0	0	0	0	0	0	0	0	0	30	48	0	67	127	169	204	47	0
d__Bacteria	p__Acidobacteriota	c__AT-s3-28	o__AT-s3-28	f__AT-s3-28	g__AT-s3-28	NA	51	181	130	139	239	500	0	792	0	21	244	150	112	90	125	18	273	26	148	62	20	166	170	290	190	217	173	158	329	257	207
d__Bacteria	p__Acidobacteriota	c__AT-s3-28	o__AT-s3-28	f__AT-s3-28	g__AT-s3-28	s__uncultured_Acidobacteriaceae	0	0	0	0	0	0	0	0	0	0	0	0	0	0	0	0	0	0	0	0	0	0	0	0	0	0	0	68	0	0	0
d__Bacteria	p__Acidobacteriota	c__AT-s3-28	o__AT-s3-28	f__AT-s3-28	g__AT-s3-28	s__uncultured_bacterium	0	0	36	0	0	0	0	67	0	0	0	21	80	0	0	0	23	0	0	0	0	0	22	22	0	0	0	17	37	0	0
d__Bacteria	p__Acidobacteriota	c__AT-s3-28	o__AT-s3-28	f__AT-s3-28	g__AT-s3-28	s__unidentified	0	0	0	0	0	153	0	0	0	0	0	0	20	0	0	0	0	0	0	0	0	0	21	0	0	0	0	0	0	17	0
d__Bacteria	p__Acidobacteriota	c__Blastocatellia	NA	NA	NA	NA	7	244	253	36	761	3454	78	1816	137	0	549	331	348	86	78	24	492	29	283	63	88	510	1003	753	670	724	1033	767	479	542	473
d__Bacteria	p__Acidobacteriota	c__Blastocatellia	o__11-24	f__11-24	g__11-24	NA	670	1240	491	57	5657	9688	592	5178	658	422	1580	1058	751	56	211	0	338	176	335	211	523	2120	3009	3493	1745	913	1508	2095	734	1488	550
d__Bacteria	p__Acidobacteriota	c__Blastocatellia	o__11-24	f__11-24	g__11-24	s__Acidobacteria_bacterium	93	96	0	173	204	138	47	0	31	56	77	33	0	0	91	0	9	0	5	86	0	191	221	172	32	146	160	23	40	60	0
d__Bacteria	p__Acidobacteriota	c__Blastocatellia	o__11-24	f__11-24	g__11-24	s__uncultured_Acidobacteria	0	0	0	0	272	160	0	0	0	0	0	0	0	0	0	10	327	0	0	70	0	343	365	114	588	438	460	113	16	238	74
d__Bacteria	p__Acidobacteriota	c__Blastocatellia	o__11-24	f__11-24	g__11-24	s__uncultured_Acidobacteriales	19	123	72	13	60	416	0	1351	0	0	270	163	96	0	21	0	41	0	38	0	0	45	165	121	309	57	39	90	101	76	186
d__Bacteria	p__Acidobacteriota	c__Blastocatellia	o__11-24	f__11-24	g__11-24	s__uncultured_bacterium	0	0	145	0	137	65	49	256	62	0	91	206	0	0	0	0	0	0	0	0	0	0	102	84	58	0	22	0	149	71	30
d__Bacteria	p__Acidobacteriota	c__Blastocatellia	o__11-24	f__11-24	g__11-24	s__uncultured_proteobacterium	0	0	0	174	0	176	0	0	0	0	36	0	0	0	0	0	0	0	0	0	0	53	116	197	331	0	0	101	0	180	0
d__Bacteria	p__Acidobacteriota	c__Blastocatellia	o__Blastocatellales	f__Blastocatellaceae	NA	NA	2934	1168	1485	2171	7342	8512	1112	13369	692	2406	3807	1543	1496	946	1164	419	1408	599	807	1911	911	1818	3161	1980	1944	2803	2852	1076	4258	2429	2785
d__Bacteria	p__Acidobacteriota	c__Blastocatellia	o__Blastocatellales	f__Blastocatellaceae	g__Aridibacter	NA	0	0	0	0	0	0	0	868	0	0	0	0	74	0	0	0	0	0	0	0	0	0	0	0	0	0	0	0	0	0	0
d__Bacteria	p__Acidobacteriota	c__Blastocatellia	o__Blastocatellales	f__Blastocatellaceae	g__Aridibacter	s__uncultured_Acidobacterium	0	0	0	0	0	99	0	199	0	0	0	0	118	0	113	0	110	0	0	0	45	12	252	0	79	21	62	147	0	204	0
d__Bacteria	p__Acidobacteriota	c__Blastocatellia	o__Blastocatellales	f__Blastocatellaceae	g__Aridibacter	s__uncultured_bacterium	0	0	0	0	0	0	0	0	0	0	0	0	0	0	0	0	0	0	0	0	0	0	0	0	0	0	0	0	0	0	16
d__Bacteria	p__Acidobacteriota	c__Blastocatellia	o__Blastocatellales	f__Blastocatellaceae	g__Blastocatella	NA	12	89	0	0	161	0	0	411	0	252	0	39	0	81	0	0	0	0	11	49	24	31	31	67	12	13	52	14	111	22	907
d__Bacteria	p__Acidobacteriota	c__Blastocatellia	o__Blastocatellales	f__Blastocatellaceae	g__Blastocatella	s__bacterium_Ellin6075	0	0	0	0	84	0	0	0	0	0	0	0	0	0	0	0	0	0	0	0	0	0	0	0	0	0	0	0	0	0	0
d__Bacteria	p__Acidobacteriota	c__Blastocatellia	o__Blastocatellales	f__Blastocatellaceae	g__Blastocatella	s__metagenome	0	0	0	0	71	0	23	0	0	0	17	43	125	0	85	11	0	0	0	0	14	0	0	0	0	0	0	0	0	0	0
d__Bacteria	p__Acidobacteriota	c__Blastocatellia	o__Blastocatellales	f__Blastocatellaceae	g__Blastocatella	s__uncultured_Acidobacteriales	0	0	0	0	0	0	0	0	0	0	0	0	0	0	0	0	0	0	0	0	0	0	0	0	0	0	0	0	0	0	54
d__Bacteria	p__Acidobacteriota	c__Blastocatellia	o__Blastocatellales	f__Blastocatellaceae	g__Blastocatella	s__uncultured_organism	0	0	0	0	0	69	0	0	0	0	0	0	0	0	0	0	0	0	0	0	0	0	0	0	0	0	0	0	0	0	23
d__Bacteria	p__Acidobacteriota	c__Blastocatellia	o__Blastocatellales	f__Blastocatellaceae	g__Blastocatellaceae	s__uncultured_bacterium	0	0	0	0	0	0	0	15	0	0	0	0	0	0	0	0	0	0	0	0	0	0	0	0	0	0	0	0	0	0	0
d__Bacteria	p__Acidobacteriota	c__Blastocatellia	o__Blastocatellales	f__Blastocatellaceae	g__JGI_0001001-H03	NA	40	217	0	99	548	192	0	635	0	160	120	265	72	47	180	0	52	29	93	0	158	8	37	0	0	23	0	0	0	0	131
d__Bacteria	p__Acidobacteriota	c__Blastocatellia	o__Blastocatellales	f__Blastocatellaceae	g__JGI_0001001-H03	s__uncultured_bacterium	281	53	0	0	0	117	0	0	0	0	0	0	0	0	0	0	126	0	33	0	49	79	260	386	313	8	0	0	0	18	0
d__Bacteria	p__Acidobacteriota	c__Blastocatellia	o__Blastocatellales	f__Blastocatellaceae	g__Stenotrophobacter	NA	0	0	0	0	0	0	0	0	0	0	0	0	0	0	63	0	0	0	0	0	0	0	13	0	59	0	0	0	0	0	0
d__Bacteria	p__Acidobacteriota	c__Blastocatellia	o__Blastocatellales	f__Blastocatellaceae	g__Tellurimicrobium	NA	0	0	0	0	150	177	46	0	0	0	0	0	0	0	0	0	0	0	0	0	0	0	32	0	10	16	0	36	199	0	0
d__Bacteria	p__Acidobacteriota	c__Blastocatellia	o__Blastocatellales	f__Blastocatellaceae	g__uncultured	NA	675	208	235	442	548	231	135	2153	214	191	275	155	126	0	89	0	189	19	0	0	187	145	465	216	237	245	362	78	277	471	725
d__Bacteria	p__Acidobacteriota	c__Blastocatellia	o__Blastocatellales	f__Blastocatellaceae	g__uncultured	s__uncultured_bacterium	0	0	0	0	19	0	0	0	0	0	4	0	0	0	0	0	0	0	0	0	0	0	7	0	0	0	0	0	12	0	0
d__Bacteria	p__Acidobacteriota	c__Blastocatellia	o__DS-100	f__DS-100	g__DS-100	NA	17	133	44	22	525	351	78	204	34	99	82	25	107	0	108	25	26	39	34	123	0	198	231	102	211	41	155	75	182	205	494
d__Bacteria	p__Acidobacteriota	c__Blastocatellia	o__DS-100	f__DS-100	g__DS-100	s__uncultured_Acidobacteria	0	0	11	0	0	47	0	73	0	0	0	0	57	0	0	0	41	0	0	0	23	18	34	6	44	0	40	42	10	47	0
d__Bacteria	p__Acidobacteriota	c__Blastocatellia	o__DS-100	f__DS-100	g__DS-100	s__uncultured_Acidobacteriales	0	0	0	0	24	58	0	0	0	0	0	0	32	0	0	0	0	0	0	0	0	0	0	0	0	0	0	0	0	0	28
d__Bacteria	p__Acidobacteriota	c__Blastocatellia	o__DS-100	f__DS-100	g__DS-100	s__uncultured_bacterium	0	144	103	65	0	92	0	560	32	0	34	136	226	0	0	0	378	0	0	34	29	52	290	32	570	115	99	93	244	195	160
d__Bacteria	p__Acidobacteriota	c__Blastocatellia	o__DS-100	f__DS-100	g__DS-100	s__uncultured_soil	0	23	0	0	143	0	0	0	0	0	81	0	82	89	36	0	0	0	89	174	36	90	73	39	0	91	133	6	309	121	369
d__Bacteria	p__Acidobacteriota	c__Blastocatellia	o__Elev-16S-573	f__Elev-16S-573	g__Elev-16S-573	s__uncultured_proteobacterium	0	158	0	0	777	79	146	0	123	0	146	0	0	0	0	0	0	0	0	0	0	40	188	42	0	0	150	20	0	53	0
d__Bacteria	p__Acidobacteriota	c__Blastocatellia	o__Pyrinomonadales	f__Pyrinomonadaceae	g__RB41	NA	9855	10612	2801	2597	80843	39970	7151	8884	4197	5000	14280	18115	926	567	1591	350	2591	1107	2390	2497	1613	12499	27483	16598	10155	25455	29924	10267	29963	16586	10223
d__Bacteria	p__Acidobacteriota	c__Blastocatellia	o__Pyrinomonadales	f__Pyrinomonadaceae	g__RB41	s__uncultured_Acidobacteriales	0	0	0	0	0	0	0	0	0	0	0	0	0	0	0	15	0	0	0	0	0	0	0	0	0	0	0	0	0	0	0
d__Bacteria	p__Acidobacteriota	c__Blastocatellia	o__Pyrinomonadales	f__Pyrinomonadaceae	g__RB41	s__uncultured_proteobacterium	0	0	0	0	0	0	0	0	0	0	0	112	0	0	0	0	0	0	0	0	0	0	0	0	0	0	0	0	0	0	0
d__Bacteria	p__Acidobacteriota	c__FFCH5909	o__FFCH5909	f__FFCH5909	g__FFCH5909	s__uncultured_bacterium	0	0	0	0	0	0	0	0	0	0	0	0	0	42	0	0	0	0	0	0	0	0	0	0	0	0	0	0	0	0	0
d__Bacteria	p__Acidobacteriota	c__Holophagae	o__Holophagales	f__Holophagaceae	NA	NA	0	0	0	85	12	5	0	0	0	0	0	0	0	0	0	0	66	0	0	0	12	0	0	30	0	0	0	31	18	0	0
d__Bacteria	p__Acidobacteriota	c__Holophagae	o__Holophagales	f__Holophagaceae	g__Geothrix	NA	0	0	0	0	0	0	0	0	0	0	0	0	0	0	0	0	77	0	0	0	0	0	0	0	0	0	0	0	0	0	0
d__Bacteria	p__Acidobacteriota	c__Holophagae	o__Holophagales	f__Holophagaceae	g__Holophaga	NA	0	0	0	0	0	0	0	0	0	0	0	0	0	0	0	0	0	0	29	0	0	0	0	0	0	0	0	0	0	0	0
d__Bacteria	p__Acidobacteriota	c__Holophagae	o__Holophagales	f__Holophagaceae	g__uncultured	NA	0	0	0	0	0	0	0	0	0	0	0	0	0	0	0	0	128	0	0	0	0	0	0	0	0	0	0	0	0	0	0
d__Bacteria	p__Acidobacteriota	c__Holophagae	o__Subgroup_7	f__Subgroup_7	g__Subgroup_7	NA	606	802	124	101	5411	5607	852	670	255	522	1171	1800	529	1001	226	0	76	64	740	178	40	1302	789	714	1699	795	480	762	1149	764	1303
d__Bacteria	p__Acidobacteriota	c__Holophagae	o__Subgroup_7	f__Subgroup_7	g__Subgroup_7	s__uncultured_Acidobacteriaceae	0	0	0	0	0	0	0	0	0	0	0	0	0	0	0	0	0	0	0	0	0	38	0	0	0	92	189	0	102	84	38
d__Bacteria	p__Acidobacteriota	c__Holophagae	o__Subgroup_7	f__Subgroup_7	g__Subgroup_7	s__uncultured_Acidobacteriales	0	70	0	0	0	158	0	145	0	0	0	0	0	57	0	0	0	0	52	0	63	0	0	80	0	0	19	32	156	50	78
d__Bacteria	p__Acidobacteriota	c__Holophagae	o__Subgroup_7	f__Subgroup_7	g__Subgroup_7	s__uncultured_candidate	715	302	0	51	2619	13488	92	71	105	420	536	0	0	166	127	0	0	46	192	51	0	304	260	689	395	694	800	73	505	570	233
d__Bacteria	p__Acidobacteriota	c__Holophagae	o__Subgroup_7	f__Subgroup_7	g__Subgroup_7	s__uncultured_Desulfovirga	224	305	135	199	1688	3029	101	203	294	279	614	329	143	183	265	112	715	129	656	591	242	1893	1514	2208	2373	1220	1186	822	833	1763	43
d__Bacteria	p__Acidobacteriota	c__Holophagae	o__Subgroup_7	f__Subgroup_7	g__Subgroup_7	s__uncultured_Desulfuromonadales	0	0	0	0	0	0	0	10	0	0	0	0	0	0	0	39	0	0	0	0	0	0	0	0	0	0	0	0	16	0	242
d__Bacteria	p__Acidobacteriota	c__Holophagae	o__Subgroup_7	f__Subgroup_7	g__Subgroup_7	s__uncultured_proteobacterium	0	0	0	0	0	53	0	0	0	0	0	0	0	0	0	0	0	0	0	0	0	0	0	0	0	0	0	0	0	0	0
d__Bacteria	p__Acidobacteriota	c__Holophagae	o__Subgroup_7	f__Subgroup_7	g__Subgroup_7	s__uncultured_Thermaerobacter	35	97	7	0	327	394	84	74	0	20	208	269	9	224	36	7	68	0	95	18	0	99	102	232	40	161	125	92	363	78	261
d__Bacteria	p__Acidobacteriota	c__Subgroup_11	o__Subgroup_11	f__Subgroup_11	g__Subgroup_11	s__uncultured_bacterium	18	43	45	77	0	640	0	659	0	0	250	254	195	16	0	0	312	0	41	7	30	340	732	1087	779	253	142	499	219	196	221
d__Bacteria	p__Acidobacteriota	c__Subgroup_18	o__Subgroup_18	f__Subgroup_18	g__Subgroup_18	NA	38	168	27	47	62	504	18	122	0	27	213	139	46	83	0	0	16	0	26	10	0	65	98	109	78	122	101	64	267	85	131
d__Bacteria	p__Acidobacteriota	c__Subgroup_18	o__Subgroup_18	f__Subgroup_18	g__Subgroup_18	s__uncultured_bacterium	0	0	0	0	166	0	0	0	0	0	0	0	0	0	0	0	0	0	0	0	0	0	0	0	0	0	0	0	0	0	0
d__Bacteria	p__Acidobacteriota	c__Subgroup_20	o__Subgroup_20	f__Subgroup_20	g__Subgroup_20	s__uncultured_bacterium	5	55	27	81	100	204	14	0	12	7	126	59	28	11	37	0	6	0	41	22	12	19	18	12	22	6	20	14	62	16	0
d__Bacteria	p__Acidobacteriota	c__Subgroup_22	o__Subgroup_22	f__Subgroup_22	g__Subgroup_22	NA	0	191	280	137	116	471	66	1505	51	7	272	140	255	0	0	14	153	8	8	0	83	446	608	768	903	359	374	861	96	697	120
d__Bacteria	p__Acidobacteriota	c__Subgroup_22	o__Subgroup_22	f__Subgroup_22	g__Subgroup_22	s__metagenome	0	0	0	0	0	0	0	105	0	0	0	0	0	0	0	0	0	0	0	0	0	0	0	0	0	0	0	8	0	0	0
d__Bacteria	p__Acidobacteriota	c__Subgroup_22	o__Subgroup_22	f__Subgroup_22	g__Subgroup_22	s__uncultured_Acidobacteriales	0	0	0	0	0	0	0	7	0	0	0	0	0	0	0	0	73	0	27	0	0	0	0	12	0	0	0	673	0	0	0
d__Bacteria	p__Acidobacteriota	c__Subgroup_22	o__Subgroup_22	f__Subgroup_22	g__Subgroup_22	s__uncultured_bacterium	17	0	36	0	8	0	0	57	0	0	57	0	0	0	0	0	127	0	0	0	0	38	49	77	152	0	31	0	0	19	0
d__Bacteria	p__Acidobacteriota	c__Subgroup_22	o__Subgroup_22	f__Subgroup_22	g__Subgroup_22	s__uncultured_Holophaga	331	267	121	89	287	627	153	1991	118	71	211	141	121	105	91	0	129	62	223	58	87	954	882	4019	1813	2483	526	1977	494	922	139
d__Bacteria	p__Acidobacteriota	c__Subgroup_22	o__Subgroup_22	f__Subgroup_22	g__Subgroup_22	s__uncultured_prokaryote	0	0	0	0	0	0	0	0	0	0	0	0	0	0	0	0	0	0	0	0	0	9	0	23	0	0	0	51	0	0	0
d__Bacteria	p__Acidobacteriota	c__Subgroup_22	o__Subgroup_22	f__Subgroup_22	g__Subgroup_22	s__uncultured_proteobacterium	24	123	51	0	213	430	0	938	67	0	0	287	39	63	69	0	219	20	28	0	0	65	184	119	189	59	112	258	217	43	241
d__Bacteria	p__Acidobacteriota	c__Subgroup_25	o__Subgroup_25	f__Subgroup_25	g__Subgroup_25	NA	112	111	20	0	445	532	89	0	85	149	223	132	0	0	8	0	78	0	242	73	55	218	501	230	311	47	333	145	25	401	53
d__Bacteria	p__Acidobacteriota	c__Subgroup_25	o__Subgroup_25	f__Subgroup_25	g__Subgroup_25	s__uncultured_bacterium	7	0	74	0	7	599	0	338	28	0	0	0	98	0	0	0	113	0	0	0	106	0	0	0	54	0	0	46	0	0	4
d__Bacteria	p__Acidobacteriota	c__Subgroup_25	o__Subgroup_25	f__Subgroup_25	g__Subgroup_25	s__uncultured_soil	0	0	0	0	0	44	0	0	0	0	0	0	0	0	0	0	0	0	0	0	9	0	72	0	6	0	0	0	0	0	0
d__Bacteria	p__Acidobacteriota	c__Subgroup_5	o__Subgroup_5	f__Subgroup_5	g__Subgroup_5	NA	0	0	0	10	97	118	0	22	18	0	22	0	0	0	0	0	0	0	24	0	0	87	117	105	135	99	65	54	61	90	0
d__Bacteria	p__Acidobacteriota	c__Subgroup_5	o__Subgroup_5	f__Subgroup_5	g__Subgroup_5	s__uncultured_Acidobacteria	0	95	88	44	317	299	63	1296	0	0	7	197	68	8	38	13	20	0	47	28	9	530	508	312	299	266	177	132	149	376	107
d__Bacteria	p__Acidobacteriota	c__Subgroup_5	o__Subgroup_5	f__Subgroup_5	g__Subgroup_5	s__uncultured_bacterium	0	86	43	55	485	923	16	171	46	20	11	396	0	0	0	0	41	0	20	0	9	183	213	242	246	466	168	131	50	254	38
d__Bacteria	p__Acidobacteriota	c__Subgroup_5	o__Subgroup_5	f__Subgroup_5	g__Subgroup_5	s__uncultured_Truepera	0	81	0	8	56	141	0	0	14	0	0	0	0	0	0	0	0	0	0	0	0	89	131	123	86	114	47	34	24	74	0
d__Bacteria	p__Acidobacteriota	c__Thermoanaerobaculia	o__Thermoanaerobaculales	f__Thermoanaerobaculaceae	g__Subgroup_10	NA	111	67	32	56	874	117	119	2421	23	4	138	121	530	97	276	0	109	51	123	34	121	109	524	99	110	65	6606	147	840	151	336
d__Bacteria	p__Acidobacteriota	c__Thermoanaerobaculia	o__Thermoanaerobaculales	f__Thermoanaerobaculaceae	g__Subgroup_10	s__Holophaga_sp.	0	0	0	0	0	0	0	0	0	0	0	0	0	0	0	37	0	0	0	0	0	0	0	0	0	0	0	0	0	0	0
d__Bacteria	p__Acidobacteriota	c__Thermoanaerobaculia	o__Thermoanaerobaculales	f__Thermoanaerobaculaceae	g__Subgroup_10	s__metagenome	0	0	0	0	0	0	0	34	0	0	0	0	32	0	0	0	0	0	0	0	0	0	0	0	0	0	0	0	0	0	0
d__Bacteria	p__Acidobacteriota	c__Thermoanaerobaculia	o__Thermoanaerobaculales	f__Thermoanaerobaculaceae	g__Subgroup_10	s__uncultured_Acidobacteriaceae	0	0	0	0	0	0	0	0	0	0	0	0	0	45	0	0	0	0	0	0	0	0	0	0	0	0	0	0	0	0	0
d__Bacteria	p__Acidobacteriota	c__Thermoanaerobaculia	o__Thermoanaerobaculales	f__Thermoanaerobaculaceae	g__Subgroup_10	s__uncultured_Alphaproteobacteria	0	0	0	0	0	0	0	0	0	0	0	0	0	0	0	0	12	0	0	0	0	0	0	0	0	0	0	0	0	0	0
d__Bacteria	p__Acidobacteriota	c__Thermoanaerobaculia	o__Thermoanaerobaculales	f__Thermoanaerobaculaceae	g__Subgroup_10	s__uncultured_Holophaga	0	0	0	0	0	26	0	0	0	0	0	0	54	0	0	0	0	0	0	0	0	0	0	0	0	0	0	0	0	0	0
d__Bacteria	p__Acidobacteriota	c__Vicinamibacteria	o__Subgroup_17	f__Subgroup_17	g__Subgroup_17	NA	652	1963	900	1264	2478	4795	463	3032	424	653	1383	1181	933	486	1115	105	1797	456	1066	592	909	3823	3393	5277	6366	2594	3731	3126	1125	4670	1834
d__Bacteria	p__Acidobacteriota	c__Vicinamibacteria	o__Subgroup_17	f__Subgroup_17	g__Subgroup_17	s__metagenome	63	101	343	255	209	68	0	2783	95	162	108	291	201	131	169	29	164	69	87	0	44	298	396	200	372	419	363	125	353	555	361
d__Bacteria	p__Acidobacteriota	c__Vicinamibacteria	o__Subgroup_17	f__Subgroup_17	g__Subgroup_17	s__uncultured_bacterium	0	0	0	0	206	63	33	80	0	0	0	0	114	152	0	0	0	0	38	0	100	16	39	0	0	0	106	22	24	0	269
d__Bacteria	p__Acidobacteriota	c__Vicinamibacteria	o__Subgroup_17	f__Subgroup_17	g__Subgroup_17	s__uncultured_proteobacterium	0	0	0	0	0	0	0	0	0	0	0	0	0	0	0	0	43	0	0	0	0	0	0	0	0	0	0	0	0	0	0
d__Bacteria	p__Acidobacteriota	c__Vicinamibacteria	o__Vicinamibacterales	NA	NA	NA	458	1059	252	892	2353	3523	511	1373	325	509	1392	489	84	244	402	244	690	263	806	398	142	1548	1491	1465	1192	955	1176	933	1431	1227	1255
d__Bacteria	p__Acidobacteriota	c__Vicinamibacteria	o__Vicinamibacterales	f__uncultured	g__uncultured	NA	2398	2695	1866	4994	8874	14308	1363	5488	1575	1714	3635	2354	1941	2375	1556	626	2797	948	2070	2406	1388	6175	6149	8598	7646	6853	7315	4284	5050	6432	6424
d__Bacteria	p__Acidobacteriota	c__Vicinamibacteria	o__Vicinamibacterales	f__uncultured	g__uncultured	s__metagenome	204	469	105	417	17	391	0	4299	74	46	76	0	255	0	433	0	0	0	48	151	0	72	307	194	471	164	0	260	176	256	186
d__Bacteria	p__Acidobacteriota	c__Vicinamibacteria	o__Vicinamibacterales	f__uncultured	g__uncultured	s__uncultured_Acidobacteria	138	131	150	0	0	139	0	241	37	119	62	0	0	0	0	0	0	0	0	0	0	107	90	172	225	160	79	233	85	129	306
d__Bacteria	p__Acidobacteriota	c__Vicinamibacteria	o__Vicinamibacterales	f__uncultured	g__uncultured	s__uncultured_Acidobacteriales	161	118	108	166	706	354	70	213	160	113	307	521	165	148	426	84	339	38	169	448	341	824	871	722	895	969	1079	455	388	1051	535
d__Bacteria	p__Acidobacteriota	c__Vicinamibacteria	o__Vicinamibacterales	f__uncultured	g__uncultured	s__uncultured_Acidobacterium	0	0	0	0	0	0	0	0	0	0	0	0	2	0	0	0	0	0	0	0	0	0	0	0	0	0	0	0	0	0	0
d__Bacteria	p__Acidobacteriota	c__Vicinamibacteria	o__Vicinamibacterales	f__uncultured	g__uncultured	s__uncultured_bacterium	47	263	93	60	456	2568	97	526	146	0	150	292	315	0	342	0	346	154	481	346	149	185	357	236	251	271	189	331	266	168	94
d__Bacteria	p__Acidobacteriota	c__Vicinamibacteria	o__Vicinamibacterales	f__Vicinamibacteraceae	NA	NA	112	286	148	86	404	982	88	397	52	0	65	269	320	0	329	0	531	44	32	137	153	910	1045	2015	1578	852	655	866	468	956	373
d__Bacteria	p__Acidobacteriota	c__Vicinamibacteria	o__Vicinamibacterales	f__Vicinamibacteraceae	g__Luteitalea	NA	71	135	0	0	340	859	0	76	0	0	260	0	12	0	0	0	85	106	187	133	58	246	326	188	150	161	150	139	0	189	0
d__Bacteria	p__Acidobacteriota	c__Vicinamibacteria	o__Vicinamibacterales	f__Vicinamibacteraceae	g__Luteitalea	s__uncultured_Acidobacteria	0	0	0	0	0	0	0	0	0	0	0	0	0	0	0	0	0	0	0	0	0	0	8	0	0	0	0	0	0	0	0
d__Bacteria	p__Acidobacteriota	c__Vicinamibacteria	o__Vicinamibacterales	f__Vicinamibacteraceae	g__uncultured	NA	0	58	102	0	77	114	41	373	0	0	197	117	77	61	100	0	191	0	0	91	55	55	257	179	332	14	0	126	176	56	396
d__Bacteria	p__Acidobacteriota	c__Vicinamibacteria	o__Vicinamibacterales	f__Vicinamibacteraceae	g__Vicinamibacter	NA	18	0	0	338	0	34	0	20	0	0	0	0	0	0	120	88	0	0	0	0	0	0	46	22	0	47	0	52	0	0	0
d__Bacteria	p__Acidobacteriota	c__Vicinamibacteria	o__Vicinamibacterales	f__Vicinamibacteraceae	g__Vicinamibacteraceae	NA	342	800	488	1339	1996	6448	283	8534	346	154	928	1351	2239	103	159	111	911	116	388	157	497	1363	2036	2901	4319	1278	1262	1985	871	1630	1223
d__Bacteria	p__Acidobacteriota	c__Vicinamibacteria	o__Vicinamibacterales	f__Vicinamibacteraceae	g__Vicinamibacteraceae	s__uncultured_Geothrix	0	0	0	0	0	0	0	67	0	0	0	0	0	0	0	0	0	0	0	0	0	0	0	0	0	0	0	0	0	0	0
d__Bacteria	p__Acidobacteriota	c__Vicinamibacteria	o__Vicinamibacterales	f__Vicinamibacteraceae	g__Vicinamibacteraceae	s__uncultured_prokaryote	0	0	0	19	184	14	46	965	24	16	0	150	155	0	34	0	80	0	0	0	0	18	50	42	99	216	106	50	15	87	112
d__Bacteria	p__Acidobacteriota	c__Vicinamibacteria	o__Vicinamibacterales	f__Vicinamibacteraceae	g__Vicinamibacteraceae	s__uncultured_proteobacterium	0	0	0	0	0	0	0	0	0	0	0	0	0	0	0	0	31	0	0	0	0	0	0	0	0	0	0	0	0	0	17
d__Bacteria	p__Acidobacteriota	c__Vicinamibacteria	o__Vicinamibacterales	f__Vicinamibacteraceae	g__Vicinamibacteraceae	s__wastewater_metagenome	0	0	0	0	0	0	0	69	0	0	0	0	0	0	0	0	0	0	0	0	0	0	0	0	0	0	0	0	0	0	0
d__Bacteria	p__Actinobacteriota	NA	NA	NA	NA	NA	0	118	90	28	490	111	64	476	0	8	52	493	11	308	0	10	0	97	40	156	97	202	208	285	120	447	373	186	373	218	325
d__Bacteria	p__Actinobacteriota	c__Acidimicrobiia	NA	NA	NA	NA	100	476	126	144	2081	1345	342	691	323	123	741	875	284	390	219	65	137	126	948	499	287	955	1182	970	851	946	1494	598	3719	1326	4389
d__Bacteria	p__Actinobacteriota	c__Acidimicrobiia	o__Acidimicrobiales	f__Acidimicrobiaceae	g__uncultured	s__uncultured_bacterium	0	46	0	0	74	0	9	0	7	0	0	146	0	0	0	0	0	20	201	0	11	11	0	43	0	184	9	14	120	0	0
d__Bacteria	p__Actinobacteriota	c__Acidimicrobiia	o__Actinomarinales	f__uncultured	g__uncultured	NA	0	0	0	0	0	0	0	0	0	0	0	0	179	0	0	0	113	0	0	0	0	0	0	0	0	0	0	0	0	0	0
d__Bacteria	p__Actinobacteriota	c__Acidimicrobiia	o__Actinomarinales	f__uncultured	g__uncultured	s__uncultured_Actinobacteridae	0	0	0	0	0	0	0	0	0	0	0	83	0	0	0	0	16	0	0	0	0	0	0	0	0	0	0	0	0	0	0
d__Bacteria	p__Actinobacteriota	c__Acidimicrobiia	o__Actinomarinales	f__uncultured	g__uncultured	s__uncultured_soil	0	0	0	0	0	64	0	173	0	0	0	21	143	0	0	0	74	0	0	0	128	0	0	0	16	0	0	0	0	0	0
d__Bacteria	p__Actinobacteriota	c__Acidimicrobiia	o__IMCC26256	f__IMCC26256	g__IMCC26256	NA	512	1597	776	552	4443	2639	819	1959	488	541	1354	1914	373	615	1051	209	907	145	1162	526	635	4516	3346	5209	4182	4618	4920	2434	3549	4087	2896
d__Bacteria	p__Actinobacteriota	c__Acidimicrobiia	o__IMCC26256	f__IMCC26256	g__IMCC26256	s__actinobacterium_BGR	0	0	0	0	0	0	0	0	0	0	0	0	0	0	0	0	0	0	0	0	0	0	0	0	0	0	10	0	0	0	0
d__Bacteria	p__Actinobacteriota	c__Acidimicrobiia	o__IMCC26256	f__IMCC26256	g__IMCC26256	s__actinobacterium_YJF2-33	0	0	0	0	0	0	0	0	0	0	23	0	0	0	0	0	0	0	0	0	0	27	0	0	0	50	141	0	0	0	0
d__Bacteria	p__Actinobacteriota	c__Acidimicrobiia	o__IMCC26256	f__IMCC26256	g__IMCC26256	s__bacterium_enrichment	0	0	0	0	66	0	0	0	0	17	0	0	0	0	0	0	0	0	0	0	0	32	0	0	0	50	56	0	26	12	0
d__Bacteria	p__Actinobacteriota	c__Acidimicrobiia	o__IMCC26256	f__IMCC26256	g__IMCC26256	s__metagenome	15	37	96	0	64	53	20	431	29	0	13	55	0	0	0	0	78	0	9	0	24	88	110	85	554	82	51	244	31	189	0
d__Bacteria	p__Actinobacteriota	c__Acidimicrobiia	o__IMCC26256	f__IMCC26256	g__IMCC26256	s__uncultured_Aciditerrimonas	0	0	0	0	0	0	0	0	0	0	0	0	0	0	0	0	0	0	0	0	0	28	0	43	0	19	21	0	0	0	0
d__Bacteria	p__Actinobacteriota	c__Acidimicrobiia	o__IMCC26256	f__IMCC26256	g__IMCC26256	s__uncultured_Acidothermaceae	120	104	113	15	101	288	48	255	100	69	118	145	25	25	42	0	51	0	79	26	28	443	560	583	573	711	445	346	325	568	190
d__Bacteria	p__Actinobacteriota	c__Acidimicrobiia	o__IMCC26256	f__IMCC26256	g__IMCC26256	s__uncultured_actinobacterium	0	0	0	0	0	0	0	0	0	0	0	0	0	0	0	0	0	0	0	0	0	0	5	0	0	0	0	0	3	0	0
d__Bacteria	p__Actinobacteriota	c__Acidimicrobiia	o__IMCC26256	f__IMCC26256	g__IMCC26256	s__uncultured_Actinomycetales	48	29	0	0	151	17	0	0	0	0	0	0	0	0	0	0	0	46	0	0	0	34	20	82	23	40	67	0	57	28	83
d__Bacteria	p__Actinobacteriota	c__Acidimicrobiia	o__IMCC26256	f__IMCC26256	g__IMCC26256	s__uncultured_Ferrimicrobium	230	357	292	238	580	986	66	379	236	238	349	381	53	38	340	39	383	70	397	290	66	1247	1188	2014	1882	1577	1948	1076	1188	1737	865
d__Bacteria	p__Actinobacteriota	c__Acidimicrobiia	o__IMCC26256	f__IMCC26256	g__IMCC26256	s__uncultured_soil	0	54	0	0	50	33	0	157	0	0	97	0	42	0	0	44	0	0	44	0	0	0	0	0	48	0	0	0	0	0	44
d__Bacteria	p__Actinobacteriota	c__Acidimicrobiia	o__Microtrichales	NA	NA	NA	121	686	85	139	1020	350	214	443	58	125	392	472	76	61	331	26	207	222	742	170	133	1680	1131	1769	2222	1616	1326	593	428	818	354
d__Bacteria	p__Actinobacteriota	c__Acidimicrobiia	o__Microtrichales	f__Iamiaceae	g__Iamia	NA	0	70	150	12	404	349	0	506	41	0	257	44	292	26	90	91	83	0	121	119	128	207	353	144	183	96	351	193	538	388	323
d__Bacteria	p__Actinobacteriota	c__Acidimicrobiia	o__Microtrichales	f__Iamiaceae	g__Iamia	s__Aquihabitans_daechungensis	0	0	0	0	0	0	0	0	0	0	0	0	0	0	0	0	0	0	0	0	0	0	10	0	0	0	0	0	0	38	9
d__Bacteria	p__Actinobacteriota	c__Acidimicrobiia	o__Microtrichales	f__Iamiaceae	g__Iamia	s__uncultured_Acidimicrobiales	0	0	0	0	0	0	0	0	0	0	0	0	124	0	0	0	0	0	0	0	0	0	0	0	0	0	0	0	0	0	150
d__Bacteria	p__Actinobacteriota	c__Acidimicrobiia	o__Microtrichales	f__Iamiaceae	g__Iamia	s__uncultured_bacterium	0	0	0	0	0	0	0	0	0	0	0	0	0	0	0	0	0	0	0	0	0	0	0	0	0	0	0	0	0	0	14
d__Bacteria	p__Actinobacteriota	c__Acidimicrobiia	o__Microtrichales	f__Iamiaceae	g__Iamia	s__uncultured_Iamia	0	0	0	0	0	0	0	0	0	0	0	0	0	0	0	0	0	0	0	0	0	18	0	0	0	0	38	0	59	0	0
d__Bacteria	p__Actinobacteriota	c__Acidimicrobiia	o__Microtrichales	f__Iamiaceae	g__Iamia	s__uncultured_Iamiaceae	0	0	0	0	0	45	0	0	0	0	0	97	0	0	0	0	0	0	0	0	0	9	47	0	24	9	19	32	18	18	0
d__Bacteria	p__Actinobacteriota	c__Acidimicrobiia	o__Microtrichales	f__Ilumatobacteraceae	NA	NA	18	188	0	13	460	37	116	514	34	26	22	0	98	58	92	27	153	0	0	0	0	403	295	563	486	170	236	58	89	84	0
d__Bacteria	p__Actinobacteriota	c__Acidimicrobiia	o__Microtrichales	f__Ilumatobacteraceae	g__CL500-29_marine_group	NA	0	288	475	247	554	3560	49	2596	258	0	119	423	993	265	169	303	745	142	160	57	444	998	1617	833	1010	1103	1513	639	1311	1921	3026
d__Bacteria	p__Actinobacteriota	c__Acidimicrobiia	o__Microtrichales	f__Ilumatobacteraceae	g__CL500-29_marine_group	s__Hevea_brasiliensis	0	17	0	0	49	14	0	0	0	0	0	69	0	0	0	13	0	0	0	0	0	25	23	14	0	45	73	30	123	0	48
d__Bacteria	p__Actinobacteriota	c__Acidimicrobiia	o__Microtrichales	f__Ilumatobacteraceae	g__CL500-29_marine_group	s__metagenome	0	89	237	88	292	547	165	1242	236	56	177	395	0	43	97	0	203	0	0	0	0	687	1790	792	1813	1121	1534	2218	1065	3149	1891
d__Bacteria	p__Actinobacteriota	c__Acidimicrobiia	o__Microtrichales	f__Ilumatobacteraceae	g__Ilumatobacter	NA	0	0	0	0	0	0	0	711	0	0	0	0	0	0	39	0	102	0	0	0	52	0	0	0	52	0	0	31	0	0	0
d__Bacteria	p__Actinobacteriota	c__Acidimicrobiia	o__Microtrichales	f__Ilumatobacteraceae	g__Ilumatobacter	s__uncultured_bacterium	0	0	0	0	0	0	0	13	0	0	0	0	0	0	0	0	0	0	0	0	0	0	0	0	0	0	0	0	0	0	0
d__Bacteria	p__Actinobacteriota	c__Acidimicrobiia	o__Microtrichales	f__Ilumatobacteraceae	g__uncultured	NA	102	227	0	9	979	746	167	38	0	143	403	45	16	0	207	0	256	178	142	149	168	1373	1602	1484	1198	1165	3343	872	1160	1463	211
d__Bacteria	p__Actinobacteriota	c__Acidimicrobiia	o__Microtrichales	f__Ilumatobacteraceae	g__uncultured	s__uncultured_Acidimicrobiaceae	0	0	0	0	0	0	0	0	0	0	0	0	0	0	0	0	0	0	0	0	0	25	53	54	144	0	0	0	0	0	0
d__Bacteria	p__Actinobacteriota	c__Acidimicrobiia	o__Microtrichales	f__Ilumatobacteraceae	g__uncultured	s__uncultured_Acidimicrobiales	0	55	0	0	178	109	20	0	0	0	51	3	0	0	0	0	31	0	20	0	17	98	118	75	113	150	126	92	18	119	20
d__Bacteria	p__Actinobacteriota	c__Acidimicrobiia	o__Microtrichales	f__Ilumatobacteraceae	g__uncultured	s__uncultured_Actinomycetales	0	0	0	0	0	0	0	0	0	0	0	0	0	0	0	0	0	0	0	0	0	0	0	0	0	0	51	0	0	0	0
d__Bacteria	p__Actinobacteriota	c__Acidimicrobiia	o__Microtrichales	f__Ilumatobacteraceae	g__uncultured	s__uncultured_organism	0	0	0	0	9	0	0	8	0	0	0	0	0	37	14	0	0	0	24	37	0	12	14	0	0	12	0	0	33	6	200
d__Bacteria	p__Actinobacteriota	c__Acidimicrobiia	o__Microtrichales	f__Microtrichaceae	g__IMCC26207	s__uncultured_actinobacterium	0	24	0	0	0	0	0	0	0	0	0	0	0	0	0	0	0	0	0	0	0	6	25	0	11	0	0	0	0	0	0
d__Bacteria	p__Actinobacteriota	c__Acidimicrobiia	o__Microtrichales	f__Microtrichaceae	g__uncultured	NA	0	51	16	14	0	35	0	145	0	0	3	111	12	13	0	0	16	0	0	0	0	29	31	0	42	91	0	7	98	39	141
d__Bacteria	p__Actinobacteriota	c__Acidimicrobiia	o__Microtrichales	f__Microtrichaceae	g__uncultured	s__metagenome	0	35	0	0	0	0	0	11	27	0	0	0	0	11	0	0	0	0	22	0	0	0	0	56	32	80	51	0	21	77	105
d__Bacteria	p__Actinobacteriota	c__Acidimicrobiia	o__Microtrichales	f__Microtrichaceae	g__uncultured	s__uncultured_Acidimicrobiia	0	0	0	0	0	0	0	17	0	0	0	0	0	0	0	0	0	0	0	0	0	0	0	0	5	13	0	0	0	0	0
d__Bacteria	p__Actinobacteriota	c__Acidimicrobiia	o__Microtrichales	f__Microtrichaceae	g__uncultured	s__uncultured_Arthrobacter	0	0	0	0	0	0	0	0	0	0	0	0	0	0	0	0	0	0	0	0	0	0	58	38	12	0	0	45	17	35	107
d__Bacteria	p__Actinobacteriota	c__Acidimicrobiia	o__Microtrichales	f__Microtrichales	g__Microtrichales	NA	0	0	0	0	0	0	0	0	0	0	0	0	0	0	0	0	0	0	0	0	0	0	0	0	30	0	0	0	0	0	0
d__Bacteria	p__Actinobacteriota	c__Acidimicrobiia	o__Microtrichales	f__Microtrichales	g__Microtrichales	s__metagenome	0	0	0	0	93	0	0	0	0	0	0	0	0	0	190	0	0	0	0	0	0	68	83	150	85	103	0	83	0	63	42
d__Bacteria	p__Actinobacteriota	c__Acidimicrobiia	o__Microtrichales	f__uncultured	g__uncultured	NA	13	169	0	41	341	87	35	77	57	0	35	53	0	0	57	0	41	27	0	0	0	223	118	306	255	267	66	101	180	184	162
d__Bacteria	p__Actinobacteriota	c__Acidimicrobiia	o__Microtrichales	f__uncultured	g__uncultured	s__metagenome	0	23	0	0	95	0	16	0	22	0	20	0	0	0	0	0	0	0	36	0	0	34	65	96	36	70	108	25	67	73	67
d__Bacteria	p__Actinobacteriota	c__Acidimicrobiia	o__Microtrichales	f__uncultured	g__uncultured	s__uncultured_Iamiaceae	48	179	0	0	305	323	103	0	0	93	195	208	0	184	77	0	0	48	119	100	100	449	435	285	194	59	540	146	1012	442	567
d__Bacteria	p__Actinobacteriota	c__Acidimicrobiia	o__Microtrichales	f__uncultured	g__uncultured	s__wastewater_metagenome	0	0	0	0	0	0	0	188	0	0	0	0	24	0	0	0	35	0	0	0	0	0	13	0	21	0	0	0	0	0	6
d__Bacteria	p__Actinobacteriota	c__Acidimicrobiia	o__uncultured	f__uncultured	g__uncultured	NA	49	171	0	47	621	212	42	142	40	36	128	406	49	166	117	0	0	0	101	0	152	230	114	146	30	486	395	25	572	66	849
d__Bacteria	p__Actinobacteriota	c__Acidimicrobiia	o__uncultured	f__uncultured	g__uncultured	s__metagenome	0	0	0	0	169	11	0	0	0	31	0	0	12	14	0	0	0	0	0	0	0	56	39	32	12	98	170	15	39	20	17
d__Bacteria	p__Actinobacteriota	c__Acidimicrobiia	o__uncultured	f__uncultured	g__uncultured	s__uncultured_Acidimicrobiales	0	73	0	0	262	53	0	0	0	0	161	247	0	192	0	0	0	0	117	0	0	12	71	46	0	0	16	15	295	26	358
d__Bacteria	p__Actinobacteriota	c__Acidimicrobiia	o__uncultured	f__uncultured	g__uncultured	s__uncultured_Acidimicrobiia	27	0	12	0	198	32	59	0	0	0	102	205	36	50	69	41	0	0	47	40	24	45	36	27	37	0	0	25	71	19	291
d__Bacteria	p__Actinobacteriota	c__Acidimicrobiia	o__uncultured	f__uncultured	g__uncultured	s__uncultured_bacterium	0	0	0	0	0	0	0	0	0	0	0	0	0	0	0	0	0	0	0	0	29	0	0	0	0	0	5	0	0	0	0
d__Bacteria	p__Actinobacteriota	c__Acidimicrobiia	o__uncultured	f__uncultured	g__uncultured	s__uncultured_forest	0	0	0	0	0	0	0	0	0	0	0	0	0	0	0	0	0	0	0	0	0	10	0	0	0	153	0	0	0	0	0
d__Bacteria	p__Actinobacteriota	c__Acidimicrobiia	o__uncultured	f__uncultured	g__uncultured	s__uncultured_Iamia	0	0	0	0	0	0	0	0	0	0	0	0	0	0	0	0	0	0	0	0	0	0	0	0	0	0	0	0	0	0	56
d__Bacteria	p__Actinobacteriota	c__Actinobacteria	NA	NA	NA	NA	78	816	0	51	1005	531	82	735	0	488	479	448	0	161	419	216	42	174	437	676	45	955	881	872	796	826	1547	220	1074	1209	2761
d__Bacteria	p__Actinobacteriota	c__Actinobacteria	o__0319-7L14	f__0319-7L14	g__0319-7L14	NA	0	0	0	0	99	0	0	0	0	0	0	106	0	43	0	0	0	0	0	0	0	6	0	0	0	0	0	0	13	0	309
d__Bacteria	p__Actinobacteriota	c__Actinobacteria	o__0319-7L14	f__0319-7L14	g__0319-7L14	s__uncultured_Actinomycetales	0	0	0	0	0	12	0	0	0	0	0	3	0	33	0	0	0	0	0	0	0	0	0	0	0	0	0	0	50	0	0
d__Bacteria	p__Actinobacteriota	c__Actinobacteria	o__Bifidobacteriales	f__Bifidobacteriaceae	g__Gardnerella	NA	0	16	0	0	0	0	0	0	0	0	0	0	0	0	0	0	0	0	0	0	0	0	0	0	0	0	0	0	0	0	0
d__Bacteria	p__Actinobacteriota	c__Actinobacteria	o__Bifidobacteriales	f__Bifidobacteriaceae	g__Gardnerella	s__Gardnerella_vaginalis	6	0	0	0	0	0	0	0	0	0	0	0	0	0	0	0	0	0	0	0	0	0	0	0	0	0	0	0	0	0	0
d__Bacteria	p__Actinobacteriota	c__Actinobacteria	o__Catenulisporales	f__Catenulisporaceae	g__Catenulispora	NA	0	33	0	0	0	0	0	0	0	0	0	0	0	15	0	0	0	0	0	0	0	36	12	11	0	9	0	0	0	0	0
d__Bacteria	p__Actinobacteriota	c__Actinobacteria	o__Catenulisporales	f__Catenulisporaceae	g__Catenulispora	s__Catenulispora_sp.	0	0	0	0	0	0	0	0	0	0	0	0	0	0	0	0	0	0	0	0	0	0	0	0	0	0	0	0	9	0	0
d__Bacteria	p__Actinobacteriota	c__Actinobacteria	o__Corynebacteriales	f__Corynebacteriaceae	g__Corynebacterium	NA	0	0	0	0	0	0	0	0	0	0	0	0	0	0	0	0	0	0	0	0	0	0	0	0	0	0	0	0	0	0	19
d__Bacteria	p__Actinobacteriota	c__Actinobacteria	o__Corynebacteriales	f__Mycobacteriaceae	g__Mycobacterium	NA	118	384	0	278	1435	114	248	446	143	216	289	187	16	190	76	106	73	41	192	313	231	1170	1221	267	1061	1117	1042	522	514	1128	390
d__Bacteria	p__Actinobacteriota	c__Actinobacteria	o__Corynebacteriales	f__Nocardiaceae	NA	NA	0	0	0	0	0	0	0	0	0	0	0	0	0	0	0	0	0	0	0	0	0	13	0	0	0	0	0	0	0	0	0
d__Bacteria	p__Actinobacteriota	c__Actinobacteria	o__Corynebacteriales	f__Nocardiaceae	g__Nocardia	NA	0	0	0	0	0	0	0	0	0	0	0	38	0	0	0	0	0	0	0	0	0	15	27	6	0	36	0	0	15	6	62
d__Bacteria	p__Actinobacteriota	c__Actinobacteria	o__Corynebacteriales	f__Nocardiaceae	g__Nocardia	s__Nocardia_jejuensis	0	0	0	0	0	0	0	0	0	0	0	0	0	45	0	0	0	0	0	0	0	0	0	0	0	0	0	0	0	0	0
d__Bacteria	p__Actinobacteriota	c__Actinobacteria	o__Corynebacteriales	f__Nocardiaceae	g__Rhodococcus	NA	0	0	0	0	0	16	0	0	0	0	0	0	50	3004	0	407	149	134	877	0	180	37	48	17	11	0	0	0	15	80	13
d__Bacteria	p__Actinobacteriota	c__Actinobacteria	o__Corynebacteriales	f__Nocardiaceae	g__Smaragdicoccus	NA	0	0	0	0	0	0	0	0	0	0	0	0	0	0	0	0	0	0	63	0	0	0	0	0	0	0	0	0	0	0	0
d__Bacteria	p__Actinobacteriota	c__Actinobacteria	o__Corynebacteriales	f__Nocardiaceae	g__Smaragdicoccus	s__uncultured_bacterium	0	0	0	0	0	0	0	6	0	0	0	0	0	0	0	0	0	0	0	0	0	0	0	0	0	0	0	0	0	0	0
d__Bacteria	p__Actinobacteriota	c__Actinobacteria	o__Corynebacteriales	f__Nocardiaceae	g__Williamsia	NA	0	0	0	5	0	0	0	0	0	0	0	0	0	0	0	0	0	0	0	0	0	0	0	0	0	0	0	0	0	19	0
d__Bacteria	p__Actinobacteriota	c__Actinobacteria	o__Frankiales	NA	NA	NA	189	197	164	46	1406	649	286	384	99	75	413	90	82	384	133	41	97	198	275	243	140	1094	937	1269	1331	1380	1714	466	1261	1129	900
d__Bacteria	p__Actinobacteriota	c__Actinobacteria	o__Frankiales	f__Acidothermaceae	g__Acidothermus	NA	57	0	0	0	948	33	314	0	53	136	10	0	0	0	0	0	0	0	0	0	0	520	133	1287	414	489	404	73	0	0	0
d__Bacteria	p__Actinobacteriota	c__Actinobacteria	o__Frankiales	f__Acidothermaceae	g__Acidothermus	s__uncultured_soil	0	56	0	0	721	0	162	0	91	0	18	0	0	0	0	0	0	0	0	0	0	122	59	113	20	125	115	0	0	0	0
d__Bacteria	p__Actinobacteriota	c__Actinobacteria	o__Frankiales	f__Acidothermaceae	g__Acidothermus	s__uncultured_Thermomonosporaceae	0	0	0	0	0	0	0	0	0	0	0	0	0	0	0	0	0	0	0	0	0	0	0	0	0	21	0	0	0	0	0
d__Bacteria	p__Actinobacteriota	c__Actinobacteria	o__Frankiales	f__Cryptosporangiaceae	g__Cryptosporangium	NA	0	92	0	0	220	37	35	0	0	0	84	0	0	0	0	0	0	0	0	0	0	50	0	0	11	14	83	0	0	0	20
d__Bacteria	p__Actinobacteriota	c__Actinobacteria	o__Frankiales	f__Frankiaceae	NA	NA	0	0	0	0	0	0	0	0	0	0	0	0	0	0	0	0	0	0	0	0	0	50	0	41	0	21	35	0	0	13	0
d__Bacteria	p__Actinobacteriota	c__Actinobacteria	o__Frankiales	f__Frankiaceae	g__Frankia	NA	0	147	0	17	84	12	0	0	0	0	0	0	0	0	0	0	0	0	0	0	0	194	65	64	29	120	316	0	0	74	0
d__Bacteria	p__Actinobacteriota	c__Actinobacteria	o__Frankiales	f__Frankiaceae	g__Jatrophihabitans	NA	17	69	0	54	518	255	140	0	91	0	111	226	0	679	43	0	0	0	141	71	0	160	492	388	139	312	533	71	1332	174	1121
d__Bacteria	p__Actinobacteriota	c__Actinobacteria	o__Frankiales	f__Frankiaceae	g__Jatrophihabitans	s__Frankineae_bacterium	0	0	0	0	0	0	0	0	0	0	0	0	0	0	0	0	0	0	0	0	0	0	0	0	0	21	0	0	0	0	0
d__Bacteria	p__Actinobacteriota	c__Actinobacteria	o__Frankiales	f__Frankiaceae	g__Jatrophihabitans	s__Jatrophihabitans_sp.	0	0	0	0	0	0	0	0	0	0	0	0	0	39	0	0	0	0	0	0	0	0	0	0	0	0	0	0	0	0	0
d__Bacteria	p__Actinobacteriota	c__Actinobacteria	o__Frankiales	f__Frankiales	g__Frankiales	s__uncultured_bacterium	0	0	223	0	0	0	0	2965	39	0	0	0	0	0	0	0	95	0	0	0	0	0	58	0	59	14	0	68	0	0	87
d__Bacteria	p__Actinobacteriota	c__Actinobacteria	o__Frankiales	f__Geodermatophilaceae	NA	NA	20	0	0	0	16	92	0	0	0	14	0	141	0	122	0	54	0	0	0	0	41	0	66	0	8	0	0	0	224	9	383
d__Bacteria	p__Actinobacteriota	c__Actinobacteria	o__Frankiales	f__Geodermatophilaceae	g__Blastococcus	NA	0	0	0	0	0	53	0	64	0	0	0	81	0	0	0	109	0	0	0	0	0	0	10	6	12	0	0	0	12	0	169
d__Bacteria	p__Actinobacteriota	c__Actinobacteria	o__Frankiales	f__Geodermatophilaceae	g__Modestobacter	NA	0	0	0	0	0	0	0	0	0	0	0	0	0	0	0	0	0	0	0	0	0	0	0	0	0	0	0	0	0	0	40
d__Bacteria	p__Actinobacteriota	c__Actinobacteria	o__Frankiales	f__Nakamurellaceae	g__Nakamurella	NA	0	0	139	34	428	257	76	522	141	44	83	339	95	401	47	46	93	52	316	81	160	1284	1148	800	1544	1790	612	377	1229	1016	1591
d__Bacteria	p__Actinobacteriota	c__Actinobacteria	o__Frankiales	f__Nakamurellaceae	g__Nakamurella	s__Nakamurella_panacisegetis	0	33	0	0	0	0	0	0	0	0	69	47	0	0	0	0	0	0	0	0	0	14	48	0	27	104	28	0	88	15	79
d__Bacteria	p__Actinobacteriota	c__Actinobacteria	o__Frankiales	f__Nakamurellaceae	g__Nakamurella	s__uncultured_Nakamurellaceae	0	0	0	0	0	0	0	0	0	0	0	0	0	0	0	0	0	0	0	0	0	0	0	0	0	0	0	0	40	0	0
d__Bacteria	p__Actinobacteriota	c__Actinobacteria	o__Frankiales	f__Sporichthyaceae	NA	NA	0	0	0	24	0	0	0	0	0	0	0	0	0	0	0	0	0	0	0	0	0	0	0	0	0	0	0	0	0	0	0
d__Bacteria	p__Actinobacteriota	c__Actinobacteria	o__Frankiales	f__Sporichthyaceae	g__Longivirga	NA	0	0	7	0	0	0	0	0	0	0	0	0	0	0	48	0	176	0	0	0	34	35	28	107	50	92	12	0	0	64	0
d__Bacteria	p__Actinobacteriota	c__Actinobacteria	o__Frankiales	f__Sporichthyaceae	g__Sporichthya	NA	0	57	0	13	0	0	0	0	0	0	0	62	41	0	84	24	0	0	92	90	25	0	20	13	0	22	31	0	43	93	120
d__Bacteria	p__Actinobacteriota	c__Actinobacteria	o__Frankiales	f__Sporichthyaceae	g__uncultured	NA	0	0	0	0	0	370	0	173	0	0	91	177	0	0	0	0	0	0	0	0	87	0	37	30	48	0	0	0	28	0	222
d__Bacteria	p__Actinobacteriota	c__Actinobacteria	o__Frankiales	f__Sporichthyaceae	g__uncultured	s__uncultured_bacterium	0	0	0	0	0	0	0	0	0	0	0	0	0	0	50	0	0	0	0	0	0	49	28	0	39	10	0	0	0	35	48
d__Bacteria	p__Actinobacteriota	c__Actinobacteria	o__Frankiales	f__uncultured	g__uncultured	NA	60	69	0	34	268	54	0	197	21	112	0	503	896	1018	331	237	212	200	729	577	337	187	132	23	105	205	109	42	355	106	1319
d__Bacteria	p__Actinobacteriota	c__Actinobacteria	o__Kineosporiales	f__Kineosporiaceae	NA	NA	94	420	37	101	2126	231	353	447	274	27	263	182	0	95	49	0	0	0	0	0	32	620	982	736	317	316	571	128	358	168	604
d__Bacteria	p__Actinobacteriota	c__Actinobacteria	o__Kineosporiales	f__Kineosporiaceae	g__Angustibacter	NA	0	0	13	0	0	41	0	43	0	0	0	144	8	32	0	0	0	0	0	0	43	10	245	23	64	14	32	9	0	21	1786
d__Bacteria	p__Actinobacteriota	c__Actinobacteria	o__Kineosporiales	f__Kineosporiaceae	g__Angustibacter	s__bacterium_enrichment	0	181	23	0	873	305	131	0	93	30	279	83	0	0	46	0	9	34	111	55	80	287	316	274	225	328	367	179	215	309	69
d__Bacteria	p__Actinobacteriota	c__Actinobacteria	o__Kineosporiales	f__Kineosporiaceae	g__uncultured	s__uncultured_bacterium	0	0	0	0	0	0	0	0	0	0	0	0	0	0	0	0	0	0	0	0	0	0	0	0	0	0	296	0	0	0	0
d__Bacteria	p__Actinobacteriota	c__Actinobacteria	o__KIST-JJY010	f__KIST-JJY010	g__KIST-JJY010	NA	0	0	0	0	0	0	0	0	0	0	0	0	0	0	0	0	0	0	0	0	0	0	0	0	11	0	0	0	0	0	0
d__Bacteria	p__Actinobacteriota	c__Actinobacteria	o__KIST-JJY010	f__KIST-JJY010	g__KIST-JJY010	s__uncultured_bacterium	0	0	0	0	0	0	0	0	0	0	0	0	0	0	0	0	0	0	0	0	0	0	0	0	11	0	0	0	0	0	0
d__Bacteria	p__Actinobacteriota	c__Actinobacteria	o__Micrococcales	NA	NA	NA	0	0	86	15	0	37	0	0	0	0	0	0	0	0	0	0	0	0	117	0	0	0	0	48	133	0	0	0	0	38	76
d__Bacteria	p__Actinobacteriota	c__Actinobacteria	o__Micrococcales	f__Cellulomonadaceae	NA	NA	0	0	0	0	0	0	0	76	0	0	0	0	0	0	0	0	0	0	0	0	0	0	0	0	0	0	0	0	0	0	0
d__Bacteria	p__Actinobacteriota	c__Actinobacteria	o__Micrococcales	f__Cellulomonadaceae	g__Cellulomonas	NA	0	46	0	0	0	0	0	33	0	0	0	0	0	0	190	61	199	0	0	0	188	28	60	0	86	145	31	24	0	31	0
d__Bacteria	p__Actinobacteriota	c__Actinobacteria	o__Micrococcales	f__Cellulomonadaceae	g__Oerskovia	NA	0	0	0	0	0	0	0	0	0	0	0	0	0	0	0	0	10	0	0	0	0	0	0	0	0	0	0	0	0	0	0
d__Bacteria	p__Actinobacteriota	c__Actinobacteria	o__Micrococcales	f__Demequinaceae	g__Demequina	NA	0	0	0	0	0	0	0	0	0	0	0	0	0	0	0	0	23	0	0	0	0	0	0	0	0	0	0	0	0	0	0
d__Bacteria	p__Actinobacteriota	c__Actinobacteria	o__Micrococcales	f__Dermatophilaceae	g__uncultured	s__uncultured_actinobacterium	0	0	0	0	0	0	0	0	0	0	0	0	0	0	0	0	0	0	0	0	0	0	25	0	16	69	75	25	0	42	0
d__Bacteria	p__Actinobacteriota	c__Actinobacteria	o__Micrococcales	f__Intrasporangiaceae	NA	NA	65	125	243	0	252	398	133	1074	155	0	341	530	154	434	0	329	117	0	44	0	81	268	279	317	402	155	34	507	998	295	2882
d__Bacteria	p__Actinobacteriota	c__Actinobacteria	o__Micrococcales	f__Intrasporangiaceae	g__Oryzihumus	s__uncultured_bacterium	0	0	0	0	0	0	0	0	0	0	0	0	0	0	0	0	0	0	0	0	0	0	0	138	0	0	0	47	0	33	0
d__Bacteria	p__Actinobacteriota	c__Actinobacteria	o__Micrococcales	f__Intrasporangiaceae	g__Phycicoccus	NA	0	0	0	0	0	0	0	58	0	0	37	152	59	176	0	189	0	0	0	0	100	0	31	0	0	0	0	0	12	30	190
d__Bacteria	p__Actinobacteriota	c__Actinobacteria	o__Micrococcales	f__Intrasporangiaceae	g__Terrabacter	NA	0	0	0	0	0	0	0	0	0	0	0	0	0	0	0	155	28	0	0	0	142	0	51	0	0	0	0	14	0	0	0
d__Bacteria	p__Actinobacteriota	c__Actinobacteria	o__Micrococcales	f__Microbacteriaceae	NA	NA	257	219	311	68	483	162	0	1127	162	45	134	593	362	247	448	329	161	0	96	1545	296	247	562	257	429	842	180	60	149	274	1793
d__Bacteria	p__Actinobacteriota	c__Actinobacteria	o__Micrococcales	f__Microbacteriaceae	g__Amnibacterium	NA	0	0	0	0	0	0	0	0	0	0	0	54	0	0	0	0	0	0	0	0	0	0	0	0	0	0	0	0	21	0	127
d__Bacteria	p__Actinobacteriota	c__Actinobacteria	o__Micrococcales	f__Microbacteriaceae	g__Microbacterium	NA	0	0	0	0	0	0	0	25	0	0	0	0	0	0	0	0	0	0	0	0	0	0	14	0	0	0	0	0	0	10	0
d__Bacteria	p__Actinobacteriota	c__Actinobacteria	o__Micrococcales	f__Micrococcaceae	NA	NA	264	176	156	651	889	2572	187	651	196	149	535	1417	630	15050	1098	7152	5027	420	5764	1402	1813	4415	5493	1947	3719	581	1328	2434	4312	2202	14905
d__Bacteria	p__Actinobacteriota	c__Actinobacteria	o__Micrococcales	f__Micrococcaceae	g__Arthrobacter	NA	0	0	0	0	0	0	0	0	0	0	0	0	0	0	0	0	0	0	0	0	0	0	0	0	0	50	34	0	0	13	0
d__Bacteria	p__Actinobacteriota	c__Actinobacteria	o__Micrococcales	f__Micrococcaceae	g__Paenarthrobacter	NA	0	0	0	0	0	0	0	0	0	0	0	0	0	0	0	129	0	0	0	0	0	10	0	0	45	0	0	0	0	0	139
d__Bacteria	p__Actinobacteriota	c__Actinobacteria	o__Micrococcales	f__Micrococcaceae	g__Paeniglutamicibacter	NA	0	0	0	0	0	0	0	0	0	0	0	0	0	0	0	0	0	0	0	0	0	0	0	0	0	0	0	0	0	0	79
d__Bacteria	p__Actinobacteriota	c__Actinobacteria	o__Micrococcales	f__Micrococcaceae	g__Pseudarthrobacter	NA	0	0	0	0	0	0	0	0	0	0	0	0	0	0	0	0	0	0	2	0	0	0	0	0	0	0	0	0	0	0	0
d__Bacteria	p__Actinobacteriota	c__Actinobacteria	o__Micromonosporales	f__Micromonosporaceae	NA	NA	277	223	52	145	2514	413	433	19	154	320	719	309	0	57	0	0	0	0	230	103	0	1091	837	791	335	207	1001	145	649	389	408
d__Bacteria	p__Actinobacteriota	c__Actinobacteria	o__Micromonosporales	f__Micromonosporaceae	g__Actinoplanes	NA	0	57	0	19	198	0	0	322	0	18	94	0	24	0	0	0	37	0	0	0	0	21	220	0	0	0	27	0	0	39	194
d__Bacteria	p__Actinobacteriota	c__Actinobacteria	o__Micromonosporales	f__Micromonosporaceae	g__Allocatelliglobosispora	NA	0	0	0	0	43	0	0	0	0	0	0	0	0	0	0	0	0	0	0	0	0	0	5	0	0	0	0	0	0	0	39
d__Bacteria	p__Actinobacteriota	c__Actinobacteria	o__Micromonosporales	f__Micromonosporaceae	g__Allocatelliglobosispora	s__Allocatelliglobosispora_scoriae	0	0	0	0	0	0	0	0	0	0	0	37	0	0	0	0	0	0	0	0	0	0	0	0	0	0	0	0	0	0	0
d__Bacteria	p__Actinobacteriota	c__Actinobacteria	o__Micromonosporales	f__Micromonosporaceae	g__Allocatelliglobosispora	s__uncultured_bacterium	0	0	0	0	0	11	0	0	0	0	0	0	0	0	0	0	0	0	0	34	0	14	41	0	69	27	0	23	40	42	0
d__Bacteria	p__Actinobacteriota	c__Actinobacteria	o__Micromonosporales	f__Micromonosporaceae	g__Asanoa	NA	0	0	0	0	0	0	0	0	0	0	0	0	0	0	0	0	0	0	0	0	0	43	35	0	0	0	0	0	0	41	0
d__Bacteria	p__Actinobacteriota	c__Actinobacteria	o__Micromonosporales	f__Micromonosporaceae	g__Catellatospora	NA	0	0	0	8	0	0	0	0	0	0	21	0	0	0	0	0	0	0	0	45	0	36	113	9	80	67	35	86	21	132	20
d__Bacteria	p__Actinobacteriota	c__Actinobacteria	o__Micromonosporales	f__Micromonosporaceae	g__Dactylosporangium	NA	18	53	44	0	116	17	36	0	0	64	71	0	0	0	0	0	0	0	0	0	15	16	14	14	56	0	96	12	0	0	83
d__Bacteria	p__Actinobacteriota	c__Actinobacteria	o__Micromonosporales	f__Micromonosporaceae	g__Dactylosporangium	s__uncultured_bacterium	0	0	0	0	0	20	0	0	0	0	0	0	0	0	0	0	0	0	0	0	0	0	0	0	0	0	0	0	0	0	0
d__Bacteria	p__Actinobacteriota	c__Actinobacteria	o__Micromonosporales	f__Micromonosporaceae	g__Longispora	NA	0	0	0	0	35	0	0	0	0	0	30	0	0	0	0	0	0	0	0	0	0	0	0	0	0	0	0	0	0	0	23
d__Bacteria	p__Actinobacteriota	c__Actinobacteria	o__Micromonosporales	f__Micromonosporaceae	g__Luedemannella	NA	23	132	196	0	70	89	0	0	0	35	0	193	0	0	176	0	0	0	0	0	0	120	146	252	214	238	320	104	51	197	0
d__Bacteria	p__Actinobacteriota	c__Actinobacteria	o__Micromonosporales	f__Micromonosporaceae	g__Luedemannella	s__metagenome	126	195	0	65	249	87	70	0	63	148	97	0	0	0	63	0	0	0	42	87	0	623	430	737	536	209	281	213	131	431	19
d__Bacteria	p__Actinobacteriota	c__Actinobacteria	o__Micromonosporales	f__Micromonosporaceae	g__Micromonospora	NA	0	0	0	0	0	0	0	0	0	0	0	138	0	0	0	0	0	0	0	0	0	0	0	0	0	0	0	0	253	0	284
d__Bacteria	p__Actinobacteriota	c__Actinobacteria	o__Micromonosporales	f__Micromonosporaceae	g__Rhizocola	NA	0	0	0	0	0	0	0	0	0	0	0	0	0	0	0	0	0	0	0	0	0	0	0	0	0	0	0	7	0	0	0
d__Bacteria	p__Actinobacteriota	c__Actinobacteria	o__Micromonosporales	f__Micromonosporaceae	g__uncultured	NA	0	0	0	0	0	0	0	0	0	0	0	0	0	0	0	0	0	0	0	0	0	0	0	0	9	0	0	0	0	0	0
d__Bacteria	p__Actinobacteriota	c__Actinobacteria	o__PeM15	f__PeM15	g__PeM15	NA	0	0	0	5	0	0	0	9	0	0	0	0	44	12	70	25	0	28	27	0	58	0	0	9	0	0	0	0	5	0	14
d__Bacteria	p__Actinobacteriota	c__Actinobacteria	o__Propionibacteriales	NA	NA	NA	0	0	0	0	0	11	0	0	0	0	0	0	0	0	0	0	0	0	0	0	0	0	0	0	0	0	0	0	0	0	0
d__Bacteria	p__Actinobacteriota	c__Actinobacteria	o__Propionibacteriales	f__Nocardioidaceae	NA	NA	0	49	73	0	45	47	0	211	38	0	0	187	766	174	480	543	360	175	172	216	497	20	113	13	36	37	0	52	23	115	1359
d__Bacteria	p__Actinobacteriota	c__Actinobacteria	o__Propionibacteriales	f__Nocardioidaceae	g__Aeromicrobium	NA	0	0	0	0	112	0	0	19	0	0	12	59	183	72	0	265	0	0	0	51	130	0	40	0	0	0	0	0	45	0	784
d__Bacteria	p__Actinobacteriota	c__Actinobacteria	o__Propionibacteriales	f__Nocardioidaceae	g__Kribbella	NA	0	0	32	18	0	0	0	0	0	0	23	114	0	31	19	0	0	0	0	0	6	0	58	0	13	0	0	15	143	46	154
d__Bacteria	p__Actinobacteriota	c__Actinobacteria	o__Propionibacteriales	f__Nocardioidaceae	g__Marmoricola	NA	0	0	0	0	0	94	0	578	0	0	20	224	1074	33	0	45	0	0	0	0	84	25	100	19	54	0	0	101	16	0	1739
d__Bacteria	p__Actinobacteriota	c__Actinobacteria	o__Propionibacteriales	f__Nocardioidaceae	g__Nocardioides	NA	46	52	114	0	184	282	18	2333	38	0	176	135	1061	0	80	370	140	0	28	137	776	132	392	71	619	285	164	373	434	162	2827
d__Bacteria	p__Actinobacteriota	c__Actinobacteria	o__Propionibacteriales	f__Nocardioidaceae	g__Nocardioides	s__Kribbella_sp.	0	0	69	0	0	560	0	233	45	0	146	232	31	29	73	0	0	0	53	0	125	0	454	58	38	0	0	386	354	58	1356
d__Bacteria	p__Actinobacteriota	c__Actinobacteria	o__Propionibacteriales	f__Nocardioidaceae	g__Nocardioides	s__Nocardioides_baekrokdamisoli	0	0	0	0	0	0	0	0	0	0	0	0	0	0	0	0	0	35	0	0	0	0	0	0	0	0	0	0	0	0	0
d__Bacteria	p__Actinobacteriota	c__Actinobacteria	o__Propionibacteriales	f__Nocardioidaceae	g__Nocardioides	s__Nocardioides_dilutus	0	0	0	0	0	0	0	17	0	0	0	0	0	0	0	0	0	0	0	0	30	0	0	0	0	0	0	0	0	0	45
d__Bacteria	p__Actinobacteriota	c__Actinobacteria	o__Propionibacteriales	f__Nocardioidaceae	g__Nocardioides	s__Nocardioides_halotolerans	0	0	0	0	0	6	0	0	0	0	0	0	0	0	0	71	19	8	0	0	148	0	39	0	28	0	0	0	0	0	196
d__Bacteria	p__Actinobacteriota	c__Actinobacteria	o__Propionibacteriales	f__Nocardioidaceae	g__Nocardioides	s__uncultured_organism	0	0	0	0	0	0	0	0	0	17	0	0	0	0	0	0	0	0	0	0	0	0	0	0	0	0	0	0	0	0	0
d__Bacteria	p__Actinobacteriota	c__Actinobacteria	o__Propionibacteriales	f__Propionibacteriaceae	NA	NA	0	0	42	0	73	197	0	224	8	0	11	27	0	0	0	0	0	0	0	0	0	46	69	16	0	0	0	0	132	32	98
d__Bacteria	p__Actinobacteriota	c__Actinobacteria	o__Propionibacteriales	f__Propionibacteriaceae	g__Cutibacterium	NA	0	0	0	0	0	0	0	0	0	0	0	0	0	0	0	0	0	0	0	0	0	3	9	0	0	0	5	0	0	3	4
d__Bacteria	p__Actinobacteriota	c__Actinobacteria	o__Propionibacteriales	f__Propionibacteriaceae	g__Friedmanniella	NA	0	0	0	0	0	14	0	0	0	0	0	46	0	0	0	0	0	0	0	0	0	0	0	0	0	0	0	0	0	0	176
d__Bacteria	p__Actinobacteriota	c__Actinobacteria	o__Propionibacteriales	f__Propionibacteriaceae	g__Microlunatus	NA	0	0	0	0	0	134	0	0	0	0	86	72	0	0	0	0	0	0	0	0	0	0	19	0	52	17	0	24	0	0	213
d__Bacteria	p__Actinobacteriota	c__Actinobacteria	o__Propionibacteriales	f__Propionibacteriaceae	g__Propionicicella	NA	0	0	0	0	0	0	0	0	0	0	0	14	0	0	0	0	0	0	0	0	0	0	0	0	0	0	0	0	0	0	0
d__Bacteria	p__Actinobacteriota	c__Actinobacteria	o__Propionibacteriales	f__Propionibacteriaceae	g__uncultured	NA	0	0	0	0	0	36	0	0	0	0	0	99	0	0	0	0	0	0	0	0	0	8	7	10	0	0	0	0	57	11	70
d__Bacteria	p__Actinobacteriota	c__Actinobacteria	o__Propionibacteriales	f__Propionibacteriaceae	g__uncultured	s__uncultured_endolithic	0	0	0	0	0	0	0	0	0	0	0	0	0	0	0	0	0	0	0	0	0	0	0	0	0	0	0	0	0	0	72
d__Bacteria	p__Actinobacteriota	c__Actinobacteria	o__Propionibacteriales	f__Propionibacteriaceae	g__uncultured	s__uncultured_soil	0	0	0	0	0	0	0	0	0	0	0	0	0	0	0	0	0	0	0	0	0	0	0	0	0	0	0	0	0	0	10
d__Bacteria	p__Actinobacteriota	c__Actinobacteria	o__Pseudonocardiales	f__Pseudonocardiaceae	NA	NA	0	0	0	0	0	18	0	0	0	0	0	0	0	146	0	0	0	0	0	0	0	0	146	0	0	0	29	0	29	0	307
d__Bacteria	p__Actinobacteriota	c__Actinobacteria	o__Pseudonocardiales	f__Pseudonocardiaceae	g__Actinomycetospora	NA	0	0	0	0	11	0	0	0	0	0	0	0	0	0	0	0	0	0	0	0	0	0	40	0	0	0	0	0	0	0	0
d__Bacteria	p__Actinobacteriota	c__Actinobacteria	o__Pseudonocardiales	f__Pseudonocardiaceae	g__Amycolatopsis	NA	0	0	0	0	0	0	0	0	0	0	0	0	0	0	0	0	0	0	0	0	0	0	0	0	0	0	0	0	16	0	0
d__Bacteria	p__Actinobacteriota	c__Actinobacteria	o__Pseudonocardiales	f__Pseudonocardiaceae	g__Amycolatopsis	s__Amycolatopsis_saalfeldensis	0	0	0	0	0	0	0	0	0	15	0	0	0	0	0	0	0	0	0	0	0	0	0	0	0	0	0	0	0	0	0
d__Bacteria	p__Actinobacteriota	c__Actinobacteria	o__Pseudonocardiales	f__Pseudonocardiaceae	g__Crossiella	NA	25	0	0	0	445	153	173	0	74	0	122	174	0	207	0	0	0	0	121	0	0	32	591	133	0	135	55	44	1431	79	1259
d__Bacteria	p__Actinobacteriota	c__Actinobacteria	o__Pseudonocardiales	f__Pseudonocardiaceae	g__Crossiella	s__uncultured_bacterium	0	0	0	0	244	331	0	0	0	0	447	171	0	143	0	0	0	0	0	0	0	40	437	22	8	0	0	0	330	0	207
d__Bacteria	p__Actinobacteriota	c__Actinobacteria	o__Pseudonocardiales	f__Pseudonocardiaceae	g__Kibdelosporangium	NA	0	0	0	0	56	0	0	0	0	0	0	0	0	0	0	0	0	0	0	0	0	0	0	0	0	0	0	0	0	0	0
d__Bacteria	p__Actinobacteriota	c__Actinobacteria	o__Pseudonocardiales	f__Pseudonocardiaceae	g__Lechevalieria	NA	0	0	0	0	0	0	0	9	0	0	0	0	0	0	0	0	0	0	0	0	0	0	0	0	0	0	0	0	0	0	0
d__Bacteria	p__Actinobacteriota	c__Actinobacteria	o__Pseudonocardiales	f__Pseudonocardiaceae	g__Pseudonocardia	NA	181	429	0	38	1603	215	405	21	174	358	522	393	23	352	0	20	0	0	113	156	108	894	2323	1133	814	630	970	590	2550	501	3144
d__Bacteria	p__Actinobacteriota	c__Actinobacteria	o__Pseudonocardiales	f__Pseudonocardiaceae	g__Pseudonocardia	s__Pseudonocardia_spinosispora	0	0	0	0	0	0	0	0	0	0	0	0	0	0	39	0	0	27	0	0	0	0	0	0	0	0	0	0	48	0	73
d__Bacteria	p__Actinobacteriota	c__Actinobacteria	o__Pseudonocardiales	f__Pseudonocardiaceae	g__Pseudonocardia	s__uncultured_actinobacterium	0	0	0	0	44	0	0	0	0	0	0	0	0	0	0	0	0	0	0	0	0	0	0	0	0	0	0	0	0	0	0
d__Bacteria	p__Actinobacteriota	c__Actinobacteria	o__Pseudonocardiales	f__Pseudonocardiaceae	g__Umezawaea	NA	0	0	0	7	129	0	0	144	17	0	0	146	0	63	0	0	0	0	0	0	0	0	0	0	0	0	0	0	88	0	424
d__Bacteria	p__Actinobacteriota	c__Actinobacteria	o__Streptomycetales	f__Streptomycetaceae	NA	NA	40	0	0	0	0	0	0	0	0	0	0	0	0	463	0	0	0	27	34	0	0	421	237	106	80	417	520	0	717	0	0
d__Bacteria	p__Actinobacteriota	c__Actinobacteria	o__Streptomycetales	f__Streptomycetaceae	g__Streptomyces	NA	0	212	0	12	888	191	170	169	134	22	199	411	0	200	0	63	42	95	228	364	204	2704	2545	279	1355	633	819	274	1030	1059	2408
d__Bacteria	p__Actinobacteriota	c__Actinobacteria	o__Streptomycetales	f__Streptomycetaceae	g__Streptomyces	s__Embleya_scabrispora	0	0	0	0	0	0	0	0	0	0	0	0	0	0	0	0	0	0	0	0	0	0	0	0	0	0	0	0	12	0	0
d__Bacteria	p__Actinobacteriota	c__Actinobacteria	o__Streptosporangiales	NA	NA	NA	0	0	0	0	0	0	0	0	0	0	0	0	0	0	0	0	0	0	0	0	0	0	0	0	0	0	0	0	0	0	18
d__Bacteria	p__Actinobacteriota	c__Actinobacteria	o__Streptosporangiales	f__Streptosporangiaceae	g__Sphaerisporangium	NA	0	0	0	26	0	0	0	0	0	0	0	0	0	0	0	0	0	0	0	0	0	0	0	0	0	0	0	10	0	0	0
d__Bacteria	p__Actinobacteriota	c__Actinobacteria	o__Streptosporangiales	f__Streptosporangiaceae	g__Streptosporangium	NA	0	30	36	0	0	0	0	0	19	0	0	14	0	0	0	0	0	0	0	0	0	9	78	0	28	0	0	152	81	33	0
d__Bacteria	p__Actinobacteriota	c__Actinobacteria	o__Streptosporangiales	f__Streptosporangiales_Incertae_Sedis	g__Motilibacter	NA	0	0	0	0	0	0	0	0	0	0	0	0	0	0	0	0	0	0	0	0	0	0	0	0	0	0	0	0	0	0	10
d__Bacteria	p__Actinobacteriota	c__Actinobacteria	o__Streptosporangiales	f__Thermomonosporaceae	NA	NA	0	0	0	0	0	4	0	0	0	0	0	0	0	0	0	0	0	0	0	0	0	0	33	0	40	7	0	0	3	44	0
d__Bacteria	p__Actinobacteriota	c__Actinobacteria	o__Streptosporangiales	f__Thermomonosporaceae	g__Actinocorallia	s__Actinocorallia_longicatena	0	0	0	0	0	0	0	0	0	0	0	65	0	0	0	0	0	0	0	0	0	0	0	0	0	0	0	0	0	0	0
d__Bacteria	p__Actinobacteriota	c__Actinobacteria	o__Streptosporangiales	f__Thermomonosporaceae	g__Actinocorallia	s__metagenome	8	0	0	0	20	322	0	0	0	0	5	0	0	0	0	0	0	0	31	0	0	9	0	37	13	0	0	21	0	7	36
d__Bacteria	p__Actinobacteriota	c__Actinobacteria	o__uncultured	f__uncultured	g__uncultured	NA	0	0	0	0	0	0	0	0	0	0	0	0	0	0	0	0	96	0	0	0	0	0	0	0	0	0	0	12	0	0	29
d__Bacteria	p__Actinobacteriota	c__Coriobacteriia	o__Coriobacteriales	f__Eggerthellaceae	g__Enterorhabdus	NA	0	4	0	0	0	0	0	0	0	0	0	0	0	0	0	0	0	0	0	0	0	0	0	0	0	0	0	0	0	0	0
d__Bacteria	p__Actinobacteriota	c__Coriobacteriia	o__Coriobacteriales	f__Eggerthellaceae	g__Enterorhabdus	s__uncultured_bacterium	5	0	0	0	0	0	0	0	9	0	0	0	0	0	0	0	0	0	0	0	0	0	0	0	0	0	0	0	0	0	0
d__Bacteria	p__Actinobacteriota	c__Coriobacteriia	o__OPB41	f__OPB41	g__OPB41	NA	0	0	0	0	0	0	0	0	0	0	0	0	0	0	0	0	215	0	0	0	0	0	0	0	0	0	0	0	2	0	3
d__Bacteria	p__Actinobacteriota	c__Coriobacteriia	o__OPB41	f__OPB41	g__OPB41	s__uncultured_Gordonibacter	0	0	0	0	0	0	0	0	0	0	0	0	0	0	0	0	164	0	0	0	0	0	0	0	0	0	0	0	0	0	0
d__Bacteria	p__Actinobacteriota	c__MB-A2-108	o__MB-A2-108	f__MB-A2-108	g__MB-A2-108	NA	480	862	588	202	829	5649	99	2431	295	89	720	939	208	227	75	41	350	168	975	29	233	2127	2577	3286	2716	862	1415	2700	1802	2845	1444
d__Bacteria	p__Actinobacteriota	c__MB-A2-108	o__MB-A2-108	f__MB-A2-108	g__MB-A2-108	s__metagenome	0	0	39	0	0	593	0	1211	0	0	0	0	0	0	40	43	85	0	0	0	0	0	0	0	0	0	0	479	0	0	0
d__Bacteria	p__Actinobacteriota	c__MB-A2-108	o__MB-A2-108	f__MB-A2-108	g__MB-A2-108	s__uncultured_actinobacterium	0	0	0	0	105	102	0	0	0	0	8	290	8	60	0	0	0	6	71	0	149	9	29	0	0	0	23	0	172	25	91
d__Bacteria	p__Actinobacteriota	c__MB-A2-108	o__MB-A2-108	f__MB-A2-108	g__MB-A2-108	s__uncultured_Alphaproteobacteria	0	0	0	0	0	62	0	0	0	0	0	162	0	0	0	0	0	0	0	0	0	0	51	0	188	0	0	282	13	0	1475
d__Bacteria	p__Actinobacteriota	c__MB-A2-108	o__MB-A2-108	f__MB-A2-108	g__MB-A2-108	s__uncultured_bacterium	0	48	0	0	17	174	0	0	12	0	6	16	0	0	80	0	17	33	57	0	0	86	17	149	108	0	28	11	36	81	0
d__Bacteria	p__Actinobacteriota	c__MB-A2-108	o__MB-A2-108	f__MB-A2-108	g__MB-A2-108	s__uncultured_Catenulispora	0	0	57	0	0	347	55	261	108	0	53	170	0	52	37	0	187	0	0	0	77	0	133	0	1170	33	0	413	307	59	490
d__Bacteria	p__Actinobacteriota	c__MB-A2-108	o__MB-A2-108	f__MB-A2-108	g__MB-A2-108	s__uncultured_Micromonospora	0	0	0	0	0	50	0	0	0	0	17	0	0	0	0	0	0	0	32	0	0	0	51	0	0	0	0	9	7	0	0
d__Bacteria	p__Actinobacteriota	c__MB-A2-108	o__MB-A2-108	f__MB-A2-108	g__MB-A2-108	s__uncultured_Streptomyces	0	0	0	0	0	9	0	0	0	0	0	0	0	0	0	0	0	0	0	0	0	0	0	353	0	0	0	0	0	0	0
d__Bacteria	p__Actinobacteriota	c__RBG-16-55-12	o__RBG-16-55-12	f__RBG-16-55-12	g__RBG-16-55-12	s__uncultured_bacterium	0	0	0	0	0	0	0	0	0	0	0	0	0	0	0	0	25	0	0	0	0	0	0	0	0	0	0	0	0	0	0
d__Bacteria	p__Actinobacteriota	c__Thermoleophilia	NA	NA	NA	NA	0	26	0	0	54	0	0	210	0	0	0	95	0	12	70	0	0	0	0	0	0	23	15	11	0	44	50	0	62	52	199
d__Bacteria	p__Actinobacteriota	c__Thermoleophilia	o__Gaiellales	NA	NA	NA	169	53	0	42	531	1358	158	741	0	40	246	133	93	230	119	138	170	0	350	216	127	1249	1560	1862	2708	1193	1003	766	770	1623	2617
d__Bacteria	p__Actinobacteriota	c__Thermoleophilia	o__Gaiellales	f__Gaiellaceae	g__Gaiella	NA	246	479	372	51	715	2736	111	1595	216	146	530	1177	902	640	287	33	891	218	715	205	515	2122	1481	2608	2260	1630	1489	1273	2166	1570	2164
d__Bacteria	p__Actinobacteriota	c__Thermoleophilia	o__Gaiellales	f__Gaiellaceae	g__Gaiella	s__actinobacterium_WWH12	0	0	0	0	0	18	0	0	0	0	0	0	0	0	0	0	141	0	0	0	0	0	0	0	20	0	0	0	0	0	0
d__Bacteria	p__Actinobacteriota	c__Thermoleophilia	o__Gaiellales	f__Gaiellaceae	g__Gaiella	s__Gaiella_occulta	0	69	0	0	76	211	0	0	0	0	61	94	0	0	0	0	63	55	169	0	86	412	553	231	209	0	257	488	35	438	55
d__Bacteria	p__Actinobacteriota	c__Thermoleophilia	o__Gaiellales	f__Gaiellaceae	g__Gaiella	s__uncultured_Acidobacteria	0	0	0	0	0	46	0	0	0	0	0	0	0	0	0	0	0	0	0	0	0	10	46	0	0	0	0	24	0	0	0
d__Bacteria	p__Actinobacteriota	c__Thermoleophilia	o__Gaiellales	f__Gaiellaceae	g__Gaiella	s__uncultured_actinobacterium	0	0	0	0	0	0	0	258	0	0	0	0	95	0	0	0	0	0	0	0	0	0	0	16	0	0	0	0	0	0	0
d__Bacteria	p__Actinobacteriota	c__Thermoleophilia	o__Gaiellales	f__Gaiellaceae	g__Gaiella	s__uncultured_Conexibacteraceae	0	0	0	0	247	0	0	0	0	0	188	0	0	0	0	0	0	0	0	0	0	0	0	0	0	0	0	0	0	0	0
d__Bacteria	p__Actinobacteriota	c__Thermoleophilia	o__Gaiellales	f__Gaiellaceae	g__Gaiella	s__uncultured_Solirubrobacter	0	0	0	0	0	0	0	0	0	0	0	0	63	0	0	0	0	0	31	0	0	0	0	0	67	0	0	57	0	0	0
d__Bacteria	p__Actinobacteriota	c__Thermoleophilia	o__Gaiellales	f__uncultured	g__uncultured	NA	232	1446	454	260	2482	3464	430	807	357	310	1672	2007	165	831	1066	79	567	270	1873	474	454	3763	3316	4256	3189	2373	4696	1480	4299	3931	2499
d__Bacteria	p__Actinobacteriota	c__Thermoleophilia	o__Gaiellales	f__uncultured	g__uncultured	s__bacterium_Ellin6515	58	461	0	11	678	362	195	11	145	0	132	146	8	35	27	0	0	0	83	50	41	1786	1669	2891	3080	1228	526	435	126	1716	157
d__Bacteria	p__Actinobacteriota	c__Thermoleophilia	o__Gaiellales	f__uncultured	g__uncultured	s__bacterium_Ellin6517	0	126	0	0	217	168	65	0	0	21	136	0	0	0	0	0	0	0	55	0	0	103	67	125	155	88	513	0	0	68	0
d__Bacteria	p__Actinobacteriota	c__Thermoleophilia	o__Gaiellales	f__uncultured	g__uncultured	s__freshwater_sediment	0	163	270	0	0	0	0	225	0	0	0	140	0	0	0	0	0	0	0	0	0	0	0	0	0	0	0	0	0	0	0
d__Bacteria	p__Actinobacteriota	c__Thermoleophilia	o__Gaiellales	f__uncultured	g__uncultured	s__Gaiella_sp.	0	131	82	95	333	852	44	317	0	34	99	0	144	119	44	0	0	156	276	0	109	533	735	640	545	77	1156	740	475	1909	0
d__Bacteria	p__Actinobacteriota	c__Thermoleophilia	o__Gaiellales	f__uncultured	g__uncultured	s__metagenome	387	564	153	59	1082	813	190	195	205	307	375	222	0	139	125	28	39	62	185	154	179	3194	2744	3594	3424	2886	4290	2015	1860	4666	1379
d__Bacteria	p__Actinobacteriota	c__Thermoleophilia	o__Gaiellales	f__uncultured	g__uncultured	s__uncultured_beta	27	174	0	0	487	752	73	0	52	0	310	100	0	113	0	0	96	0	168	0	67	426	575	195	275	50	839	238	241	572	37
d__Bacteria	p__Actinobacteriota	c__Thermoleophilia	o__Gaiellales	f__uncultured	g__uncultured	s__uncultured_Rubrobacteria	0	67	0	0	0	1841	0	0	0	0	132	109	0	0	0	0	0	0	74	0	0	98	163	105	20	0	0	39	128	0	0
d__Bacteria	p__Actinobacteriota	c__Thermoleophilia	o__Gaiellales	f__uncultured	g__uncultured	s__uncultured_soil	0	0	0	0	41	314	0	128	0	0	25	0	48	37	53	0	91	28	114	0	25	242	352	265	318	534	218	212	349	341	295
d__Bacteria	p__Actinobacteriota	c__Thermoleophilia	o__Gaiellales	f__uncultured	g__uncultured	s__uncultured_Solirubrobacter	0	11	0	0	0	0	0	0	0	0	0	0	0	0	0	0	0	0	0	0	0	0	0	9	11	0	0	0	0	0	0
d__Bacteria	p__Actinobacteriota	c__Thermoleophilia	o__Solirubrobacterales	NA	NA	NA	0	22	0	0	234	105	50	531	0	21	35	273	62	0	12	0	0	0	117	0	54	71	50	10	83	76	131	39	276	16	1219
d__Bacteria	p__Actinobacteriota	c__Thermoleophilia	o__Solirubrobacterales	f__67-14	g__67-14	NA	0	258	258	0	341	227	59	794	63	0	244	838	34	49	57	45	0	12	197	0	305	575	748	75	1128	125	361	274	1012	186	1339
d__Bacteria	p__Actinobacteriota	c__Thermoleophilia	o__Solirubrobacterales	f__67-14	g__67-14	s__metagenome	34	158	23	69	158	40	0	15	44	0	76	23	0	64	0	33	0	0	0	0	13	477	440	325	511	1389	363	145	151	597	884
d__Bacteria	p__Actinobacteriota	c__Thermoleophilia	o__Solirubrobacterales	f__67-14	g__67-14	s__uncultured_actinobacterium	0	0	0	0	292	20	116	0	46	0	0	0	0	0	0	0	0	0	70	0	0	19	41	0	0	0	24	0	156	0	232
d__Bacteria	p__Actinobacteriota	c__Thermoleophilia	o__Solirubrobacterales	f__67-14	g__67-14	s__uncultured_bacterium	0	0	0	0	0	23	0	0	0	0	0	141	0	0	0	0	0	0	0	0	0	0	19	0	58	0	0	22	0	0	135
d__Bacteria	p__Actinobacteriota	c__Thermoleophilia	o__Solirubrobacterales	f__67-14	g__67-14	s__uncultured_Conexibacteraceae	0	0	0	0	0	0	0	0	0	0	0	0	0	0	0	0	0	0	0	0	0	8	0	253	14	0	0	0	0	0	0
d__Bacteria	p__Actinobacteriota	c__Thermoleophilia	o__Solirubrobacterales	f__67-14	g__67-14	s__uncultured_Rubrobacterales	0	0	0	0	0	0	0	0	0	0	0	0	0	0	0	0	0	0	0	0	0	0	0	0	0	0	0	0	0	0	184
d__Bacteria	p__Actinobacteriota	c__Thermoleophilia	o__Solirubrobacterales	f__67-14	g__67-14	s__uncultured_soil	0	0	0	0	7	0	0	12	0	0	0	0	0	0	0	0	0	0	0	0	0	0	0	0	0	0	0	0	0	0	0
d__Bacteria	p__Actinobacteriota	c__Thermoleophilia	o__Solirubrobacterales	f__67-14	g__67-14	s__uncultured_Solirubrobacter	0	0	0	0	0	40	0	0	0	0	0	0	0	0	0	0	0	0	0	0	0	0	0	0	0	0	0	0	0	0	0
d__Bacteria	p__Actinobacteriota	c__Thermoleophilia	o__Solirubrobacterales	f__Solirubrobacteraceae	NA	NA	129	264	0	0	699	260	108	0	0	418	500	661	0	358	42	17	86	50	467	153	0	361	297	1180	619	231	430	251	1283	597	4794
d__Bacteria	p__Actinobacteriota	c__Thermoleophilia	o__Solirubrobacterales	f__Solirubrobacteraceae	g__Conexibacter	NA	125	470	246	35	1911	448	292	167	109	380	410	1201	28	416	178	46	277	0	556	202	94	1011	1115	630	778	834	2107	307	2066	691	1436
d__Bacteria	p__Actinobacteriota	c__Thermoleophilia	o__Solirubrobacterales	f__Solirubrobacteraceae	g__Conexibacter	s__Conexibacter_sp.	0	0	0	0	0	0	0	9	0	0	0	0	0	0	0	0	0	0	0	0	0	0	0	0	0	0	0	0	0	0	0
d__Bacteria	p__Actinobacteriota	c__Thermoleophilia	o__Solirubrobacterales	f__Solirubrobacteraceae	g__Conexibacter	s__metagenome	0	0	0	0	0	0	0	0	0	0	0	0	0	109	0	0	0	0	86	0	0	0	0	0	0	0	0	0	0	0	0
d__Bacteria	p__Actinobacteriota	c__Thermoleophilia	o__Solirubrobacterales	f__Solirubrobacteraceae	g__Conexibacter	s__Rubrobacterineae_bacterium	0	58	0	0	0	24	0	119	0	0	0	0	0	0	0	0	0	0	0	0	0	0	0	0	0	0	0	0	0	0	0
d__Bacteria	p__Actinobacteriota	c__Thermoleophilia	o__Solirubrobacterales	f__Solirubrobacteraceae	g__Conexibacter	s__Solirubrobacterales_bacterium	0	0	0	0	0	8	0	0	0	0	0	0	0	21	0	0	0	0	0	0	0	0	0	0	0	0	0	0	0	0	556
d__Bacteria	p__Actinobacteriota	c__Thermoleophilia	o__Solirubrobacterales	f__Solirubrobacteraceae	g__Conexibacter	s__uncultured_bacterium	11	0	0	0	0	0	0	0	0	0	0	0	0	0	0	0	0	0	0	0	0	0	0	15	24	24	0	0	0	0	0
d__Bacteria	p__Actinobacteriota	c__Thermoleophilia	o__Solirubrobacterales	f__Solirubrobacteraceae	g__Conexibacter	s__uncultured_organism	0	0	0	0	149	40	0	0	0	0	0	0	0	0	0	0	0	0	0	0	0	284	181	188	659	24	0	184	0	101	0
d__Bacteria	p__Actinobacteriota	c__Thermoleophilia	o__Solirubrobacterales	f__Solirubrobacteraceae	g__JCM_18997	s__uncultured_bacterium	0	0	0	0	0	8	0	0	0	0	0	0	0	0	0	0	0	0	0	0	0	30	46	15	82	0	0	15	0	0	45
d__Bacteria	p__Actinobacteriota	c__Thermoleophilia	o__Solirubrobacterales	f__Solirubrobacteraceae	g__Solirubrobacter	NA	0	132	99	0	61	192	0	111	32	0	0	149	0	0	0	0	41	0	0	0	90	176	377	81	571	60	52	193	94	28	634
d__Bacteria	p__Actinobacteriota	c__Thermoleophilia	o__Solirubrobacterales	f__Solirubrobacteraceae	g__Solirubrobacter	s__uncultured_bacterium	0	0	0	0	0	0	0	0	0	0	0	0	0	0	0	0	0	0	0	0	0	0	33	0	0	0	0	14	0	0	143
d__Bacteria	p__Actinobacteriota	c__Thermoleophilia	o__Solirubrobacterales	f__Solirubrobacteraceae	g__Solirubrobacteraceae	NA	0	58	145	0	0	0	0	13	0	0	0	194	0	72	177	0	0	0	0	138	169	50	444	48	118	151	226	257	584	159	8675
d__Bacteria	p__Actinobacteriota	c__Thermoleophilia	o__Solirubrobacterales	f__Solirubrobacteraceae	g__uncultured	NA	268	155	0	46	1111	176	297	0	184	272	315	181	0	110	104	0	0	63	294	51	152	1390	771	3551	1425	2100	1647	294	2220	905	4604
d__Bacteria	p__Actinobacteriota	c__Thermoleophilia	o__Solirubrobacterales	f__Solirubrobacteraceae	g__uncultured	s__Colobanthus_quitensis	0	0	0	0	0	0	0	0	0	0	0	0	0	0	0	0	0	0	0	0	0	0	0	0	0	0	0	0	0	0	10
d__Bacteria	p__Actinobacteriota	c__Thermoleophilia	o__Solirubrobacterales	f__Solirubrobacteraceae	g__uncultured	s__Solirubrobacterales_bacterium	0	0	0	0	0	0	0	0	0	0	0	0	131	248	48	51	393	118	96	0	0	0	0	0	0	0	0	0	0	0	22
d__Bacteria	p__Actinobacteriota	c__Thermoleophilia	o__uncultured	f__uncultured	g__uncultured	s__uncultured_bacterium	0	98	0	0	196	330	30	416	40	0	268	498	29	0	0	0	71	0	81	0	34	26	268	58	228	0	141	164	188	75	927
d__Bacteria	p__AncK6	c__AncK6	o__AncK6	f__AncK6	g__AncK6	s__hydrothermal_vent	0	7	17	32	0	0	0	0	0	0	2	16	0	0	0	0	0	0	0	0	0	0	0	0	4	35	12	5	0	7	0
d__Bacteria	p__Armatimonadota	NA	NA	NA	NA	NA	0	0	0	0	0	48	11	0	18	36	0	0	0	0	0	0	24	0	0	0	21	0	0	18	0	7	0	8	0	5	0
d__Bacteria	p__Armatimonadota	c__Armatimonadia	o__Armatimonadales	NA	NA	NA	164	156	97	153	117	12	19	0	44	285	63	0	47	0	125	0	24	0	0	160	0	47	105	34	109	91	79	31	47	15	85
d__Bacteria	p__Armatimonadota	c__Armatimonadia	o__Armatimonadales	f__Armatimonadaceae	g__Armatimonas	NA	17	15	73	19	87	0	0	151	0	154	0	63	0	0	103	0	0	0	0	0	0	27	68	49	38	39	58	18	22	68	6
d__Bacteria	p__Armatimonadota	c__Armatimonadia	o__Armatimonadales	f__Armatimonadaceae	g__Armatimonas	s__Armatimonas_rosea	0	0	0	0	0	19	0	0	0	0	0	0	0	0	0	0	0	0	0	0	0	0	0	0	0	0	0	0	0	0	0
d__Bacteria	p__Armatimonadota	c__Armatimonadia	o__Armatimonadales	f__Armatimonadaceae	g__Armatimonas	s__uncultured_bacterium	112	53	99	286	218	47	61	144	78	135	67	0	0	0	0	0	6	0	19	34	15	70	113	163	59	243	118	50	51	163	99
d__Bacteria	p__Armatimonadota	c__Armatimonadia	o__Armatimonadales	f__Armatimonadaceae	g__Armatimonas	s__uncultured_beta	5	39	0	0	19	38	0	0	0	43	22	0	0	0	0	0	0	0	0	0	0	38	62	0	0	33	13	0	14	10	25
d__Bacteria	p__Armatimonadota	c__Armatimonadia	o__Armatimonadales	f__Armatimonadales	g__Armatimonadales	NA	161	10	26	13	221	27	44	24	0	435	81	0	8	62	74	0	128	0	7	282	14	102	177	308	91	237	236	68	210	171	139
d__Bacteria	p__Armatimonadota	c__Armatimonadia	o__Armatimonadales	f__Armatimonadales	g__Armatimonadales	s__metagenome	13	13	0	0	0	0	0	11	0	57	0	0	0	0	67	0	0	0	0	26	0	9	19	30	37	40	107	26	25	30	0
d__Bacteria	p__Armatimonadota	c__Armatimonadia	o__Armatimonadales	f__Armatimonadales	g__Armatimonadales	s__uncultured_Armatimonadetes	104	50	0	37	38	15	0	0	0	280	0	0	0	0	107	0	15	0	0	95	0	92	123	271	88	88	150	0	39	59	5
d__Bacteria	p__Armatimonadota	c__Armatimonadia	o__Armatimonadales	f__Armatimonadales	g__Armatimonadales	s__uncultured_bacterium	232	58	130	81	359	39	0	12	49	296	263	64	0	0	98	18	0	0	17	160	0	109	184	401	118	404	354	56	223	220	218
d__Bacteria	p__Armatimonadota	c__Armatimonadia	o__Armatimonadales	f__Armatimonadales	g__Armatimonadales	s__uncultured_Chloroflexi	0	0	0	0	33	38	0	0	0	0	0	0	0	0	0	0	0	0	0	0	0	18	16	26	0	39	0	0	22	0	0
d__Bacteria	p__Armatimonadota	c__Armatimonadia	o__Armatimonadales	f__Armatimonadales	g__Armatimonadales	s__uncultured_eubacterium	0	100	0	0	32	0	0	0	0	0	0	0	0	0	0	0	0	0	0	0	0	0	29	78	48	35	23	0	0	34	0
d__Bacteria	p__Armatimonadota	c__Armatimonadia	o__Armatimonadales	f__Armatimonadales	g__Armatimonadales	s__uncultured_soil	0	0	0	0	11	0	0	0	0	17	0	0	0	0	0	0	0	0	0	0	0	0	0	0	0	0	11	0	71	0	0
d__Bacteria	p__Armatimonadota	c__Chthonomonadetes	o__Chthonomonadales	f__Chthonomonadaceae	g__Chthonomonas	NA	37	189	36	230	730	318	63	4	10	309	127	71	0	10	74	0	0	0	0	206	0	249	150	546	204	311	190	55	343	156	201
d__Bacteria	p__Armatimonadota	c__Chthonomonadetes	o__Chthonomonadales	f__Chthonomonadaceae	g__Chthonomonas	s__uncultured_Armatimonadetes	0	0	0	10	39	11	0	0	0	0	0	0	0	18	0	0	0	0	0	49	0	0	0	24	0	4	18	0	0	6	0
d__Bacteria	p__Armatimonadota	c__Chthonomonadetes	o__Chthonomonadales	f__Chthonomonadaceae	g__Chthonomonas	s__uncultured_bacterium	281	521	226	259	3591	953	193	395	0	1268	825	426	0	228	150	0	36	46	144	346	56	636	873	1610	477	1079	1408	225	1306	1603	648
d__Bacteria	p__Armatimonadota	c__Chthonomonadetes	o__Chthonomonadales	f__Chthonomonadaceae	g__Chthonomonas	s__unidentified_marine	0	0	0	32	196	9	0	66	0	0	46	20	0	0	0	0	0	0	9	9	0	69	90	159	40	159	212	27	107	97	40
d__Bacteria	p__Armatimonadota	c__Chthonomonadetes	o__Chthonomonadales	f__Chthonomonadales	g__Chthonomonadales	NA	0	0	105	115	77	306	13	0	0	52	14	189	146	0	0	0	0	0	0	0	0	15	45	41	33	16	0	98	49	42	519
d__Bacteria	p__Armatimonadota	c__Chthonomonadetes	o__Chthonomonadales	f__Chthonomonadales	g__Chthonomonadales	s__uncultured_bacterium	603	1009	402	933	3923	4799	443	918	309	677	2197	1107	101	184	90	0	142	16	96	129	87	610	1028	859	651	1602	1022	314	691	1136	1046
d__Bacteria	p__Armatimonadota	c__Chthonomonadetes	o__Chthonomonadales	f__Chthonomonadales	g__Chthonomonadales	s__uncultured_Lutispora	0	0	0	0	0	0	0	0	0	0	0	0	0	0	0	0	130	0	0	0	0	0	0	0	0	0	0	0	0	0	0
d__Bacteria	p__Armatimonadota	c__Fimbriimonadia	o__Fimbriimonadales	NA	NA	NA	0	0	0	0	0	0	0	335	0	0	0	0	0	0	0	0	88	0	0	0	0	0	0	0	2	0	0	32	0	0	0
d__Bacteria	p__Armatimonadota	c__Fimbriimonadia	o__Fimbriimonadales	f__Fimbriimonadaceae	NA	NA	0	0	0	0	0	0	0	0	0	30	0	0	0	0	0	0	0	0	0	0	0	9	0	0	0	7	0	0	0	0	0
d__Bacteria	p__Armatimonadota	c__Fimbriimonadia	o__Fimbriimonadales	f__Fimbriimonadaceae	g__Fimbriimonadaceae	NA	183	88	254	113	1324	582	123	1182	112	224	169	407	88	0	360	10	74	26	21	246	10	106	410	178	300	525	534	184	385	450	219
d__Bacteria	p__Armatimonadota	c__Fimbriimonadia	o__Fimbriimonadales	f__Fimbriimonadaceae	g__Fimbriimonadaceae	s__groundwater_metagenome	0	0	32	0	0	0	0	160	0	0	0	16	121	0	0	0	10	0	0	0	0	0	0	0	0	0	0	0	0	0	0
d__Bacteria	p__Armatimonadota	c__Fimbriimonadia	o__Fimbriimonadales	f__Fimbriimonadaceae	g__Fimbriimonadaceae	s__metagenome	0	54	131	54	25	4	0	113	13	63	9	69	59	0	114	15	0	0	20	140	0	7	39	242	49	116	130	58	288	109	75
d__Bacteria	p__Armatimonadota	c__Fimbriimonadia	o__Fimbriimonadales	f__Fimbriimonadaceae	g__Fimbriimonadaceae	s__uncultured_Armatimonadetes	0	0	0	12	0	9	0	0	0	43	0	0	0	0	0	0	0	0	0	0	0	0	5	20	0	39	20	0	0	0	0
d__Bacteria	p__Armatimonadota	c__Fimbriimonadia	o__Fimbriimonadales	f__Fimbriimonadaceae	g__Fimbriimonadaceae	s__uncultured_bacterium	30	118	53	48	392	441	54	313	32	138	236	281	4	72	0	0	119	15	35	84	15	51	115	165	83	180	165	64	177	198	170
d__Bacteria	p__Armatimonadota	c__Fimbriimonadia	o__Fimbriimonadales	f__Fimbriimonadaceae	g__Fimbriimonadaceae	s__uncultured_organism	0	0	0	0	0	0	0	5	0	0	0	0	0	0	0	0	0	0	0	0	0	0	0	0	0	0	0	0	0	0	0
d__Bacteria	p__Armatimonadota	c__Fimbriimonadia	o__Fimbriimonadales	f__Fimbriimonadaceae	g__Fimbriimonas	NA	0	0	0	0	0	0	0	14	0	0	0	0	0	0	0	0	5	0	0	0	5	3	23	31	0	6	7	10	6	8	0
d__Bacteria	p__Armatimonadota	c__Fimbriimonadia	o__Fimbriimonadales	f__Fimbriimonadales	g__Fimbriimonadales	s__uncultured_bacterium	0	0	0	0	0	0	0	0	0	0	0	0	0	0	0	0	0	0	0	0	0	0	6	4	0	0	0	0	0	0	0
d__Bacteria	p__Armatimonadota	c__Fimbriimonadia	o__Fimbriimonadales	f__Fimbriimonadales	g__Fimbriimonadales	s__uncultured_soil	0	0	0	0	0	5	0	68	0	0	0	0	15	0	7	0	0	0	0	0	14	0	0	0	0	15	0	12	0	0	0
d__Bacteria	p__Armatimonadota	c__uncultured	o__uncultured	f__uncultured	g__uncultured	NA	42	22	16	104	715	496	74	217	13	0	197	433	211	139	31	0	376	18	31	0	33	114	202	415	258	77	233	107	189	216	182
d__Bacteria	p__Armatimonadota	c__uncultured	o__uncultured	f__uncultured	g__uncultured	s__metagenome	0	0	0	0	0	65	0	40	0	0	0	23	0	0	0	0	0	0	9	17	0	0	10	4	0	4	8	10	5	0	6
d__Bacteria	p__Armatimonadota	c__uncultured	o__uncultured	f__uncultured	g__uncultured	s__uncultured_actinobacterium	0	29	0	0	317	0	36	240	28	0	22	0	0	0	46	0	23	0	0	26	0	16	15	0	0	11	39	17	28	43	74
d__Bacteria	p__Armatimonadota	c__uncultured	o__uncultured	f__uncultured	g__uncultured	s__uncultured_bacterium	6	139	4	0	107	536	10	127	0	24	67	47	14	18	0	0	54	0	15	0	11	3	57	10	0	4	65	38	125	50	121
d__Bacteria	p__Armatimonadota	c__uncultured	o__uncultured	f__uncultured	g__uncultured	s__uncultured_Chloroflexi	0	0	0	0	167	24	0	0	0	0	0	0	0	0	0	0	0	0	0	7	0	39	9	19	0	0	37	0	0	32	0
d__Bacteria	p__Armatimonadota	c__uncultured	o__uncultured	f__uncultured	g__uncultured	s__uncultured_Firmicutes	0	0	0	0	8	13	0	0	0	0	0	0	0	0	0	0	0	0	0	0	0	7	0	6	0	0	0	0	0	6	13
d__Bacteria	p__Armatimonadota	c__uncultured	o__uncultured	f__uncultured	g__uncultured	s__uncultured_soil	0	54	0	4	0	0	0	0	0	0	38	11	0	0	0	0	0	0	0	0	0	18	25	132	18	20	0	50	83	9	95
d__Bacteria	p__Bacteroidota	NA	NA	NA	NA	NA	0	0	0	0	67	0	0	0	0	45	0	56	0	0	0	0	0	0	27	0	0	38	87	555	19	52	121	28	44	47	68
d__Bacteria	p__Bacteroidota	c__Bacteroidia	NA	NA	NA	NA	347	813	514	61	1949	2840	221	1920	200	336	680	610	83	44	254	43	262	161	55	355	118	1711	4165	3201	2669	3504	3391	2771	2441	4466	2048
d__Bacteria	p__Bacteroidota	c__Bacteroidia	o__Bacteroidales	NA	NA	NA	0	0	0	0	0	5	0	61	0	0	0	0	0	0	0	0	0	0	0	0	0	0	152	0	27	0	16	52	0	155	0
d__Bacteria	p__Bacteroidota	c__Bacteroidia	o__Bacteroidales	f__Bacteroidaceae	g__Bacteroides	NA	2711	3334	6875	34448	1297	3346	2387	6074	15388	5822	3182	0	0	0	0	0	0	0	0	0	0	0	0	0	0	0	0	0	3	0	0
d__Bacteria	p__Bacteroidota	c__Bacteroidia	o__Bacteroidales	f__Bacteroidetes_vadinHA17	g__Bacteroidetes_vadinHA17	NA	0	0	0	0	0	0	0	0	0	0	0	0	0	0	0	0	595	0	0	0	0	0	0	0	0	0	0	0	0	0	0
d__Bacteria	p__Bacteroidota	c__Bacteroidia	o__Bacteroidales	f__Dysgonomonadaceae	g__Dysgonomonas	NA	0	0	0	0	0	0	0	4	0	0	0	0	0	0	0	0	0	0	0	0	0	0	0	0	0	0	0	0	0	0	0
d__Bacteria	p__Bacteroidota	c__Bacteroidia	o__Bacteroidales	f__Dysgonomonadaceae	g__Dysgonomonas	s__Dysgonomonas_alginatilytica	0	0	0	0	0	0	0	0	0	0	0	6	0	0	0	0	0	0	0	0	0	0	0	0	0	0	0	0	0	0	0
d__Bacteria	p__Bacteroidota	c__Bacteroidia	o__Bacteroidales	f__Marinifilaceae	g__Odoribacter	s__unidentified	381	200	154	1067	41	20	96	14	297	79	234	0	0	0	0	0	0	0	0	0	0	0	0	0	0	0	0	0	0	0	0
d__Bacteria	p__Bacteroidota	c__Bacteroidia	o__Bacteroidales	f__Muribaculaceae	g__Muribaculaceae	NA	4507	8778	2379	4418	267	56	1121	33	4937	716	424	0	0	0	0	0	0	0	0	0	0	0	0	0	0	0	0	0	0	0	0
d__Bacteria	p__Bacteroidota	c__Bacteroidia	o__Bacteroidales	f__Muribaculaceae	g__Muribaculaceae	s__uncultured_bacterium	1413	2966	481	734	53	7	721	6	3032	223	72	0	0	0	0	0	0	0	0	0	0	0	0	0	0	0	0	0	0	0	0
d__Bacteria	p__Bacteroidota	c__Bacteroidia	o__Bacteroidales	f__Muribaculaceae	g__Muribaculaceae	s__uncultured_Bacteroidales	354	1187	36	156	14	0	133	0	999	463	19	0	0	0	0	0	0	0	0	0	0	0	0	0	0	0	0	0	0	0	0
d__Bacteria	p__Bacteroidota	c__Bacteroidia	o__Bacteroidales	f__Muribaculaceae	g__Muribaculaceae	s__uncultured_Barnesiella	586	1246	308	585	19	10	129	3	850	96	52	0	0	0	0	0	0	0	0	0	0	0	0	0	0	0	0	0	0	0	0
d__Bacteria	p__Bacteroidota	c__Bacteroidia	o__Bacteroidales	f__Muribaculaceae	g__Muribaculaceae	s__unidentified	211	181	93	218	24	0	44	0	117	43	37	0	0	0	0	0	0	0	0	0	0	0	0	0	0	0	0	0	0	0	0
d__Bacteria	p__Bacteroidota	c__Bacteroidia	o__Bacteroidales	f__Muribaculaceae	g__Muribaculum	s__uncultured_bacterium	19	19	5	90	0	0	0	0	26	0	21	0	0	0	0	0	0	0	0	0	0	0	0	0	0	0	0	0	0	0	0
d__Bacteria	p__Bacteroidota	c__Bacteroidia	o__Bacteroidales	f__Paludibacteraceae	g__Paludibacter	NA	0	0	262	0	0	0	0	4	209	0	0	0	0	0	0	0	75	0	0	0	0	0	0	68	260	0	0	0	0	14	0
d__Bacteria	p__Bacteroidota	c__Bacteroidia	o__Bacteroidales	f__Prevotellaceae	g__Prevotellaceae_UCG-004	s__uncultured_Bacteroidales	0	0	0	0	0	0	0	0	0	0	0	0	0	0	0	0	0	0	0	0	0	0	0	0	0	0	0	0	0	0	3
d__Bacteria	p__Bacteroidota	c__Bacteroidia	o__Bacteroidales	f__Prolixibacteraceae	NA	NA	0	0	0	0	0	0	0	0	0	0	0	0	0	0	0	0	64	0	0	0	0	0	0	0	0	0	0	0	0	0	0
d__Bacteria	p__Bacteroidota	c__Bacteroidia	o__Bacteroidales	f__Prolixibacteraceae	g__BSV13	s__uncultured_soil	0	0	0	0	0	0	0	0	0	0	0	0	0	0	0	0	16	0	0	0	0	0	0	0	0	0	0	0	0	0	0
d__Bacteria	p__Bacteroidota	c__Bacteroidia	o__Bacteroidales	f__Prolixibacteraceae	g__WCHB1-32	NA	0	0	167	0	0	0	0	0	113	0	0	0	0	0	0	0	16	0	0	0	0	0	0	0	53	0	0	0	0	0	0
d__Bacteria	p__Bacteroidota	c__Bacteroidia	o__Bacteroidales	f__Prolixibacteraceae	g__WCHB1-32	s__uncultured_soil	0	0	0	0	0	0	28	0	0	0	0	0	0	0	0	0	0	0	0	0	0	0	0	0	58	0	0	0	0	0	0
d__Bacteria	p__Bacteroidota	c__Bacteroidia	o__Bacteroidales	f__Rikenellaceae	g__Alistipes	s__uncultured_bacterium	2152	1734	903	776	524	17	330	17	1580	246	114	0	0	0	0	0	0	0	0	0	0	0	2	0	0	0	0	0	0	0	0
d__Bacteria	p__Bacteroidota	c__Bacteroidia	o__Bacteroidales	f__SB-5	g__SB-5	s__uncultured_Bacteroidetes	0	0	0	0	0	0	0	0	0	0	0	0	0	0	0	0	11	0	0	0	0	0	0	0	0	0	0	0	0	0	0
d__Bacteria	p__Bacteroidota	c__Bacteroidia	o__Bacteroidales	f__SB-5	g__SB-5	s__uncultured_soil	0	0	0	0	0	0	0	0	0	0	0	0	0	0	0	0	103	0	0	0	0	0	0	0	0	0	0	0	0	0	0
d__Bacteria	p__Bacteroidota	c__Bacteroidia	o__Bacteroidetes_VC2.1_Bac22	f__Bacteroidetes_VC2.1_Bac22	g__Bacteroidetes_VC2.1_Bac22	s__metagenome	16	26	15	12	57	20	0	87	15	0	0	20	0	0	28	0	81	0	7	6	0	117	174	135	132	241	140	56	17	190	134
d__Bacteria	p__Bacteroidota	c__Bacteroidia	o__Chitinophagales	NA	NA	NA	392	471	466	226	1078	1694	216	285	255	558	547	512	0	15	13	0	37	0	7	0	0	750	1537	1126	813	1784	1617	262	1262	1080	654
d__Bacteria	p__Bacteroidota	c__Bacteroidia	o__Chitinophagales	f__37-13	g__37-13	NA	18	38	0	26	214	43	0	122	0	35	0	0	0	16	0	0	0	0	0	0	0	115	280	343	199	369	447	45	140	162	90
d__Bacteria	p__Bacteroidota	c__Bacteroidia	o__Chitinophagales	f__37-13	g__37-13	s__metagenome	0	0	0	5	0	0	0	0	0	0	0	0	0	0	0	0	0	0	0	0	0	16	0	44	0	90	12	0	0	0	0
d__Bacteria	p__Bacteroidota	c__Bacteroidia	o__Chitinophagales	f__37-13	g__37-13	s__uncultured_bacterium	0	33	105	0	0	50	9	254	24	0	51	91	38	0	0	5	30	0	32	0	0	50	273	33	179	0	26	113	32	118	21
d__Bacteria	p__Bacteroidota	c__Bacteroidia	o__Chitinophagales	f__37-13	g__37-13	s__uncultured_Bacteroidetes	0	0	0	0	0	0	0	0	0	0	0	0	0	0	0	0	0	0	0	0	0	0	0	0	9	11	0	0	0	0	0
d__Bacteria	p__Bacteroidota	c__Bacteroidia	o__Chitinophagales	f__37-13	g__37-13	s__uncultured_prokaryote	0	0	0	0	0	0	0	56	0	0	0	0	0	0	0	0	0	0	0	0	0	0	0	0	0	0	0	0	0	0	0
d__Bacteria	p__Bacteroidota	c__Bacteroidia	o__Chitinophagales	f__37-13	g__37-13	s__uncultured_Sphingobacteriales	10	36	32	19	203	92	43	89	18	16	58	78	0	0	0	0	0	0	12	0	0	132	258	279	147	294	467	144	207	366	237
d__Bacteria	p__Bacteroidota	c__Bacteroidia	o__Chitinophagales	f__Chitinophagaceae	NA	NA	683	2354	1462	1001	6221	6407	1304	4655	696	1434	1694	1794	585	254	1751	149	1295	243	1164	947	464	4347	9422	7279	6236	6513	10327	2440	4881	6774	3101
d__Bacteria	p__Bacteroidota	c__Bacteroidia	o__Chitinophagales	f__Chitinophagaceae	g__Aurantisolimonas	NA	0	0	93	0	239	117	44	177	50	22	124	99	0	0	0	0	152	36	117	5	33	93	137	130	46	0	84	0	255	91	15
d__Bacteria	p__Bacteroidota	c__Bacteroidia	o__Chitinophagales	f__Chitinophagaceae	g__Aurantisolimonas	s__Aurantisolimonas_haloimpatiens	0	0	64	14	0	13	0	270	21	0	0	0	154	13	16	59	16	0	0	0	0	0	19	0	9	0	29	38	18	17	1007
d__Bacteria	p__Bacteroidota	c__Bacteroidia	o__Chitinophagales	f__Chitinophagaceae	g__Aurantisolimonas	s__metagenome	0	0	0	0	0	0	0	36	0	0	0	0	0	0	0	0	0	0	0	0	0	0	0	0	0	0	0	0	0	0	0
d__Bacteria	p__Bacteroidota	c__Bacteroidia	o__Chitinophagales	f__Chitinophagaceae	g__Aurantisolimonas	s__uncultured_bacterium	0	0	0	0	0	0	0	0	0	0	0	16	0	23	0	0	0	0	0	0	12	0	0	0	0	0	0	0	15	0	741
d__Bacteria	p__Bacteroidota	c__Bacteroidia	o__Chitinophagales	f__Chitinophagaceae	g__Aurantisolimonas	s__uncultured_soil	0	52	0	0	0	0	0	0	0	0	0	0	0	0	0	0	0	0	0	0	0	0	0	0	0	0	0	6	0	0	0
d__Bacteria	p__Bacteroidota	c__Bacteroidia	o__Chitinophagales	f__Chitinophagaceae	g__Aurantisolimonas	s__uncultured_Sphingobacteriia	0	0	0	0	0	0	0	0	0	0	0	0	0	0	0	0	0	0	0	0	0	3	0	0	4	5	0	0	0	0	0
d__Bacteria	p__Bacteroidota	c__Bacteroidia	o__Chitinophagales	f__Chitinophagaceae	g__Chitinophaga	NA	0	0	0	0	0	0	0	0	0	0	0	0	0	24	0	0	0	0	0	0	0	0	0	15	0	0	0	0	0	0	7
d__Bacteria	p__Bacteroidota	c__Bacteroidia	o__Chitinophagales	f__Chitinophagaceae	g__Chitinophagaceae	s__Flavisolibacter_sp.	0	0	0	0	0	0	0	0	0	0	0	0	0	0	0	0	0	0	0	0	0	0	0	0	0	0	0	0	0	0	64
d__Bacteria	p__Bacteroidota	c__Bacteroidia	o__Chitinophagales	f__Chitinophagaceae	g__Dinghuibacter	NA	0	0	0	0	0	0	0	113	0	0	0	0	0	0	0	0	0	0	0	0	0	0	0	0	0	0	0	0	0	0	0
d__Bacteria	p__Bacteroidota	c__Bacteroidia	o__Chitinophagales	f__Chitinophagaceae	g__Edaphobaculum	NA	10	96	10	31	641	82	32	92	0	23	0	0	59	0	264	0	907	32	39	345	35	1254	1580	1729	1157	1932	1096	398	790	1136	137
d__Bacteria	p__Bacteroidota	c__Bacteroidia	o__Chitinophagales	f__Chitinophagaceae	g__Edaphobaculum	s__bacterium	0	0	0	0	151	0	12	0	0	0	19	0	0	0	17	0	45	0	0	95	15	684	627	104	314	250	160	43	0	314	0
d__Bacteria	p__Bacteroidota	c__Bacteroidia	o__Chitinophagales	f__Chitinophagaceae	g__Edaphobaculum	s__metagenome	0	0	0	0	0	0	0	0	0	0	0	0	0	0	0	0	0	0	0	0	0	40	0	0	0	0	0	0	0	0	0
d__Bacteria	p__Bacteroidota	c__Bacteroidia	o__Chitinophagales	f__Chitinophagaceae	g__Edaphobaculum	s__uncultured_bacterium	0	33	0	0	15	0	0	6	4	0	0	0	0	0	0	0	0	0	0	0	0	16	29	73	24	19	27	10	4	0	0
d__Bacteria	p__Bacteroidota	c__Bacteroidia	o__Chitinophagales	f__Chitinophagaceae	g__Edaphobaculum	s__uncultured_Bacteroidetes	0	0	0	0	0	0	0	0	0	0	0	0	0	0	0	0	0	0	0	0	0	0	0	0	0	0	0	0	15	0	0
d__Bacteria	p__Bacteroidota	c__Bacteroidia	o__Chitinophagales	f__Chitinophagaceae	g__Edaphobaculum	s__uncultured_Sphingobacteriia	0	0	0	0	0	0	0	0	0	0	0	0	0	0	0	0	0	0	0	0	0	0	0	21	0	0	0	0	0	0	0
d__Bacteria	p__Bacteroidota	c__Bacteroidia	o__Chitinophagales	f__Chitinophagaceae	g__Ferruginibacter	NA	332	635	1154	438	3491	2193	451	6333	466	438	528	1874	829	242	645	55	1201	287	250	483	97	2142	3850	3316	2237	2908	3280	974	3443	3390	5973
d__Bacteria	p__Bacteroidota	c__Bacteroidia	o__Chitinophagales	f__Chitinophagaceae	g__Ferruginibacter	s__Ferruginibacter_lapsinanis	0	0	0	0	0	0	0	0	0	0	0	0	0	0	0	0	0	0	0	0	0	0	36	0	0	134	0	0	0	0	0
d__Bacteria	p__Bacteroidota	c__Bacteroidia	o__Chitinophagales	f__Chitinophagaceae	g__Ferruginibacter	s__Ferruginibacter_profundus	0	0	0	0	0	0	0	0	0	0	0	0	0	0	0	0	0	0	0	0	0	0	0	0	0	0	0	0	0	0	79
d__Bacteria	p__Bacteroidota	c__Bacteroidia	o__Chitinophagales	f__Chitinophagaceae	g__Ferruginibacter	s__uncultured_Chitinophaga	0	0	0	0	0	0	0	0	0	0	0	0	0	0	0	0	0	0	0	0	0	0	0	0	0	0	49	46	52	103	83
d__Bacteria	p__Bacteroidota	c__Bacteroidia	o__Chitinophagales	f__Chitinophagaceae	g__Ferruginibacter	s__uncultured_Chitinophagaceae	0	0	0	0	0	9	0	0	0	0	0	0	0	0	0	0	0	0	0	0	0	0	0	0	0	0	0	0	0	0	12
d__Bacteria	p__Bacteroidota	c__Bacteroidia	o__Chitinophagales	f__Chitinophagaceae	g__Ferruginibacter	s__uncultured_Ferruginibacter	0	47	0	0	22	153	0	84	0	0	27	116	0	0	0	0	0	0	0	0	0	128	274	54	118	88	136	82	85	143	228
d__Bacteria	p__Bacteroidota	c__Bacteroidia	o__Chitinophagales	f__Chitinophagaceae	g__Ferruginibacter	s__uncultured_prokaryote	0	0	0	0	0	52	0	122	0	0	0	0	0	0	0	0	0	0	0	0	0	101	92	94	71	48	69	63	67	375	159
d__Bacteria	p__Bacteroidota	c__Bacteroidia	o__Chitinophagales	f__Chitinophagaceae	g__Ferruginibacter	s__uncultured_soil	0	0	0	0	0	0	0	340	0	0	0	224	188	0	0	29	65	0	0	0	30	0	76	0	26	0	0	101	0	195	372
d__Bacteria	p__Bacteroidota	c__Bacteroidia	o__Chitinophagales	f__Chitinophagaceae	g__Filimonas	s__Filimonas_sp.	0	0	0	0	0	0	0	0	0	0	0	0	0	0	0	0	0	102	0	0	0	0	0	0	0	0	0	0	0	0	0
d__Bacteria	p__Bacteroidota	c__Bacteroidia	o__Chitinophagales	f__Chitinophagaceae	g__Flavihumibacter	NA	0	0	0	0	0	0	0	0	0	0	0	0	0	0	0	0	0	0	0	0	0	0	0	0	0	0	0	0	24	0	0
d__Bacteria	p__Bacteroidota	c__Bacteroidia	o__Chitinophagales	f__Chitinophagaceae	g__Flavihumibacter	s__uncultured_bacterium	0	0	0	0	0	0	0	0	0	0	0	0	0	0	0	0	140	0	0	0	0	0	0	0	0	0	0	0	0	0	0
d__Bacteria	p__Bacteroidota	c__Bacteroidia	o__Chitinophagales	f__Chitinophagaceae	g__Flavisolibacter	NA	0	0	0	0	0	0	0	0	0	0	0	22	0	18	0	16	0	0	0	0	0	0	0	0	0	0	0	0	25	0	860
d__Bacteria	p__Bacteroidota	c__Bacteroidia	o__Chitinophagales	f__Chitinophagaceae	g__Flavisolibacter	s__uncultured_Flavobacterium	0	0	0	0	0	0	0	0	0	0	0	0	0	0	0	0	0	0	0	0	0	0	0	7	0	0	0	0	54	0	30
d__Bacteria	p__Bacteroidota	c__Bacteroidia	o__Chitinophagales	f__Chitinophagaceae	g__Flavitalea	NA	0	0	0	0	231	51	43	0	0	0	153	0	0	0	0	32	0	0	0	0	0	28	63	14	0	0	19	0	0	0	188
d__Bacteria	p__Bacteroidota	c__Bacteroidia	o__Chitinophagales	f__Chitinophagaceae	g__Heliimonas	NA	0	0	0	0	26	0	0	0	0	0	0	0	0	0	0	0	0	0	0	0	0	0	0	0	0	0	0	0	0	0	0
d__Bacteria	p__Bacteroidota	c__Bacteroidia	o__Chitinophagales	f__Chitinophagaceae	g__Heliimonas	s__uncultured_bacterium	19	69	0	0	0	0	0	0	0	140	0	0	0	0	75	0	0	0	0	166	0	160	120	238	132	179	302	0	175	204	0
d__Bacteria	p__Bacteroidota	c__Bacteroidia	o__Chitinophagales	f__Chitinophagaceae	g__Lacibacter	NA	0	0	23	0	0	193	0	315	0	0	0	27	60	0	0	0	0	0	0	0	27	65	102	0	114	0	55	83	0	23	0
d__Bacteria	p__Bacteroidota	c__Bacteroidia	o__Chitinophagales	f__Chitinophagaceae	g__Niastella	NA	0	0	25	0	84	60	0	0	0	0	0	0	0	0	0	0	0	0	0	0	0	0	0	0	0	0	0	0	0	0	0
d__Bacteria	p__Bacteroidota	c__Bacteroidia	o__Chitinophagales	f__Chitinophagaceae	g__Niastella	s__metagenome	0	0	0	0	0	0	0	0	0	0	0	0	0	0	0	0	0	0	0	0	15	0	0	0	0	0	0	0	0	0	0
d__Bacteria	p__Bacteroidota	c__Bacteroidia	o__Chitinophagales	f__Chitinophagaceae	g__Niastella	s__uncultured_Niastella	0	0	0	0	54	0	0	188	0	0	0	0	0	0	0	0	26	0	0	0	26	0	0	0	0	0	0	0	0	0	0
d__Bacteria	p__Bacteroidota	c__Bacteroidia	o__Chitinophagales	f__Chitinophagaceae	g__Parafilimonas	NA	81	190	30	0	423	16	48	0	24	57	24	0	22	0	252	0	0	30	0	89	15	406	568	865	346	286	421	103	157	363	83
d__Bacteria	p__Bacteroidota	c__Bacteroidia	o__Chitinophagales	f__Chitinophagaceae	g__Parafilimonas	s__metagenome	0	0	0	70	84	0	0	0	0	0	0	0	0	0	66	0	0	0	0	34	0	0	0	0	0	0	0	0	0	0	0
d__Bacteria	p__Bacteroidota	c__Bacteroidia	o__Chitinophagales	f__Chitinophagaceae	g__Parafilimonas	s__uncultured_bacterium	0	0	0	0	0	0	0	0	0	103	0	0	0	0	0	0	18	0	0	51	0	0	0	64	0	62	81	0	51	0	0
d__Bacteria	p__Bacteroidota	c__Bacteroidia	o__Chitinophagales	f__Chitinophagaceae	g__Parafilimonas	s__uncultured_Bacteroidetes	0	0	0	0	0	36	0	0	0	0	0	0	0	0	0	0	0	0	0	0	0	0	0	0	0	0	0	16	42	0	0
d__Bacteria	p__Bacteroidota	c__Bacteroidia	o__Chitinophagales	f__Chitinophagaceae	g__Parasediminibacterium	s__metagenome	0	0	0	0	0	0	0	0	0	0	0	0	0	0	0	0	0	0	0	0	0	0	0	19	33	0	0	0	0	0	44
d__Bacteria	p__Bacteroidota	c__Bacteroidia	o__Chitinophagales	f__Chitinophagaceae	g__Parasediminibacterium	s__uncultured_Bacteroidetes	0	0	0	0	0	0	0	0	0	0	0	0	0	0	0	0	0	0	0	0	0	0	0	17	0	42	0	0	0	0	0
d__Bacteria	p__Bacteroidota	c__Bacteroidia	o__Chitinophagales	f__Chitinophagaceae	g__Puia	NA	329	472	0	115	1501	125	259	0	207	419	52	108	0	0	225	0	0	0	16	96	0	6049	6042	8779	7443	8378	3835	543	990	4360	77
d__Bacteria	p__Bacteroidota	c__Bacteroidia	o__Chitinophagales	f__Chitinophagaceae	g__Puia	s__Flavitalea_antarctica	0	0	0	0	0	0	0	0	0	0	0	0	0	0	0	0	0	0	0	0	0	0	0	0	0	12	0	0	0	0	0
d__Bacteria	p__Bacteroidota	c__Bacteroidia	o__Chitinophagales	f__Chitinophagaceae	g__Puia	s__metagenome	0	0	0	0	0	0	0	0	0	0	0	0	0	20	152	90	53	0	95	275	53	659	797	202	3721	0	0	271	0	207	0
d__Bacteria	p__Bacteroidota	c__Bacteroidia	o__Chitinophagales	f__Chitinophagaceae	g__Sediminibacterium	NA	19	196	125	136	250	201	90	98	87	0	9	168	21	109	45	0	0	0	0	58	0	128	122	62	77	633	326	28	471	188	734
d__Bacteria	p__Bacteroidota	c__Bacteroidia	o__Chitinophagales	f__Chitinophagaceae	g__Segetibacter	NA	0	129	28	0	8	16	0	8	0	47	0	58	0	0	89	0	0	0	0	15	0	44	49	47	25	51	199	11	436	27	544
d__Bacteria	p__Bacteroidota	c__Bacteroidia	o__Chitinophagales	f__Chitinophagaceae	g__Segetibacter	s__Segetibacter_aerophilus	0	0	0	0	0	0	0	0	0	0	0	0	0	0	0	0	0	0	0	0	0	0	0	0	0	0	0	0	0	0	51
d__Bacteria	p__Bacteroidota	c__Bacteroidia	o__Chitinophagales	f__Chitinophagaceae	g__Segetibacter	s__uncultured_bacterium	0	0	0	0	0	0	0	0	0	0	0	0	0	0	0	0	0	0	0	0	0	0	0	0	0	0	88	0	143	30	82
d__Bacteria	p__Bacteroidota	c__Bacteroidia	o__Chitinophagales	f__Chitinophagaceae	g__Taibaiella	NA	0	0	0	0	0	0	0	0	0	0	0	0	0	0	0	0	0	0	0	0	0	3	0	0	0	14	0	0	0	8	0
d__Bacteria	p__Bacteroidota	c__Bacteroidia	o__Chitinophagales	f__Chitinophagaceae	g__Terrimonas	NA	251	736	1519	429	1305	2494	437	5626	804	97	365	1964	1216	379	1707	158	1683	278	554	852	776	3932	7263	6313	6826	7295	6038	2915	2725	6407	2767
d__Bacteria	p__Bacteroidota	c__Bacteroidia	o__Chitinophagales	f__Chitinophagaceae	g__Terrimonas	s__uncultured_Chitinophagaceae	0	0	0	0	110	0	0	64	0	0	0	0	0	0	0	0	0	0	0	0	0	0	73	0	0	0	110	0	0	0	73
d__Bacteria	p__Bacteroidota	c__Bacteroidia	o__Chitinophagales	f__Chitinophagaceae	g__uncultured	NA	108	727	226	309	1598	2103	178	694	34	217	935	1238	177	197	320	373	366	149	382	79	270	549	1176	526	430	1169	1783	308	2126	580	5380
d__Bacteria	p__Bacteroidota	c__Bacteroidia	o__Chitinophagales	f__Chitinophagaceae	g__uncultured	s__metagenome	0	0	0	0	36	0	0	14	0	0	0	0	0	0	0	0	0	0	0	0	0	0	33	8	23	0	0	0	0	0	0
d__Bacteria	p__Bacteroidota	c__Bacteroidia	o__Chitinophagales	f__Chitinophagaceae	g__uncultured	s__Panacibacter_ginsenosidivorans	48	0	58	9	226	174	51	363	27	75	101	154	36	53	110	26	137	73	101	79	51	397	935	1506	738	138	354	202	1110	403	538
d__Bacteria	p__Bacteroidota	c__Bacteroidia	o__Chitinophagales	f__Chitinophagaceae	g__uncultured	s__Panacibacter_sp.	0	0	0	0	0	27	0	0	0	0	0	0	0	0	0	0	0	0	0	0	0	0	0	0	0	0	0	0	169	0	81
d__Bacteria	p__Bacteroidota	c__Bacteroidia	o__Chitinophagales	f__Chitinophagaceae	g__uncultured	s__uncultured_Chitinophaga	307	355	249	113	1289	1861	323	621	265	394	408	876	137	98	412	0	75	0	197	268	182	863	1585	1052	546	1329	2819	515	3295	1169	4274
d__Bacteria	p__Bacteroidota	c__Bacteroidia	o__Chitinophagales	f__Chitinophagaceae	g__uncultured	s__uncultured_Ferruginibacter	40	348	0	16	814	703	237	0	151	58	206	0	0	0	87	0	59	44	103	142	0	581	645	463	320	370	830	236	187	416	348
d__Bacteria	p__Bacteroidota	c__Bacteroidia	o__Chitinophagales	f__Chitinophagaceae	g__uncultured	s__uncultured_Flavobacterium	0	0	0	0	0	0	0	0	0	0	0	190	0	0	0	0	0	0	0	0	0	0	0	0	0	0	0	0	0	0	83
d__Bacteria	p__Bacteroidota	c__Bacteroidia	o__Chitinophagales	f__Chitinophagaceae	g__uncultured	s__uncultured_Haliscomenobacter	0	0	0	0	0	0	0	0	0	0	0	0	0	0	0	0	0	0	0	0	0	43	57	45	69	28	0	0	0	35	0
d__Bacteria	p__Bacteroidota	c__Bacteroidia	o__Chitinophagales	f__Chitinophagaceae	g__uncultured	s__uncultured_Niastella	0	0	0	0	0	53	0	122	0	0	0	0	154	0	0	0	0	0	0	0	0	0	0	0	0	0	0	10	141	0	183
d__Bacteria	p__Bacteroidota	c__Bacteroidia	o__Chitinophagales	f__Chitinophagaceae	g__uncultured	s__uncultured_organism	0	0	48	0	0	0	0	0	0	0	0	0	0	0	0	0	0	0	0	0	0	0	0	0	0	0	0	0	0	0	0
d__Bacteria	p__Bacteroidota	c__Bacteroidia	o__Chitinophagales	f__Chitinophagaceae	g__UTBCD1	NA	0	0	0	0	0	0	0	0	0	0	0	0	77	0	0	0	0	0	0	0	0	0	0	0	0	0	0	0	0	0	0
d__Bacteria	p__Bacteroidota	c__Bacteroidia	o__Chitinophagales	f__Saprospiraceae	NA	NA	70	77	0	0	19	112	0	146	0	0	7	0	66	0	65	0	36	0	0	0	0	44	98	22	81	409	116	35	291	134	50
d__Bacteria	p__Bacteroidota	c__Bacteroidia	o__Chitinophagales	f__Saprospiraceae	g__Aureispira	s__metagenome	0	0	0	0	0	0	0	0	0	0	0	0	0	0	0	0	0	0	0	0	0	0	3	0	15	0	0	0	0	0	0
d__Bacteria	p__Bacteroidota	c__Bacteroidia	o__Chitinophagales	f__Saprospiraceae	g__Haliscomenobacter	NA	0	0	0	0	0	0	0	29	0	0	0	0	0	0	0	0	0	0	0	0	0	0	0	0	0	0	0	0	0	0	0
d__Bacteria	p__Bacteroidota	c__Bacteroidia	o__Chitinophagales	f__Saprospiraceae	g__Phaeodactylibacter	NA	0	15	67	0	0	0	13	313	0	0	0	0	68	0	0	0	0	0	0	0	0	0	0	0	10	0	80	9	0	25	66
d__Bacteria	p__Bacteroidota	c__Bacteroidia	o__Chitinophagales	f__Saprospiraceae	g__Phaeodactylibacter	s__metagenome	0	0	0	0	0	0	0	93	0	0	0	0	0	0	0	0	0	0	0	0	0	3	0	0	0	16	0	15	0	12	0
d__Bacteria	p__Bacteroidota	c__Bacteroidia	o__Chitinophagales	f__Saprospiraceae	g__Phaeodactylibacter	s__uncultured_bacterium	0	0	0	0	0	0	0	290	0	0	0	45	41	0	18	0	0	0	0	0	11	0	16	0	0	0	0	0	2	0	0
d__Bacteria	p__Bacteroidota	c__Bacteroidia	o__Chitinophagales	f__Saprospiraceae	g__Phaeodactylibacter	s__uncultured_Haliscomenobacter	0	38	47	0	154	161	23	85	21	0	25	55	0	0	0	0	0	0	0	0	0	30	49	27	42	160	265	62	175	223	18
d__Bacteria	p__Bacteroidota	c__Bacteroidia	o__Chitinophagales	f__Saprospiraceae	g__uncultured	NA	501	716	745	489	2187	783	591	9386	298	395	804	671	860	115	246	47	213	72	171	322	67	887	1149	736	925	1955	1452	368	1542	1220	2027
d__Bacteria	p__Bacteroidota	c__Bacteroidia	o__Chitinophagales	f__Saprospiraceae	g__uncultured	s__metagenome	0	0	0	0	0	0	0	0	0	0	0	0	0	0	0	0	0	0	0	0	0	13	20	48	39	28	35	18	66	79	0
d__Bacteria	p__Bacteroidota	c__Bacteroidia	o__Chitinophagales	f__Saprospiraceae	g__uncultured	s__uncultured_Devosia	16	15	0	0	79	0	10	314	0	162	52	0	35	9	0	0	0	0	0	0	0	14	73	99	30	117	116	0	25	96	50
d__Bacteria	p__Bacteroidota	c__Bacteroidia	o__Chitinophagales	f__Saprospiraceae	g__uncultured	s__uncultured_Haliscomenobacter	0	0	269	0	214	171	0	623	0	0	67	118	121	0	203	48	72	0	0	0	30	0	167	0	343	0	0	134	0	0	112
d__Bacteria	p__Bacteroidota	c__Bacteroidia	o__Chitinophagales	f__Saprospiraceae	g__uncultured	s__uncultured_Saprospiraceae	0	0	43	0	118	0	32	436	0	0	99	61	0	0	0	0	0	0	0	0	0	0	0	0	0	0	0	5	16	0	34
d__Bacteria	p__Bacteroidota	c__Bacteroidia	o__Chitinophagales	f__Saprospiraceae	g__uncultured	s__uncultured_soil	0	0	0	0	0	0	0	178	0	0	0	0	0	0	0	0	0	0	0	0	0	0	0	0	0	0	0	5	0	0	0
d__Bacteria	p__Bacteroidota	c__Bacteroidia	o__Chitinophagales	f__Saprospiraceae	g__uncultured	s__wastewater_metagenome	0	0	0	0	0	0	0	169	0	0	0	0	0	0	0	0	52	0	0	0	0	0	0	113	30	0	29	0	0	0	0
d__Bacteria	p__Bacteroidota	c__Bacteroidia	o__Chitinophagales	f__uncultured	g__uncultured	NA	0	28	132	0	0	63	0	377	37	0	22	25	8	0	49	0	50	0	0	0	0	71	69	0	48	14	0	44	80	7	0
d__Bacteria	p__Bacteroidota	c__Bacteroidia	o__Chitinophagales	f__uncultured	g__uncultured	s__metagenome	0	24	0	0	11	28	0	0	0	0	0	0	0	0	0	0	0	0	0	0	0	6	6	0	17	25	17	0	5	12	199
d__Bacteria	p__Bacteroidota	c__Bacteroidia	o__Chitinophagales	f__uncultured	g__uncultured	s__uncultured_Cytophagales	0	0	0	0	0	0	0	116	0	0	0	0	0	0	0	0	0	0	0	0	0	0	0	0	2	0	0	0	0	0	0
d__Bacteria	p__Bacteroidota	c__Bacteroidia	o__Chitinophagales	f__uncultured	g__uncultured	s__uncultured_delta	46	59	52	4	293	17	47	32	0	44	0	13	0	5	24	0	0	0	0	61	0	89	39	185	73	301	96	0	180	57	39
d__Bacteria	p__Bacteroidota	c__Bacteroidia	o__Chitinophagales	f__uncultured	g__uncultured	s__uncultured_soil	6	0	0	0	0	0	0	8	0	0	0	45	0	0	0	0	0	0	0	0	0	0	0	0	0	17	0	0	0	19	27
d__Bacteria	p__Bacteroidota	c__Bacteroidia	o__Cytophagales	NA	NA	NA	0	0	0	0	0	0	0	45	0	0	0	0	0	0	0	0	0	0	0	0	0	10	37	31	14	82	63	10	28	12	152
d__Bacteria	p__Bacteroidota	c__Bacteroidia	o__Cytophagales	f__Amoebophilaceae	g__Candidatus_Amoebophilus	NA	0	0	0	0	0	0	0	0	0	0	0	0	0	0	0	0	0	0	0	8	0	0	9	6	5	5	0	0	2	0	3
d__Bacteria	p__Bacteroidota	c__Bacteroidia	o__Cytophagales	f__Amoebophilaceae	g__Candidatus_Amoebophilus	s__Candidatus_Amoebophilus	0	0	0	0	0	0	0	0	0	0	0	5	0	0	0	0	0	0	0	0	0	0	0	0	0	0	0	0	7	0	0
d__Bacteria	p__Bacteroidota	c__Bacteroidia	o__Cytophagales	f__Amoebophilaceae	g__Candidatus_Amoebophilus	s__microbial_mat	0	0	0	0	0	0	0	9	0	0	0	0	0	0	0	0	0	0	0	0	0	0	0	0	0	0	0	0	0	0	0
d__Bacteria	p__Bacteroidota	c__Bacteroidia	o__Cytophagales	f__Amoebophilaceae	g__Candidatus_Paenicardinium	NA	0	0	0	0	0	0	0	9	0	0	0	0	0	0	0	0	0	0	0	0	0	0	0	0	0	0	0	0	0	0	0
d__Bacteria	p__Bacteroidota	c__Bacteroidia	o__Cytophagales	f__Amoebophilaceae	g__uncultured	NA	0	0	16	0	0	0	0	0	0	0	0	0	0	0	0	0	0	0	0	0	0	0	0	0	0	0	0	0	0	0	0
d__Bacteria	p__Bacteroidota	c__Bacteroidia	o__Cytophagales	f__Amoebophilaceae	g__uncultured	s__uncultured_bacterium	0	0	0	0	0	0	0	5	0	0	0	0	0	0	0	0	0	0	0	0	0	3	0	0	0	0	3	3	0	0	0
d__Bacteria	p__Bacteroidota	c__Bacteroidia	o__Cytophagales	f__Amoebophilaceae	g__uncultured	s__uncultured_Flexibacteraceae	0	0	0	0	17	0	0	0	0	0	0	0	0	0	0	0	0	0	0	0	0	0	0	0	0	0	0	0	0	0	0
d__Bacteria	p__Bacteroidota	c__Bacteroidia	o__Cytophagales	f__Cyclobacteriaceae	NA	NA	0	0	0	0	26	0	0	0	0	0	0	0	0	0	0	0	0	0	0	0	0	0	12	0	0	11	0	0	18	0	0
d__Bacteria	p__Bacteroidota	c__Bacteroidia	o__Cytophagales	f__Cyclobacteriaceae	g__Algoriphagus	NA	0	0	0	0	0	0	0	3	0	0	0	0	0	0	0	0	0	0	0	0	0	0	0	0	0	0	0	0	0	0	0
d__Bacteria	p__Bacteroidota	c__Bacteroidia	o__Cytophagales	f__Cyclobacteriaceae	g__uncultured	NA	0	0	0	10	0	0	0	0	0	0	0	0	0	0	0	0	0	0	0	0	0	0	0	6	0	0	0	0	7	0	0
d__Bacteria	p__Bacteroidota	c__Bacteroidia	o__Cytophagales	f__Cytophagaceae	NA	NA	0	0	0	0	0	0	0	0	0	0	0	0	0	0	0	0	0	0	0	0	0	7	0	0	0	0	0	0	0	0	138
d__Bacteria	p__Bacteroidota	c__Bacteroidia	o__Cytophagales	f__Cytophagaceae	g__Cytophaga	NA	0	0	0	0	0	0	0	0	6	0	0	0	0	0	0	8	0	0	0	0	26	9	74	0	0	18	0	0	0	0	0
d__Bacteria	p__Bacteroidota	c__Bacteroidia	o__Cytophagales	f__Cytophagaceae	g__Cytophaga	s__Cytophaga_hutchinsonii	0	0	0	0	0	0	0	0	0	0	0	0	0	0	0	0	0	0	0	0	0	0	26	0	0	0	0	0	0	0	0
d__Bacteria	p__Bacteroidota	c__Bacteroidia	o__Cytophagales	f__Cytophagaceae	g__Cytophaga	s__Hypsibius_dujardini	0	38	0	5	36	26	17	17	0	10	10	0	0	0	0	0	0	0	4	0	0	74	138	88	94	151	92	19	22	112	0
d__Bacteria	p__Bacteroidota	c__Bacteroidia	o__Cytophagales	f__Cytophagaceae	g__Cytophaga	s__metagenome	0	0	0	0	25	0	0	0	0	0	0	0	0	0	0	0	0	0	0	0	0	39	190	0	10	15	6	0	7	6	0
d__Bacteria	p__Bacteroidota	c__Bacteroidia	o__Cytophagales	f__Cytophagaceae	g__Cytophaga	s__uncultured_bacterium	0	10	12	24	0	0	0	0	0	0	0	0	0	0	62	0	0	0	0	0	0	64	392	67	5	32	0	24	8	6	0
d__Bacteria	p__Bacteroidota	c__Bacteroidia	o__Cytophagales	f__Cytophagaceae	g__Cytophaga	s__uncultured_Bacteroidetes	0	0	0	0	0	3	0	0	0	0	0	0	7	0	0	0	0	0	0	0	0	31	0	9	0	0	0	0	10	0	98
d__Bacteria	p__Bacteroidota	c__Bacteroidia	o__Cytophagales	f__Cytophagaceae	g__Cytophagaceae	s__uncultured_bacterium	0	0	0	0	0	0	0	0	0	0	0	0	0	0	0	0	0	0	0	0	0	20	0	0	0	5	0	0	0	0	0
d__Bacteria	p__Bacteroidota	c__Bacteroidia	o__Cytophagales	f__Cytophagaceae	g__Rhodocytophaga	NA	0	0	0	0	0	0	0	3	0	0	0	0	0	0	0	0	0	0	0	0	0	0	0	0	0	0	0	0	0	0	0
d__Bacteria	p__Bacteroidota	c__Bacteroidia	o__Cytophagales	f__Cytophagaceae	g__Sporocytophaga	NA	0	0	0	0	0	0	0	0	0	0	0	0	0	0	0	0	0	0	0	0	0	0	0	0	0	0	0	0	0	0	10
d__Bacteria	p__Bacteroidota	c__Bacteroidia	o__Cytophagales	f__Cytophagaceae	g__Sporocytophaga	s__metagenome	0	0	0	10	0	0	0	0	0	0	0	0	0	0	0	0	0	0	0	0	0	5	5	0	0	0	0	14	0	0	0
d__Bacteria	p__Bacteroidota	c__Bacteroidia	o__Cytophagales	f__Cytophagaceae	g__Sporocytophaga	s__uncultured_bacterium	7	0	0	0	0	0	0	0	0	0	0	0	0	0	25	0	0	0	0	0	0	152	457	99	43	192	12	38	0	78	0
d__Bacteria	p__Bacteroidota	c__Bacteroidia	o__Cytophagales	f__Hymenobacteraceae	NA	NA	0	0	0	0	0	0	0	0	0	0	0	0	0	0	0	0	0	0	0	0	0	0	0	0	0	0	0	0	13	0	0
d__Bacteria	p__Bacteroidota	c__Bacteroidia	o__Cytophagales	f__Hymenobacteraceae	g__Adhaeribacter	NA	60	0	0	0	0	0	0	0	0	0	0	0	0	0	0	0	0	0	0	45	0	0	0	40	0	262	175	0	0	59	0
d__Bacteria	p__Bacteroidota	c__Bacteroidia	o__Cytophagales	f__Hymenobacteraceae	g__Adhaeribacter	s__metagenome	146	35	13	6	197	6	0	0	0	21	174	0	0	0	116	25	96	0	0	83	75	1614	510	584	1179	515	498	193	0	1108	0
d__Bacteria	p__Bacteroidota	c__Bacteroidia	o__Cytophagales	f__Hymenobacteraceae	g__Hymenobacter	NA	0	5	0	0	0	0	0	51	0	7	0	21	4	19	0	0	0	0	0	0	0	0	3	0	3	0	0	0	17	28	64
d__Bacteria	p__Bacteroidota	c__Bacteroidia	o__Cytophagales	f__Hymenobacteraceae	g__Hymenobacter	s__metagenome	0	0	0	0	0	0	0	0	0	0	0	0	0	0	0	0	0	0	0	0	0	0	0	0	0	0	0	0	0	0	57
d__Bacteria	p__Bacteroidota	c__Bacteroidia	o__Cytophagales	f__Microscillaceae	NA	NA	615	269	374	172	290	78	80	119	145	478	0	28	0	0	124	0	0	0	0	172	0	1878	1629	3911	2582	2754	1633	787	451	1353	67
d__Bacteria	p__Bacteroidota	c__Bacteroidia	o__Cytophagales	f__Microscillaceae	g__Chryseolinea	NA	74	114	115	0	379	183	0	1701	77	92	30	93	125	0	75	28	160	10	0	0	65	242	1108	1183	2115	230	190	952	130	128	584
d__Bacteria	p__Bacteroidota	c__Bacteroidia	o__Cytophagales	f__Microscillaceae	g__Chryseolinea	s__metagenome	0	0	30	0	82	0	72	0	0	0	61	0	0	0	0	0	0	0	0	42	0	178	83	0	49	0	14	0	0	33	22
d__Bacteria	p__Bacteroidota	c__Bacteroidia	o__Cytophagales	f__Microscillaceae	g__Chryseolinea	s__uncultured_bacterium	0	0	105	0	0	0	0	89	122	0	0	27	0	0	0	0	0	0	0	0	0	0	0	0	0	0	0	0	0	0	0
d__Bacteria	p__Bacteroidota	c__Bacteroidia	o__Cytophagales	f__Microscillaceae	g__Ohtaekwangia	NA	0	125	62	27	100	54	0	378	0	0	23	30	19	0	47	0	9	6	0	7	0	512	525	13	433	355	469	29	7	441	0
d__Bacteria	p__Bacteroidota	c__Bacteroidia	o__Cytophagales	f__Microscillaceae	g__Ohtaekwangia	s__metagenome	0	0	109	0	0	0	0	0	33	0	0	0	0	0	0	15	0	0	0	0	0	4	13	7	151	0	0	45	0	0	0
d__Bacteria	p__Bacteroidota	c__Bacteroidia	o__Cytophagales	f__Microscillaceae	g__Ohtaekwangia	s__uncultured_Bacteroidetes	0	0	0	0	0	0	0	0	0	0	0	0	0	0	0	0	0	0	0	0	0	0	0	0	0	0	0	0	0	0	133
d__Bacteria	p__Bacteroidota	c__Bacteroidia	o__Cytophagales	f__Microscillaceae	g__Ohtaekwangia	s__uncultured_soil	0	0	0	0	0	0	0	0	0	0	0	0	0	0	0	0	0	0	0	0	0	200	176	0	130	246	247	146	0	592	0
d__Bacteria	p__Bacteroidota	c__Bacteroidia	o__Cytophagales	f__Microscillaceae	g__OLB12	NA	0	0	114	50	8	62	0	446	0	175	51	40	0	0	0	0	0	0	0	0	0	65	220	15	154	110	148	196	72	256	200
d__Bacteria	p__Bacteroidota	c__Bacteroidia	o__Cytophagales	f__Microscillaceae	g__OLB12	s__uncultured_bacterium	56	42	0	133	76	0	30	477	39	25	0	0	0	0	37	0	0	0	0	0	0	213	845	140	433	313	372	59	86	133	318
d__Bacteria	p__Bacteroidota	c__Bacteroidia	o__Cytophagales	f__Microscillaceae	g__OLB12	s__uncultured_Bacteroidetes	0	0	0	0	0	0	0	8	0	0	0	0	0	0	0	0	0	0	0	0	0	0	0	0	0	0	0	0	0	0	0
d__Bacteria	p__Bacteroidota	c__Bacteroidia	o__Cytophagales	f__Microscillaceae	g__uncultured	NA	1791	414	408	947	1299	1149	173	910	288	916	866	349	63	106	172	0	61	32	160	164	14	5281	6503	8177	6814	13155	7963	2034	2192	7036	246
d__Bacteria	p__Bacteroidota	c__Bacteroidia	o__Cytophagales	f__Microscillaceae	g__uncultured	s__Cytophagales_bacterium	0	0	0	0	0	0	0	0	0	0	0	0	0	0	0	0	0	0	0	0	0	0	0	1144	0	0	0	0	0	0	0
d__Bacteria	p__Bacteroidota	c__Bacteroidia	o__Cytophagales	f__Microscillaceae	g__uncultured	s__metagenome	0	0	0	0	0	0	0	0	0	0	0	0	0	0	0	0	0	0	0	0	0	0	0	0	0	14	0	0	158	0	0
d__Bacteria	p__Bacteroidota	c__Bacteroidia	o__Cytophagales	f__Microscillaceae	g__uncultured	s__Musa_ABB	21	0	0	19	0	74	0	65	0	87	0	0	0	0	24	0	0	0	14	37	0	188	173	225	90	264	193	40	146	101	56
d__Bacteria	p__Bacteroidota	c__Bacteroidia	o__Cytophagales	f__Microscillaceae	g__uncultured	s__Sorangium_cellulosum	0	0	0	0	0	22	0	0	0	0	0	0	0	0	0	0	0	0	0	0	0	0	0	0	0	0	0	0	0	0	0
d__Bacteria	p__Bacteroidota	c__Bacteroidia	o__Cytophagales	f__Microscillaceae	g__uncultured	s__uncultured_Cytophagaceae	0	0	0	0	0	0	0	0	0	0	0	0	0	0	0	0	0	0	0	0	0	0	0	0	0	0	0	18	0	0	0
d__Bacteria	p__Bacteroidota	c__Bacteroidia	o__Cytophagales	f__Microscillaceae	g__uncultured	s__uncultured_Flexibacter	1766	443	212	1785	291	807	71	695	89	1331	352	267	61	0	167	0	0	27	148	162	0	4656	6312	7415	5629	12375	5377	1582	1353	6611	562
d__Bacteria	p__Bacteroidota	c__Bacteroidia	o__Cytophagales	f__Microscillaceae	g__uncultured	s__uncultured_Sphingobacteriales	0	0	0	0	0	0	0	0	0	0	111	0	0	0	0	0	0	0	0	0	0	0	17	0	9	0	0	0	18	0	40
d__Bacteria	p__Bacteroidota	c__Bacteroidia	o__Cytophagales	f__Spirosomaceae	NA	NA	0	11	0	0	0	0	0	5	7	9	0	0	0	0	0	0	0	0	0	6	0	0	0	0	0	0	37	0	0	0	0
d__Bacteria	p__Bacteroidota	c__Bacteroidia	o__Cytophagales	f__Spirosomaceae	g__Arcicella	NA	0	0	0	0	0	0	0	3	0	0	0	0	0	0	0	0	20	0	0	0	0	0	0	0	0	0	0	0	0	0	2
d__Bacteria	p__Bacteroidota	c__Bacteroidia	o__Cytophagales	f__Spirosomaceae	g__Dyadobacter	NA	0	0	0	0	0	0	0	7	0	0	0	0	0	0	0	73	32	12	0	0	5	0	0	0	9	0	0	0	0	0	0
d__Bacteria	p__Bacteroidota	c__Bacteroidia	o__Cytophagales	f__Spirosomaceae	g__Emticicia	NA	0	12	0	0	0	0	0	76	0	0	0	0	11	0	0	13	14	0	0	0	0	0	0	0	5	0	58	0	0	3	0
d__Bacteria	p__Bacteroidota	c__Bacteroidia	o__Cytophagales	f__Spirosomaceae	g__Fibrella	NA	0	0	0	0	0	0	0	0	0	0	0	0	0	0	0	0	0	0	0	0	0	0	0	0	0	0	0	0	0	0	48
d__Bacteria	p__Bacteroidota	c__Bacteroidia	o__Cytophagales	f__Spirosomaceae	g__Fibrella	s__uncultured_bacterium	0	20	0	0	0	0	0	0	3	0	0	3	0	0	0	0	0	0	0	0	0	0	0	0	0	0	0	0	0	0	14
d__Bacteria	p__Bacteroidota	c__Bacteroidia	o__Cytophagales	f__Spirosomaceae	g__Huanghella	s__Huanghella_arctica	0	0	0	0	0	0	0	0	0	0	0	0	0	0	0	0	0	0	0	0	0	3	9	0	0	0	4	5	10	27	5
d__Bacteria	p__Bacteroidota	c__Bacteroidia	o__Cytophagales	f__Spirosomaceae	g__Lacihabitans	NA	0	0	0	0	0	0	0	8	0	0	0	0	43	0	0	0	0	0	0	0	0	0	0	0	0	0	0	0	0	0	0
d__Bacteria	p__Bacteroidota	c__Bacteroidia	o__Cytophagales	f__Spirosomaceae	g__Larkinella	NA	0	0	0	0	0	0	0	0	0	0	0	0	0	0	0	0	0	0	0	0	0	0	0	0	0	0	0	0	0	0	4
d__Bacteria	p__Bacteroidota	c__Bacteroidia	o__Cytophagales	f__Spirosomaceae	g__Runella	NA	0	0	0	0	0	0	0	4	0	0	0	0	0	0	0	0	0	0	0	0	0	0	0	0	0	0	0	0	0	0	0
d__Bacteria	p__Bacteroidota	c__Bacteroidia	o__Cytophagales	f__Spirosomaceae	g__Spirosoma	NA	15	0	0	0	0	0	0	0	0	0	0	18	0	0	38	85	0	0	7	29	0	8	14	67	35	0	80	0	8	45	21
d__Bacteria	p__Bacteroidota	c__Bacteroidia	o__Cytophagales	f__Spirosomaceae	g__Spirosoma	s__Spirosoma_migulaei	0	0	0	0	0	0	0	0	0	0	0	0	0	0	0	0	0	0	0	58	0	0	10	0	0	0	0	0	5	0	0
d__Bacteria	p__Bacteroidota	c__Bacteroidia	o__Cytophagales	f__Spirosomaceae	g__Spirosoma	s__Spirosoma_rigui	0	0	0	0	0	0	0	0	0	0	0	0	0	0	0	0	0	0	0	0	0	0	0	0	0	0	0	0	0	0	30
d__Bacteria	p__Bacteroidota	c__Bacteroidia	o__Cytophagales	f__Spirosomaceae	g__Spirosoma	s__Spirosoma_spitsbergense	0	8	0	0	0	0	0	0	0	0	0	0	0	10	0	0	0	0	0	0	0	0	0	0	0	0	0	8	5	0	70
d__Bacteria	p__Bacteroidota	c__Bacteroidia	o__Cytophagales	f__Spirosomaceae	g__uncultured	s__metagenome	0	0	0	0	0	0	0	2	0	0	0	9	0	0	12	0	0	0	0	0	0	7	18	69	5	7	11	6	17	5	40
d__Bacteria	p__Bacteroidota	c__Bacteroidia	o__Cytophagales	f__Spirosomaceae	g__uncultured	s__uncultured_bacterium	0	0	0	0	0	0	0	12	0	0	0	0	0	0	0	0	0	0	0	0	0	0	0	0	0	0	0	0	0	0	0
d__Bacteria	p__Bacteroidota	c__Bacteroidia	o__Cytophagales	f__uncultured	g__uncultured	NA	49	0	39	0	45	58	10	50	0	0	0	0	0	0	81	0	0	0	0	34	0	0	70	101	89	143	90	54	205	86	269
d__Bacteria	p__Bacteroidota	c__Bacteroidia	o__Cytophagales	f__uncultured	g__uncultured	s__uncultured_bacterium	0	0	0	0	362	26	33	9	0	0	62	116	0	5	0	0	0	0	0	0	0	60	136	0	12	0	96	0	53	0	31
d__Bacteria	p__Bacteroidota	c__Bacteroidia	o__Cytophagales	f__uncultured	g__uncultured	s__uncultured_Cyclobacteriaceae	0	28	0	8	130	88	0	0	0	0	22	56	0	31	0	0	0	11	0	0	0	47	57	0	0	0	20	0	59	0	79
d__Bacteria	p__Bacteroidota	c__Bacteroidia	o__Flavobacteriales	NA	NA	NA	0	0	0	0	0	0	0	28	0	0	0	0	0	0	0	0	0	0	0	0	0	0	0	0	0	0	0	0	0	0	0
d__Bacteria	p__Bacteroidota	c__Bacteroidia	o__Flavobacteriales	f__Crocinitomicaceae	NA	NA	0	0	0	0	0	0	0	0	0	0	0	0	0	0	0	0	0	0	0	0	0	0	0	0	0	0	0	0	0	0	25
d__Bacteria	p__Bacteroidota	c__Bacteroidia	o__Flavobacteriales	f__Crocinitomicaceae	g__Crocinitomix	s__metagenome	0	0	0	0	0	0	0	35	0	0	0	0	9	0	0	0	0	0	0	0	0	0	0	0	32	0	0	5	0	0	0
d__Bacteria	p__Bacteroidota	c__Bacteroidia	o__Flavobacteriales	f__Crocinitomicaceae	g__Fluviicola	NA	0	10	0	0	0	0	0	14	0	0	0	0	145	0	23	0	0	0	0	0	0	108	249	49	1025	279	292	72	61	270	48
d__Bacteria	p__Bacteroidota	c__Bacteroidia	o__Flavobacteriales	f__Crocinitomicaceae	g__Fluviicola	s__Fluviicola_sp.	0	0	0	0	0	0	0	0	0	0	0	0	0	0	0	0	0	0	0	0	0	15	0	0	0	0	0	0	0	0	0
d__Bacteria	p__Bacteroidota	c__Bacteroidia	o__Flavobacteriales	f__Crocinitomicaceae	g__Fluviicola	s__metagenome	0	0	0	0	0	0	0	0	0	0	0	0	0	0	0	0	6	0	0	0	0	0	0	0	0	0	34	0	0	87	0
d__Bacteria	p__Bacteroidota	c__Bacteroidia	o__Flavobacteriales	f__Cryomorphaceae	g__Luteibaculum	s__uncultured_Bacteroidetes	0	0	0	0	0	0	0	0	0	0	0	0	0	0	0	0	0	0	0	0	0	0	6	0	0	0	0	0	7	9	83
d__Bacteria	p__Bacteroidota	c__Bacteroidia	o__Flavobacteriales	f__Cryomorphaceae	g__NS10_marine_group	s__uncultured_bacterium	0	0	0	0	0	0	0	0	0	0	0	0	0	0	0	0	0	0	0	0	0	0	0	0	0	0	0	0	4	5	0
d__Bacteria	p__Bacteroidota	c__Bacteroidia	o__Flavobacteriales	f__Flavobacteriaceae	g__Flavobacterium	NA	236	285	395	45	713	229	83	1778	195	0	229	206	1281	5	385	182	1425	118	69	108	560	6844	5738	1165	5561	1614	959	1118	149	1583	593
d__Bacteria	p__Bacteroidota	c__Bacteroidia	o__Flavobacteriales	f__NS9_marine_group	g__NS9_marine_group	NA	0	0	50	0	0	10	0	449	20	0	0	31	0	0	0	11	7	0	0	0	0	0	78	0	190	63	0	33	0	75	24
d__Bacteria	p__Bacteroidota	c__Bacteroidia	o__Flavobacteriales	f__NS9_marine_group	g__NS9_marine_group	s__metagenome	305	221	124	11	507	97	51	298	90	135	327	292	40	17	23	0	0	16	0	12	0	132	249	560	278	229	270	80	184	301	303
d__Bacteria	p__Bacteroidota	c__Bacteroidia	o__Flavobacteriales	f__NS9_marine_group	g__NS9_marine_group	s__uncultured_Bacteroidetes	0	0	0	0	0	0	0	0	0	0	0	0	0	0	0	0	0	0	0	0	0	0	0	0	0	4	0	0	0	0	0
d__Bacteria	p__Bacteroidota	c__Bacteroidia	o__Flavobacteriales	f__NS9_marine_group	g__NS9_marine_group	s__uncultured_soil	125	70	0	0	71	139	17	61	0	0	68	0	15	0	0	0	0	0	12	0	0	67	206	10	60	93	76	14	0	165	0
d__Bacteria	p__Bacteroidota	c__Bacteroidia	o__Flavobacteriales	f__Weeksellaceae	g__Chryseobacterium	NA	0	0	0	0	0	0	0	0	0	0	0	0	0	0	0	0	149	0	0	0	17	7	0	0	4	0	36	0	13	0	0
d__Bacteria	p__Bacteroidota	c__Bacteroidia	o__Flavobacteriales	f__Weeksellaceae	g__Chryseobacterium	s__Chryseobacterium_piscium	0	0	0	0	0	0	0	0	0	0	0	0	0	0	0	0	0	0	0	0	0	0	5	0	0	0	0	0	0	0	0
d__Bacteria	p__Bacteroidota	c__Bacteroidia	o__Flavobacteriales	f__Weeksellaceae	g__Cloacibacterium	NA	0	0	0	0	0	0	0	4	0	0	0	0	0	0	0	0	0	0	0	0	0	0	0	0	0	0	0	0	0	0	0
d__Bacteria	p__Bacteroidota	c__Bacteroidia	o__SM1A07	f__SM1A07	g__SM1A07	NA	0	0	0	0	0	0	0	0	0	0	0	0	0	0	0	0	0	0	0	0	0	0	0	0	4	0	12	0	0	3	0
d__Bacteria	p__Bacteroidota	c__Bacteroidia	o__SM1A07	f__SM1A07	g__SM1A07	s__metagenome	4	0	0	8	9	0	0	0	0	0	0	0	0	0	0	0	0	0	0	0	0	0	0	0	0	0	0	0	0	0	0
d__Bacteria	p__Bacteroidota	c__Bacteroidia	o__SM1A07	f__SM1A07	g__SM1A07	s__uncultured_bacterium	0	0	0	0	0	0	0	0	0	0	0	0	0	0	0	0	0	0	0	0	0	2	0	3	0	0	0	0	0	4	0
d__Bacteria	p__Bacteroidota	c__Bacteroidia	o__Sphingobacteriales	NA	NA	NA	173	490	318	307	1572	662	249	1971	296	45	180	488	67	0	17	0	10	15	79	0	28	1248	2378	2429	2025	3693	2877	822	2937	2256	1523
d__Bacteria	p__Bacteroidota	c__Bacteroidia	o__Sphingobacteriales	f__AKYH767	g__AKYH767	NA	313	612	523	120	1666	1000	190	2716	355	143	556	1036	134	68	138	2	0	0	77	165	40	949	1986	1701	1491	2693	3199	524	2011	1312	2399
d__Bacteria	p__Bacteroidota	c__Bacteroidia	o__Sphingobacteriales	f__AKYH767	g__AKYH767	s__metagenome	8	52	0	27	124	27	0	117	22	22	37	29	0	0	0	0	0	0	43	23	0	275	356	550	369	657	635	112	297	279	80
d__Bacteria	p__Bacteroidota	c__Bacteroidia	o__Sphingobacteriales	f__AKYH767	g__AKYH767	s__uncultured_bacterium	101	678	178	727	1460	1239	257	718	95	275	280	864	0	45	29	14	39	0	40	92	48	883	2272	1253	1106	2456	2865	561	1804	3726	1429
d__Bacteria	p__Bacteroidota	c__Bacteroidia	o__Sphingobacteriales	f__AKYH767	g__AKYH767	s__uncultured_Bacteroidetes	114	0	0	21	37	197	0	465	0	0	0	0	59	0	124	31	171	0	0	20	47	407	1044	373	821	2815	654	357	299	724	728
d__Bacteria	p__Bacteroidota	c__Bacteroidia	o__Sphingobacteriales	f__AKYH767	g__AKYH767	s__uncultured_soil	0	0	0	0	0	33	0	0	0	0	0	0	0	0	0	0	0	0	0	0	0	36	78	44	28	131	118	26	71	46	104
d__Bacteria	p__Bacteroidota	c__Bacteroidia	o__Sphingobacteriales	f__env.OPS_17	g__env.OPS_17	NA	258	623	166	742	1885	666	270	704	132	799	232	562	2741	68	203	0	1158	37	109	55	0	3565	6740	5252	4868	6723	4903	3632	5449	4565	7360
d__Bacteria	p__Bacteroidota	c__Bacteroidia	o__Sphingobacteriales	f__env.OPS_17	g__env.OPS_17	s__metagenome	0	0	0	0	0	0	0	0	0	0	0	0	0	0	0	0	50	0	0	0	0	64	17	0	49	29	115	0	36	10	30
d__Bacteria	p__Bacteroidota	c__Bacteroidia	o__Sphingobacteriales	f__env.OPS_17	g__env.OPS_17	s__Tuber_borchii	0	21	0	0	0	0	0	0	0	0	0	0	0	0	0	0	0	0	0	0	0	0	0	0	0	0	0	0	0	0	0
d__Bacteria	p__Bacteroidota	c__Bacteroidia	o__Sphingobacteriales	f__env.OPS_17	g__env.OPS_17	s__uncultured_bacterium	0	0	99	0	78	0	0	75	67	0	0	152	93	0	75	0	49	0	0	0	0	132	139	248	137	103	116	51	346	129	488
d__Bacteria	p__Bacteroidota	c__Bacteroidia	o__Sphingobacteriales	f__env.OPS_17	g__env.OPS_17	s__uncultured_Bacteroidetes	0	0	0	0	0	0	0	0	0	0	0	0	0	0	0	0	0	0	0	0	0	0	0	6	11	0	0	0	0	0	190
d__Bacteria	p__Bacteroidota	c__Bacteroidia	o__Sphingobacteriales	f__env.OPS_17	g__env.OPS_17	s__uncultured_Sphingobacteriia	45	84	10	39	323	76	58	0	17	106	47	164	0	19	11	0	0	13	18	0	0	544	887	1080	246	92	244	164	570	584	1907
d__Bacteria	p__Bacteroidota	c__Bacteroidia	o__Sphingobacteriales	f__FFCH9454	g__FFCH9454	NA	0	0	0	0	0	0	0	0	0	0	0	0	0	0	0	0	0	0	0	0	0	77	60	89	76	27	45	0	98	0	77
d__Bacteria	p__Bacteroidota	c__Bacteroidia	o__Sphingobacteriales	f__FFCH9454	g__FFCH9454	s__uncultured_bacterium	0	39	0	0	194	12	0	0	0	0	30	108	138	0	94	10	0	99	251	0	188	108	181	185	6	139	289	20	137	288	107
d__Bacteria	p__Bacteroidota	c__Bacteroidia	o__Sphingobacteriales	f__KD3-93	g__KD3-93	NA	65	140	162	51	242	113	39	125	0	207	82	69	0	0	0	0	142	0	0	0	0	490	1010	1273	399	1679	900	426	1017	737	1176
d__Bacteria	p__Bacteroidota	c__Bacteroidia	o__Sphingobacteriales	f__KD3-93	g__KD3-93	s__uncultured_bacterium	0	0	0	0	0	0	0	6	0	0	0	0	0	0	0	0	0	0	0	0	0	0	26	13	29	46	45	0	15	19	43
d__Bacteria	p__Bacteroidota	c__Bacteroidia	o__Sphingobacteriales	f__KD3-93	g__KD3-93	s__uncultured_Bacteroidetes	126	133	0	0	122	128	0	0	0	94	88	162	56	0	236	50	115	0	0	0	153	421	1137	603	280	166	655	209	705	886	1159
d__Bacteria	p__Bacteroidota	c__Bacteroidia	o__Sphingobacteriales	f__Lentimicrobiaceae	g__Lentimicrobium	NA	0	0	0	0	0	0	3	0	0	0	0	0	0	0	0	0	0	0	0	0	0	0	0	251	42	0	0	0	0	36	0
d__Bacteria	p__Bacteroidota	c__Bacteroidia	o__Sphingobacteriales	f__LiUU-11-161	g__LiUU-11-161	NA	0	0	0	0	0	0	0	0	0	0	0	0	0	0	0	0	0	0	0	0	0	35	131	40	45	104	176	20	121	111	22
d__Bacteria	p__Bacteroidota	c__Bacteroidia	o__Sphingobacteriales	f__LiUU-11-161	g__LiUU-11-161	s__metagenome	35	0	18	12	92	14	16	0	0	0	106	0	0	0	0	0	0	0	0	0	0	95	171	102	18	127	68	74	185	99	303
d__Bacteria	p__Bacteroidota	c__Bacteroidia	o__Sphingobacteriales	f__LiUU-11-161	g__LiUU-11-161	s__uncultured_bacterium	0	0	0	0	0	0	0	0	0	0	0	0	0	0	0	0	0	0	0	0	0	7	19	0	0	0	15	7	12	0	18
d__Bacteria	p__Bacteroidota	c__Bacteroidia	o__Sphingobacteriales	f__LiUU-11-161	g__LiUU-11-161	s__uncultured_Bacteroidetes	10	0	36	0	0	0	0	17	0	0	0	0	0	0	0	0	0	0	0	0	0	12	81	40	66	48	129	24	20	78	87
d__Bacteria	p__Bacteroidota	c__Bacteroidia	o__Sphingobacteriales	f__NS11-12_marine_group	g__NS11-12_marine_group	NA	26	30	9	50	134	68	11	136	13	78	0	18	6	0	9	0	232	0	17	0	0	89	166	78	99	157	157	38	280	116	103
d__Bacteria	p__Bacteroidota	c__Bacteroidia	o__Sphingobacteriales	f__NS11-12_marine_group	g__NS11-12_marine_group	s__Bacteroidetes_bacterium	0	0	0	0	0	0	0	0	0	0	0	0	0	0	0	0	0	0	0	0	0	47	47	0	0	0	0	0	0	5	0
d__Bacteria	p__Bacteroidota	c__Bacteroidia	o__Sphingobacteriales	f__NS11-12_marine_group	g__NS11-12_marine_group	s__metagenome	32	98	52	78	419	154	48	360	26	0	63	9	0	0	0	9	0	0	0	0	0	133	152	156	170	218	244	59	84	93	78
d__Bacteria	p__Bacteroidota	c__Bacteroidia	o__Sphingobacteriales	f__NS11-12_marine_group	g__NS11-12_marine_group	s__uncultured_bacterium	0	8	46	0	113	2	10	63	0	0	15	0	0	0	0	0	8	0	0	0	16	0	24	12	0	3	10	0	6	10	0
d__Bacteria	p__Bacteroidota	c__Bacteroidia	o__Sphingobacteriales	f__NS11-12_marine_group	g__NS11-12_marine_group	s__uncultured_Cytophagales	0	0	0	0	0	0	0	0	0	0	0	0	0	0	0	0	0	0	0	0	0	0	3	0	0	0	0	0	0	0	0
d__Bacteria	p__Bacteroidota	c__Bacteroidia	o__Sphingobacteriales	f__S15-21	g__S15-21	s__uncultured_bacterium	0	0	0	0	0	16	0	0	0	0	0	0	0	0	0	0	0	0	0	0	0	20	30	98	0	86	71	0	28	51	0
d__Bacteria	p__Bacteroidota	c__Bacteroidia	o__Sphingobacteriales	f__Sphingobacteriaceae	NA	NA	0	88	0	0	0	5	66	8	0	0	0	0	0	0	110	0	91	0	6	0	10	298	106	120	84	21	84	28	60	156	148
d__Bacteria	p__Bacteroidota	c__Bacteroidia	o__Sphingobacteriales	f__Sphingobacteriaceae	g__Mucilaginibacter	NA	111	285	0	66	436	18	0	45	38	542	106	0	0	51	198	1871	1083	212	181	3076	396	964	595	980	962	834	846	43	806	424	128
d__Bacteria	p__Bacteroidota	c__Bacteroidia	o__Sphingobacteriales	f__Sphingobacteriaceae	g__Mucilaginibacter	s__Mucilaginibacter_boryungensis	0	0	0	0	0	0	0	0	0	0	0	0	0	0	0	0	116	0	0	0	0	0	0	0	0	0	0	0	0	0	0
d__Bacteria	p__Bacteroidota	c__Bacteroidia	o__Sphingobacteriales	f__Sphingobacteriaceae	g__Mucilaginibacter	s__Mucilaginibacter_calamicampi	0	0	0	0	0	0	0	0	0	0	0	0	0	0	132	136	0	0	0	0	0	0	0	0	0	0	0	0	0	0	0
d__Bacteria	p__Bacteroidota	c__Bacteroidia	o__Sphingobacteriales	f__Sphingobacteriaceae	g__Pedobacter	NA	41	0	0	0	56	0	0	0	0	28	0	18	0	0	0	7	20	0	32	40	0	384	202	27	95	11	78	27	158	33	93
d__Bacteria	p__Bacteroidota	c__Bacteroidia	o__Sphingobacteriales	f__Sphingobacteriaceae	g__Solitalea	NA	0	0	0	0	0	0	0	0	0	0	0	0	0	0	0	0	0	0	0	0	0	19	56	0	0	0	24	0	26	7	27
d__Bacteria	p__Bacteroidota	c__Bacteroidia	o__Sphingobacteriales	f__Sphingobacteriaceae	g__Solitalea	s__Solitalea_koreensis	0	0	0	0	0	0	0	0	0	0	0	0	0	0	0	0	31	0	0	0	36	53	178	0	188	0	0	27	0	0	255
d__Bacteria	p__Bacteroidota	c__Bacteroidia	o__Sphingobacteriales	f__Sphingobacteriaceae	g__Solitalea	s__uncultured_bacterium	0	0	0	0	0	0	0	0	0	0	0	0	0	0	0	0	0	0	0	0	0	12	0	0	0	0	5	0	0	0	0
d__Bacteria	p__Bacteroidota	c__Bacteroidia	o__Sphingobacteriales	f__Sphingobacteriaceae	g__Sphingobacterium	NA	0	0	0	0	0	0	0	0	0	0	0	0	0	0	0	0	0	0	0	0	8	0	0	0	0	0	0	0	0	0	0
d__Bacteria	p__Bacteroidota	c__Bacteroidia	o__Sphingobacteriales	f__Sphingobacteriales	g__Sphingobacteriales	s__metagenome	0	40	0	0	85	0	0	0	0	0	0	57	0	0	0	0	0	0	0	0	0	0	0	0	15	19	19	0	0	18	0
d__Bacteria	p__Bacteroidota	c__Kapabacteria	o__Kapabacteriales	f__Kapabacteriales	g__Kapabacteriales	NA	28	119	172	5	399	371	85	63	79	55	238	175	40	0	27	0	23	0	15	0	0	22	28	29	35	188	103	2	99	92	52
d__Bacteria	p__Bacteroidota	c__Kapabacteria	o__Kapabacteriales	f__Kapabacteriales	g__Kapabacteriales	s__metagenome	0	0	0	0	0	0	0	7	0	0	0	0	0	0	0	0	0	0	0	0	0	0	0	0	0	3	0	0	0	0	0
d__Bacteria	p__Bacteroidota	c__Kapabacteria	o__Kapabacteriales	f__Kapabacteriales	g__Kapabacteriales	s__uncultured_bacterium	57	108	38	64	458	69	88	198	46	151	107	352	24	18	0	0	13	7	22	84	6	165	288	553	142	243	358	39	202	167	358
d__Bacteria	p__Bacteroidota	c__Kapabacteria	o__Kapabacteriales	f__Kapabacteriales	g__Kapabacteriales	s__uncultured_Chlorobiales	25	0	0	0	328	139	43	16	0	67	164	23	0	0	0	0	0	0	0	0	0	68	77	74	28	80	53	49	111	34	51
d__Bacteria	p__Bacteroidota	c__Kapabacteria	o__Kapabacteriales	f__Kapabacteriales	g__Kapabacteriales	s__uncultured_sludge	35	24	0	8	0	95	0	15	9	0	0	0	4	0	0	0	4	0	0	14	0	59	23	53	129	56	82	20	0	99	0
d__Bacteria	p__Bacteroidota	c__Kryptonia	o__Kryptoniales	f__BSV26	g__BSV26	NA	0	0	0	51	192	146	69	512	120	0	209	176	19	83	56	0	71	0	0	0	28	128	211	165	324	3069	581	143	462	434	381
d__Bacteria	p__Bacteroidota	c__Kryptonia	o__Kryptoniales	f__BSV26	g__BSV26	s__denitrifying_bacterium	0	0	62	0	0	0	6	0	15	0	0	51	0	0	0	0	10	0	0	0	0	0	0	0	0	0	0	24	0	0	0
d__Bacteria	p__Bacteroidota	c__Kryptonia	o__Kryptoniales	f__BSV26	g__BSV26	s__Ignavibacteria_bacterium	0	0	0	0	0	0	0	0	0	0	0	0	8	0	0	0	0	0	0	0	0	0	0	0	0	0	0	0	0	0	0
d__Bacteria	p__Bacteroidota	c__Kryptonia	o__Kryptoniales	f__BSV26	g__BSV26	s__uncultured_bacterium	42	53	30	14	7	90	0	124	15	32	230	37	0	17	0	0	27	8	22	28	0	239	300	605	269	6960	705	131	337	611	203
d__Bacteria	p__Bacteroidota	c__Kryptonia	o__Kryptoniales	f__BSV26	g__BSV26	s__uncultured_Bacteroidetes	0	0	0	0	0	0	0	0	0	0	0	0	53	0	0	7	0	0	33	0	0	0	0	0	0	0	0	0	0	0	0
d__Bacteria	p__Bacteroidota	c__Kryptonia	o__Kryptoniales	f__BSV26	g__BSV26	s__uncultured_soil	0	0	78	18	0	41	0	351	44	0	0	152	66	0	0	0	52	0	20	3	0	9	137	18	250	188	39	59	28	29	0
d__Bacteria	p__Bacteroidota	c__Rhodothermia	o__Rhodothermales	f__Rhodothermaceae	NA	NA	0	0	0	0	0	0	0	0	0	0	0	0	22	0	0	0	0	0	0	0	0	0	0	0	0	0	0	0	0	0	0
d__Bacteria	p__Bacteroidota	c__SJA-28	o__SJA-28	f__SJA-28	g__SJA-28	NA	14	106	102	19	193	287	0	0	34	20	50	0	27	7	115	16	87	11	8	50	0	14	61	125	33	52	50	38	36	63	17
d__Bacteria	p__Bacteroidota	c__SJA-28	o__SJA-28	f__SJA-28	g__SJA-28	s__Chlorobi_bacterium	0	0	0	0	0	0	7	191	17	0	0	0	0	0	0	0	148	0	0	0	0	0	0	0	0	0	0	4	0	0	0
d__Bacteria	p__Bacteroidota	c__SJA-28	o__SJA-28	f__SJA-28	g__SJA-28	s__metagenome	0	64	11	0	697	235	90	179	0	25	0	201	44	49	105	7	126	67	180	197	130	345	643	736	498	271	472	111	485	389	265
d__Bacteria	p__Bacteroidota	c__SJA-28	o__SJA-28	f__SJA-28	g__SJA-28	s__uncultured_bacterium	5	55	8	38	382	118	79	11	25	37	148	55	0	0	0	7	25	30	62	69	0	65	106	180	29	109	123	0	189	60	13
d__Bacteria	p__Bacteroidota	c__SJA-28	o__SJA-28	f__SJA-28	g__SJA-28	s__uncultured_Chlorobi	17	136	155	100	169	162	68	579	0	32	169	134	117	50	159	0	108	35	58	114	83	113	171	107	118	198	217	45	282	194	383
d__Bacteria	p__Bacteroidota	c__SJA-28	o__SJA-28	f__SJA-28	g__SJA-28	s__uncultured_Ignavibacterium	8	0	0	0	0	16	0	62	0	0	34	128	0	0	11	0	0	0	0	21	0	3	5	9	0	0	0	0	101	18	234
d__Bacteria	p__Bdellovibrionota	NA	NA	NA	NA	NA	17	0	0	0	156	33	0	0	0	0	0	0	0	0	0	0	0	0	0	0	0	20	15	81	14	7	13	19	6	31	16
d__Bacteria	p__Bdellovibrionota	c__Bdellovibrionia	o__Bacteriovoracales	f__Bacteriovoracaceae	NA	NA	0	0	0	0	19	13	0	0	0	0	0	21	0	3	0	0	0	0	0	0	0	5	139	26	17	47	0	25	6	7	72
d__Bacteria	p__Bdellovibrionota	c__Bdellovibrionia	o__Bacteriovoracales	f__Bacteriovoracaceae	g__Bacteriovorax	NA	0	34	37	5	19	37	0	7	0	0	0	0	11	0	0	0	12	0	0	0	0	311	206	117	115	72	114	53	0	279	68
d__Bacteria	p__Bdellovibrionota	c__Bdellovibrionia	o__Bacteriovoracales	f__Bacteriovoracaceae	g__Bacteriovorax	s__uncultured_delta	0	0	0	0	0	0	0	0	0	0	0	0	0	0	0	0	0	0	0	0	0	0	0	0	0	0	0	0	10	0	0
d__Bacteria	p__Bdellovibrionota	c__Bdellovibrionia	o__Bacteriovoracales	f__Bacteriovoracaceae	g__Peredibacter	NA	0	32	0	0	216	0	20	0	23	0	0	0	17	0	0	0	0	0	0	10	0	72	175	32	55	211	159	36	128	83	51
d__Bacteria	p__Bdellovibrionota	c__Bdellovibrionia	o__Bacteriovoracales	f__Bacteriovoracaceae	g__Peredibacter	s__marine_metagenome	0	0	0	0	0	0	0	0	0	0	0	0	0	0	0	0	0	0	0	0	0	22	18	7	0	0	4	0	0	0	0
d__Bacteria	p__Bdellovibrionota	c__Bdellovibrionia	o__Bacteriovoracales	f__Bacteriovoracaceae	g__Peredibacter	s__metagenome	9	0	0	0	0	0	0	0	0	0	0	0	0	0	0	0	0	0	0	0	0	0	0	0	0	44	0	0	0	0	0
d__Bacteria	p__Bdellovibrionota	c__Bdellovibrionia	o__Bacteriovoracales	f__Bacteriovoracaceae	g__Peredibacter	s__microbial_mat	0	0	61	0	0	0	11	123	28	0	0	0	23	0	0	0	14	0	0	0	0	17	53	8	31	0	12	0	0	43	0
d__Bacteria	p__Bdellovibrionota	c__Bdellovibrionia	o__Bacteriovoracales	f__Bacteriovoracaceae	g__Peredibacter	s__Peredibacter_starrii	0	0	0	11	0	0	0	0	0	0	0	0	0	0	0	0	0	0	0	0	0	0	0	0	0	0	0	0	0	0	0
d__Bacteria	p__Bdellovibrionota	c__Bdellovibrionia	o__Bacteriovoracales	f__Bacteriovoracaceae	g__Peredibacter	s__uncultured_bacterium	0	20	22	20	0	0	0	17	0	0	0	0	0	0	0	0	0	0	2	0	0	32	9	10	26	0	3	0	65	5	27
d__Bacteria	p__Bdellovibrionota	c__Bdellovibrionia	o__Bacteriovoracales	f__Bacteriovoracaceae	g__uncultured	NA	0	0	0	0	0	0	0	0	0	0	0	0	0	0	0	0	0	0	0	0	0	0	0	0	15	0	0	0	0	0	0
d__Bacteria	p__Bdellovibrionota	c__Bdellovibrionia	o__Bacteriovoracales	f__Bacteriovoracaceae	g__uncultured	s__uncultured_bacterium	0	0	0	0	0	0	0	0	0	0	0	0	0	0	0	0	57	0	0	0	0	0	0	0	5	0	0	0	0	0	0
d__Bacteria	p__Bdellovibrionota	c__Bdellovibrionia	o__Bdellovibrionales	f__Bdellovibrionaceae	NA	NA	0	0	0	0	109	0	0	0	0	0	0	0	0	0	0	0	0	0	0	0	0	0	0	0	0	0	0	0	0	0	0
d__Bacteria	p__Bdellovibrionota	c__Bdellovibrionia	o__Bdellovibrionales	f__Bdellovibrionaceae	g__Bdellovibrio	NA	43	54	20	10	418	247	0	374	0	31	7	23	314	29	39	0	0	9	6	43	312	415	686	446	288	710	490	107	351	321	343
d__Bacteria	p__Bdellovibrionota	c__Bdellovibrionia	o__Bdellovibrionales	f__Bdellovibrionaceae	g__Bdellovibrio	s__Bdellovibrio_exovorus	21	53	0	20	75	50	13	9	0	0	56	76	0	0	17	11	0	0	0	0	0	75	111	0	57	136	79	41	40	155	344
d__Bacteria	p__Bdellovibrionota	c__Bdellovibrionia	o__Bdellovibrionales	f__Bdellovibrionaceae	g__Bdellovibrio	s__Bdellovibrio_sp.	0	0	0	0	12	0	0	7	0	0	0	0	81	0	0	0	0	0	0	0	0	24	32	0	0	32	65	0	23	25	0
d__Bacteria	p__Bdellovibrionota	c__Bdellovibrionia	o__Bdellovibrionales	f__Bdellovibrionaceae	g__Bdellovibrio	s__Bdellovibrionales_bacterium	0	0	0	15	0	0	0	33	0	0	0	0	0	8	21	0	0	0	0	17	0	23	42	71	26	84	18	0	13	32	0
d__Bacteria	p__Bdellovibrionota	c__Bdellovibrionia	o__Bdellovibrionales	f__Bdellovibrionaceae	g__Bdellovibrio	s__metagenome	0	22	28	0	75	16	11	288	15	0	24	88	0	0	11	0	25	0	0	0	0	21	138	54	106	71	0	0	140	102	204
d__Bacteria	p__Bdellovibrionota	c__Bdellovibrionia	o__Bdellovibrionales	f__Bdellovibrionaceae	g__Bdellovibrio	s__uncultured_bacterium	64	414	34	108	1837	345	157	250	15	53	139	224	19	49	87	12	18	12	71	150	0	1181	1920	1372	1078	2096	1357	185	607	645	1197
d__Bacteria	p__Bdellovibrionota	c__Bdellovibrionia	o__Bdellovibrionales	f__Bdellovibrionaceae	g__Bdellovibrio	s__uncultured_Bdellovibrionales	0	0	0	0	0	0	0	0	0	0	0	0	0	0	0	11	33	0	0	0	0	0	0	0	0	0	0	0	0	0	0
d__Bacteria	p__Bdellovibrionota	c__Bdellovibrionia	o__Bdellovibrionales	f__Bdellovibrionaceae	g__Bdellovibrio	s__uncultured_deep-sea	0	14	19	9	165	87	12	42	0	0	0	21	0	0	15	0	0	0	0	0	0	112	98	144	135	103	86	39	30	24	54
d__Bacteria	p__Bdellovibrionota	c__Bdellovibrionia	o__Bdellovibrionales	f__Bdellovibrionaceae	g__Bdellovibrio	s__uncultured_gamma	0	0	0	0	0	0	0	0	0	0	0	0	0	0	0	0	0	0	0	0	0	0	0	0	9	0	0	0	0	0	0
d__Bacteria	p__Bdellovibrionota	c__Bdellovibrionia	o__Bdellovibrionales	f__Bdellovibrionaceae	g__Bdellovibrio	s__uncultured_organism	0	0	0	0	0	0	0	0	0	0	0	0	0	0	0	0	0	0	0	0	0	0	8	0	0	0	0	0	0	0	0
d__Bacteria	p__Bdellovibrionota	c__Bdellovibrionia	o__Bdellovibrionales	f__Bdellovibrionaceae	g__Bdellovibrio	s__uncultured_proteobacterium	0	0	0	0	0	0	0	0	0	0	0	0	0	0	0	0	0	0	0	0	0	0	0	6	0	13	7	0	6	0	8
d__Bacteria	p__Bdellovibrionota	c__Bdellovibrionia	o__Bdellovibrionales	f__Bdellovibrionaceae	g__Bdellovibrio	s__uncultured_soil	0	30	10	217	170	37	0	65	0	0	0	35	0	0	27	0	0	0	0	13	0	17	150	0	145	288	147	28	0	61	0
d__Bacteria	p__Bdellovibrionota	c__Bdellovibrionia	o__Bdellovibrionales	f__Bdellovibrionaceae	g__Bdellovibrio	s__unidentified	0	0	0	0	0	0	0	0	0	0	0	0	0	0	0	0	0	0	0	15	0	0	0	0	0	6	0	0	10	0	0
d__Bacteria	p__Bdellovibrionota	c__Bdellovibrionia	o__Bdellovibrionales	f__Bdellovibrionaceae	g__OM27_clade	NA	23	238	77	0	817	243	52	1239	103	13	100	211	0	13	0	0	11	0	8	20	36	132	268	30	230	532	226	201	76	222	364
d__Bacteria	p__Bdellovibrionota	c__Bdellovibrionia	o__Bdellovibrionales	f__Bdellovibrionaceae	g__OM27_clade	s__metagenome	0	0	0	0	0	0	0	0	0	0	0	0	17	0	0	0	0	0	0	0	0	0	0	0	0	0	0	0	0	0	0
d__Bacteria	p__Bdellovibrionota	c__Bdellovibrionia	o__Bdellovibrionales	f__Bdellovibrionaceae	g__OM27_clade	s__uncultured_bacterium	7	34	36	0	102	21	0	29	18	0	53	22	0	0	27	0	0	0	0	0	0	16	49	18	39	168	57	30	16	36	75
d__Bacteria	p__Bdellovibrionota	c__Bdellovibrionia	o__Bdellovibrionales	f__Bdellovibrionaceae	g__OM27_clade	s__uncultured_microorganism	0	20	0	0	0	0	0	32	0	0	0	0	0	0	0	0	0	0	0	0	0	0	0	0	0	0	5	0	0	0	0
d__Bacteria	p__Bdellovibrionota	c__Bdellovibrionia	o__Bdellovibrionales	f__Bdellovibrionaceae	g__OM27_clade	s__uncultured_Myxococcales	0	0	0	0	0	0	0	0	0	0	0	0	0	0	0	0	12	0	0	0	0	0	0	0	0	0	0	0	0	0	0
d__Bacteria	p__Bdellovibrionota	c__Bdellovibrionia	o__Bdellovibrionales	f__Bdellovibrionaceae	g__OM27_clade	s__uncultured_soil	0	0	0	0	0	0	0	0	0	0	0	0	0	0	0	0	0	0	0	0	0	0	0	0	0	0	0	6	0	0	0
d__Bacteria	p__Bdellovibrionota	c__Oligoflexia	NA	NA	NA	NA	0	0	0	0	0	0	0	3	7	8	0	0	0	0	0	0	162	0	0	0	0	0	0	4	0	46	0	0	0	0	8
d__Bacteria	p__Bdellovibrionota	c__Oligoflexia	o__0319-6G20	f__0319-6G20	g__0319-6G20	NA	149	525	38	316	2993	1036	136	255	12	258	868	1101	47	11	155	5	43	51	20	24	0	2664	4158	3946	2312	4146	3058	712	2935	2181	3252
d__Bacteria	p__Bdellovibrionota	c__Oligoflexia	o__0319-6G20	f__0319-6G20	g__0319-6G20	s__Bdellovibrionales_bacterium	0	0	0	0	0	0	0	0	0	0	0	0	0	0	0	0	21	0	0	0	0	0	0	0	0	0	0	0	0	0	40
d__Bacteria	p__Bdellovibrionota	c__Oligoflexia	o__0319-6G20	f__0319-6G20	g__0319-6G20	s__freshwater_metagenome	0	0	0	14	0	0	0	0	0	0	0	0	0	0	0	0	0	0	0	0	0	91	129	82	139	60	20	0	0	22	0
d__Bacteria	p__Bdellovibrionota	c__Oligoflexia	o__0319-6G20	f__0319-6G20	g__0319-6G20	s__marine_metagenome	0	0	15	0	479	72	88	0	26	55	16	29	0	0	0	0	0	0	0	0	0	139	239	116	122	277	257	56	69	57	49
d__Bacteria	p__Bdellovibrionota	c__Oligoflexia	o__0319-6G20	f__0319-6G20	g__0319-6G20	s__metagenome	0	0	0	0	0	0	0	0	0	0	0	0	0	0	0	0	0	0	0	0	0	0	15	16	0	0	0	0	0	0	0
d__Bacteria	p__Bdellovibrionota	c__Oligoflexia	o__0319-6G20	f__0319-6G20	g__0319-6G20	s__uncultured_Bacteriovorax	0	0	0	0	0	0	0	0	0	0	0	0	0	0	0	0	0	0	0	16	0	0	0	0	0	0	0	0	5	0	12
d__Bacteria	p__Bdellovibrionota	c__Oligoflexia	o__0319-6G20	f__0319-6G20	g__0319-6G20	s__uncultured_bacterium	0	0	0	0	67	0	0	0	0	0	0	0	0	0	0	0	0	0	0	0	0	11	0	16	0	61	13	0	0	15	0
d__Bacteria	p__Bdellovibrionota	c__Oligoflexia	o__0319-6G20	f__0319-6G20	g__0319-6G20	s__uncultured_deep-sea	12	0	0	0	0	0	0	0	0	0	0	0	0	0	0	0	0	0	0	0	0	0	0	28	12	8	0	0	48	0	0
d__Bacteria	p__Bdellovibrionota	c__Oligoflexia	o__0319-6G20	f__0319-6G20	g__0319-6G20	s__uncultured_gamma	0	27	0	7	114	15	0	0	0	0	0	0	0	0	19	0	125	0	0	19	0	74	73	71	57	56	65	31	187	103	44
d__Bacteria	p__Bdellovibrionota	c__Oligoflexia	o__0319-6G20	f__0319-6G20	g__0319-6G20	s__uncultured_Geoalkalibacter	0	0	0	0	0	0	0	0	0	0	0	0	0	0	0	0	0	0	0	0	0	0	0	51	32	76	58	0	59	21	0
d__Bacteria	p__Bdellovibrionota	c__Oligoflexia	o__0319-6G20	f__0319-6G20	g__0319-6G20	s__uncultured_Geobacter	0	0	0	0	0	0	0	0	0	0	0	0	0	0	0	0	0	0	0	0	0	0	0	365	0	0	0	0	0	0	0
d__Bacteria	p__Bdellovibrionota	c__Oligoflexia	o__0319-6G20	f__0319-6G20	g__0319-6G20	s__uncultured_marine	0	0	0	19	0	47	0	0	0	51	0	0	0	0	0	0	0	0	0	0	0	71	10	112	0	24	122	0	35	52	0
d__Bacteria	p__Bdellovibrionota	c__Oligoflexia	o__0319-6G20	f__0319-6G20	g__0319-6G20	s__uncultured_microorganism	23	0	0	21	0	0	0	0	0	0	0	0	0	0	0	0	0	0	0	0	0	0	0	39	0	0	0	0	0	0	0
d__Bacteria	p__Bdellovibrionota	c__Oligoflexia	o__0319-6G20	f__0319-6G20	g__0319-6G20	s__uncultured_Myxococcales	17	0	0	46	310	105	0	0	0	84	134	22	0	0	0	0	0	0	0	0	0	0	160	94	37	159	144	0	340	68	199
d__Bacteria	p__Bdellovibrionota	c__Oligoflexia	o__0319-6G20	f__0319-6G20	g__0319-6G20	s__uncultured_proteobacterium	0	122	73	19	116	0	19	0	41	0	52	31	9	26	0	0	23	0	0	0	0	68	9	0	0	302	154	0	189	21	124
d__Bacteria	p__Bdellovibrionota	c__Oligoflexia	o__0319-6G20	f__0319-6G20	g__0319-6G20	s__uncultured_Roseobacter	54	45	0	14	191	9	30	10	0	18	5	26	0	0	20	0	30	0	0	26	0	143	154	60	93	272	171	20	127	116	145
d__Bacteria	p__Bdellovibrionota	c__Oligoflexia	o__0319-6G20	f__0319-6G20	g__0319-6G20	s__uncultured_soil	0	37	0	0	37	33	0	8	0	0	0	0	0	0	0	0	0	0	0	0	0	16	45	17	39	56	35	0	0	16	0
d__Bacteria	p__Bdellovibrionota	c__Oligoflexia	o__0319-6G20	f__0319-6G20	g__0319-6G20	s__uncultured_Syntrophobacteraceae	0	70	41	140	518	198	71	83	0	70	0	0	0	0	0	0	0	0	0	0	57	531	1064	703	420	1406	704	239	511	658	1135
d__Bacteria	p__Bdellovibrionota	c__Oligoflexia	o__053A03-B-DI-P58	f__053A03-B-DI-P58	g__053A03-B-DI-P58	NA	0	0	0	0	46	23	12	0	0	10	30	11	0	0	0	0	0	0	0	0	0	26	23	16	17	17	16	0	7	9	7
d__Bacteria	p__Bdellovibrionota	c__Oligoflexia	o__053A03-B-DI-P58	f__053A03-B-DI-P58	g__053A03-B-DI-P58	s__uncultured_bacterium	0	0	0	0	142	0	0	0	0	0	0	14	9	39	0	0	0	0	0	0	0	0	0	0	0	0	0	0	0	0	81
d__Bacteria	p__Bdellovibrionota	c__Oligoflexia	o__053A03-B-DI-P58	f__053A03-B-DI-P58	g__053A03-B-DI-P58	s__uncultured_delta	7	42	0	27	0	0	0	32	0	0	9	0	0	0	0	0	0	0	0	0	0	6	7	18	5	24	25	0	43	9	7
d__Bacteria	p__Bdellovibrionota	c__Oligoflexia	o__Oligoflexales	NA	NA	NA	0	0	0	0	0	0	10	0	0	0	0	0	0	0	0	0	0	0	0	0	0	0	0	0	0	0	0	0	0	0	0
d__Bacteria	p__Bdellovibrionota	c__Oligoflexia	o__Oligoflexales	f__Oligoflexales	g__Oligoflexus	NA	0	0	0	0	30	8	0	84	0	0	0	0	0	0	0	0	0	0	0	0	0	4	43	0	0	0	11	0	0	0	157
d__Bacteria	p__Bdellovibrionota	c__Oligoflexia	o__Oligoflexales	f__Oligoflexales	g__Oligoflexus	s__Thymallus_thymallus	0	0	0	0	2	0	0	0	0	0	0	0	0	0	0	0	0	0	0	0	0	0	0	0	0	7	0	0	0	0	0
d__Bacteria	p__Bdellovibrionota	c__Oligoflexia	o__Oligoflexales	f__Oligoflexales	g__Oligoflexus	s__uncultured_bacterium	0	0	0	0	0	0	0	0	0	0	0	0	0	0	0	0	0	0	0	0	0	0	0	0	6	0	0	0	0	0	0
d__Bacteria	p__Bdellovibrionota	c__Oligoflexia	o__Oligoflexales	f__Oligoflexales	g__Oligoflexus	s__uncultured_delta	0	0	0	0	0	0	0	0	0	0	0	0	17	0	0	0	0	0	0	0	0	0	0	0	0	0	0	0	0	0	0
d__Bacteria	p__Bdellovibrionota	c__Oligoflexia	o__Oligoflexales	f__uncultured	g__uncultured	NA	11	93	77	23	386	362	33	291	14	22	26	105	29	5	26	0	5	0	5	19	0	575	674	687	381	428	604	120	240	252	630
d__Bacteria	p__Bdellovibrionota	c__Oligoflexia	o__Oligoflexales	f__uncultured	g__uncultured	s__metagenome	4	34	0	11	119	10	0	8	17	0	0	8	0	0	0	0	0	0	0	0	0	20	61	40	17	104	72	21	72	47	107
d__Bacteria	p__Bdellovibrionota	c__Oligoflexia	o__Oligoflexales	f__uncultured	g__uncultured	s__uncultured_bacterium	0	16	26	0	147	30	4	0	0	0	0	0	9	0	6	0	0	0	0	4	0	84	128	40	48	52	55	20	102	29	68
d__Bacteria	p__Bdellovibrionota	c__Oligoflexia	o__Oligoflexales	f__uncultured	g__uncultured	s__uncultured_proteobacterium	0	0	0	0	12	0	0	0	0	0	0	0	0	0	0	0	0	0	0	0	0	0	0	0	0	18	0	7	0	27	189
d__Bacteria	p__Bdellovibrionota	c__Oligoflexia	o__Oligoflexales	f__uncultured	g__uncultured	s__uncultured_soil	0	20	0	0	43	13	0	0	0	0	0	0	0	0	0	0	0	0	0	6	7	42	106	66	56	56	33	35	18	26	50
d__Bacteria	p__Bdellovibrionota	c__Oligoflexia	o__Silvanigrellales	f__Silvanigrellaceae	NA	NA	0	0	0	0	76	59	0	0	0	0	0	0	0	11	0	0	0	0	4	0	0	22	8	47	8	65	32	5	112	7	21
d__Bacteria	p__Bdellovibrionota	c__Oligoflexia	o__Silvanigrellales	f__Silvanigrellaceae	g__Silvanigrella	NA	0	33	7	0	89	18	0	54	0	12	0	12	0	0	0	0	0	0	0	0	0	40	196	81	0	28	61	12	118	34	39
d__Bacteria	p__Bdellovibrionota	c__Oligoflexia	o__Silvanigrellales	f__Silvanigrellaceae	g__Silvanigrella	s__Geobacter_sp.	0	0	0	0	0	0	0	0	0	0	0	0	0	0	0	0	0	0	0	0	0	0	0	0	0	0	4	8	0	0	0
d__Bacteria	p__Bdellovibrionota	c__Oligoflexia	o__Silvanigrellales	f__Silvanigrellaceae	g__Silvanigrella	s__metagenome	12	37	15	31	104	113	12	36	18	8	32	48	0	11	16	13	46	0	24	10	12	11	47	21	13	47	30	0	25	59	11
d__Bacteria	p__Bdellovibrionota	c__Oligoflexia	o__Silvanigrellales	f__Silvanigrellaceae	g__Silvanigrella	s__Spirobacillus_sp.	0	0	0	0	0	75	0	0	0	0	0	0	0	0	0	0	0	0	0	0	0	0	0	0	0	0	0	0	0	0	0
d__Bacteria	p__Bdellovibrionota	c__Oligoflexia	o__Silvanigrellales	f__Silvanigrellaceae	g__Silvanigrella	s__uncultured_bacterium	0	0	0	0	0	0	0	0	0	0	0	0	0	0	0	0	0	0	0	0	0	6	0	0	0	0	0	0	0	0	0
d__Bacteria	p__Bdellovibrionota	c__Oligoflexia	o__Silvanigrellales	f__Silvanigrellaceae	g__uncultured	s__uncultured_bacterium	0	0	0	0	24	16	0	0	0	0	0	0	0	0	0	0	0	0	0	0	0	0	0	0	0	18	0	5	3	0	0
d__Bacteria	p__Campilobacterota	c__Campylobacteria	o__Campylobacterales	f__Helicobacteraceae	g__Helicobacter	s__Helicobacter_hepaticus	2	4	0	31	0	0	0	0	5	0	10	0	0	0	0	0	0	0	0	0	0	0	0	0	0	0	0	0	0	0	0
d__Bacteria	p__Chloroflexi	NA	NA	NA	NA	NA	114	433	143	64	2545	1612	245	427	72	383	823	583	435	409	243	35	89	26	512	144	106	1053	1325	1756	903	1447	1448	450	888	1425	411
d__Bacteria	p__Chloroflexi	c__AD3	o__AD3	f__AD3	g__AD3	NA	724	987	156	13	5017	6453	626	0	457	663	4035	348	0	156	62	0	91	123	547	49	220	3111	1990	2058	394	2392	2251	543	1344	1691	17
d__Bacteria	p__Chloroflexi	c__AD3	o__AD3	f__AD3	g__AD3	s__uncultured_bacterium	0	0	0	0	118	0	78	0	0	52	192	0	0	127	81	0	0	0	0	0	0	113	45	86	0	56	65	0	6	17	0
d__Bacteria	p__Chloroflexi	c__AD3	o__AD3	f__AD3	g__AD3	s__uncultured_Chloroflexi	20	141	0	7	412	68	0	0	14	34	164	0	0	36	0	0	15	0	0	0	0	60	21	15	5	498	213	0	11	0	0
d__Bacteria	p__Chloroflexi	c__AD3	o__AD3	f__AD3	g__AD3	s__uncultured_Thermoflavimicrobium	84	662	0	0	697	7341	118	0	134	181	231	0	0	0	0	0	0	0	94	61	109	940	385	634	0	368	328	0	0	121	0
d__Bacteria	p__Chloroflexi	c__AD3	o__AD3	f__AD3	g__AD3	s__uncultured_Thermomicrobia	0	0	0	0	0	0	0	0	0	0	17	0	0	0	0	0	0	0	0	0	0	0	0	0	0	0	0	0	0	0	0
d__Bacteria	p__Chloroflexi	c__Anaerolineae	NA	NA	NA	NA	519	1200	175	424	1642	1028	225	918	283	1300	955	234	143	245	295	0	73	82	456	402	70	1915	1669	2315	1257	2324	2927	889	643	1885	336
d__Bacteria	p__Chloroflexi	c__Anaerolineae	o__1-20	f__1-20	g__1-20	s__uncultured_Chloroflexia	0	0	11	0	0	0	0	373	0	0	0	0	0	0	0	0	0	0	0	0	6	0	0	0	14	0	0	0	0	0	0
d__Bacteria	p__Chloroflexi	c__Anaerolineae	o__Anaerolineae	f__Anaerolineae	g__Anaerolineae	s__uncultured_Bellilinea	9	214	32	24	613	3141	45	67	37	53	223	497	49	167	42	10	20	29	378	111	55	466	668	409	218	767	863	171	925	456	519
d__Bacteria	p__Chloroflexi	c__Anaerolineae	o__Anaerolineales	f__Anaerolineaceae	NA	NA	0	0	0	0	229	101	0	240	0	0	0	0	0	0	0	0	281	0	47	0	0	331	331	279	129	538	589	103	89	229	64
d__Bacteria	p__Chloroflexi	c__Anaerolineae	o__Anaerolineales	f__Anaerolineaceae	g__Anaerolinea	s__metagenome	0	0	0	0	0	0	0	0	0	0	0	0	0	0	0	0	99	0	0	0	0	0	0	0	0	0	0	0	0	0	0
d__Bacteria	p__Chloroflexi	c__Anaerolineae	o__Anaerolineales	f__Anaerolineaceae	g__Leptolinea	NA	0	0	0	0	0	0	0	0	0	0	0	0	0	0	0	0	21	0	0	0	0	0	0	0	0	0	0	0	0	0	0
d__Bacteria	p__Chloroflexi	c__Anaerolineae	o__Anaerolineales	f__Anaerolineaceae	g__Longilinea	s__uncultured_Chloroflexi	0	0	0	0	0	0	0	0	0	0	0	0	0	0	0	0	89	0	0	0	0	0	0	0	0	0	0	0	0	0	0
d__Bacteria	p__Chloroflexi	c__Anaerolineae	o__Anaerolineales	f__Anaerolineaceae	g__uncultured	NA	326	825	308	176	1387	3161	190	980	81	629	740	1167	416	84	45	62	436	82	474	384	243	1455	1387	1209	1461	1275	1537	1358	1258	1245	903
d__Bacteria	p__Chloroflexi	c__Anaerolineae	o__Anaerolineales	f__Anaerolineaceae	g__uncultured	s__denitrifying_bacterium	0	0	0	0	0	0	0	0	0	0	0	0	0	0	0	0	102	0	0	0	0	0	0	0	0	0	0	0	0	0	0
d__Bacteria	p__Chloroflexi	c__Anaerolineae	o__Anaerolineales	f__Anaerolineaceae	g__uncultured	s__uncultured_Bellilinea	0	0	0	0	0	24	0	0	0	0	0	0	0	0	0	0	0	0	0	0	0	0	0	40	0	0	0	0	0	0	0
d__Bacteria	p__Chloroflexi	c__Anaerolineae	o__Anaerolineales	f__Anaerolineaceae	g__uncultured	s__uncultured_delta	0	0	0	0	0	0	0	0	0	0	0	0	0	0	0	0	0	0	0	0	0	0	0	0	0	0	0	0	0	0	20
d__Bacteria	p__Chloroflexi	c__Anaerolineae	o__Anaerolineales	f__Anaerolineaceae	g__uncultured	s__uncultured_prokaryote	0	0	51	0	0	15	28	440	0	0	0	185	54	32	0	6	0	0	11	0	0	0	0	0	0	0	0	60	123	0	19
d__Bacteria	p__Chloroflexi	c__Anaerolineae	o__Anaerolineales	f__Anaerolineaceae	g__uncultured	s__uncultured_sludge	0	0	65	10	0	0	0	300	24	0	0	0	34	0	42	0	45	0	0	59	0	0	0	0	126	236	27	0	0	37	5
d__Bacteria	p__Chloroflexi	c__Anaerolineae	o__Anaerolineales	f__Anaerolineaceae	g__UTCFX1	NA	0	0	0	0	0	0	0	253	0	0	0	0	12	0	0	0	0	0	0	0	0	51	7	347	80	100	91	56	0	0	0
d__Bacteria	p__Chloroflexi	c__Anaerolineae	o__Anaerolineales	f__Anaerolineaceae	g__UTCFX1	s__uncultured_bacterium	0	0	0	0	0	12	0	0	0	0	0	0	0	0	0	0	0	0	0	0	0	0	47	13	25	0	0	24	0	7	0
d__Bacteria	p__Chloroflexi	c__Anaerolineae	o__Ardenticatenales	f__uncultured	g__uncultured	NA	0	0	53	0	0	155	0	389	0	0	0	13	0	0	0	0	0	0	0	0	0	0	0	0	31	0	0	0	0	0	0
d__Bacteria	p__Chloroflexi	c__Anaerolineae	o__Ardenticatenales	f__uncultured	g__uncultured	s__metagenome	0	0	0	0	0	0	0	8	0	0	0	0	0	0	0	0	0	0	0	0	0	0	0	0	0	0	0	0	0	0	0
d__Bacteria	p__Chloroflexi	c__Anaerolineae	o__Ardenticatenales	f__uncultured	g__uncultured	s__microbial_mat	0	0	0	0	0	0	0	31	0	0	0	0	0	0	0	0	0	0	0	0	0	0	0	0	0	0	0	0	0	10	0
d__Bacteria	p__Chloroflexi	c__Anaerolineae	o__Ardenticatenales	f__uncultured	g__uncultured	s__uncultured_bacterium	0	0	0	0	14	350	4	0	0	0	0	0	9	0	0	0	95	0	0	0	78	0	25	0	53	0	0	7	0	0	0
d__Bacteria	p__Chloroflexi	c__Anaerolineae	o__Ardenticatenales	f__uncultured	g__uncultured	s__uncultured_organism	0	0	0	0	0	0	0	0	0	0	0	0	4	0	0	0	0	0	0	0	0	0	0	0	0	0	0	0	0	0	0
d__Bacteria	p__Chloroflexi	c__Anaerolineae	o__Ardenticatenales	f__uncultured	g__uncultured	s__uncultured_prokaryote	0	6	73	0	0	54	0	240	0	0	0	0	43	0	10	0	132	0	4	0	25	13	56	4	80	0	0	41	0	37	0
d__Bacteria	p__Chloroflexi	c__Anaerolineae	o__C10-SB1A	f__C10-SB1A	g__C10-SB1A	s__uncultured_bacterium	0	0	0	0	0	6	0	0	0	0	89	0	0	0	0	0	0	0	0	0	0	0	0	0	0	0	0	0	0	0	0
d__Bacteria	p__Chloroflexi	c__Anaerolineae	o__Caldilineales	f__Caldilineaceae	NA	NA	0	0	0	0	0	0	0	11	0	0	0	0	0	0	0	0	0	0	0	0	0	0	0	0	0	0	0	0	0	0	0
d__Bacteria	p__Chloroflexi	c__Anaerolineae	o__Caldilineales	f__Caldilineaceae	g__Litorilinea	s__uncultured_bacterium	0	0	0	0	0	0	0	10	0	0	0	0	0	0	0	0	0	0	0	0	0	0	0	0	0	0	0	0	0	0	0
d__Bacteria	p__Chloroflexi	c__Anaerolineae	o__Caldilineales	f__Caldilineaceae	g__Litorilinea	s__uncultured_soil	0	0	0	0	0	10	0	6	0	0	4	0	0	0	0	0	0	0	0	0	0	0	0	0	15	0	0	7	0	0	0
d__Bacteria	p__Chloroflexi	c__Anaerolineae	o__Caldilineales	f__Caldilineaceae	g__uncultured	NA	12	21	95	8	30	116	0	615	0	10	77	94	66	0	34	10	137	0	0	0	19	70	332	23	332	81	45	87	67	242	296
d__Bacteria	p__Chloroflexi	c__Anaerolineae	o__Caldilineales	f__Caldilineaceae	g__uncultured	s__metagenome	0	0	0	0	0	0	0	0	0	0	0	0	0	0	0	0	24	0	0	0	0	0	0	0	21	0	0	0	0	0	0
d__Bacteria	p__Chloroflexi	c__Anaerolineae	o__Caldilineales	f__Caldilineaceae	g__uncultured	s__uncultured_bacterium	0	0	26	0	0	0	0	1999	0	0	12	20	67	0	0	0	0	0	0	11	6	0	0	0	53	0	0	0	0	0	62
d__Bacteria	p__Chloroflexi	c__Anaerolineae	o__Caldilineales	f__Caldilineaceae	g__uncultured	s__uncultured_Caldilineales	0	0	0	0	0	0	0	0	0	0	0	0	0	0	0	0	0	0	0	0	0	0	26	124	65	0	0	0	0	0	0
d__Bacteria	p__Chloroflexi	c__Anaerolineae	o__Caldilineales	f__Caldilineaceae	g__uncultured	s__uncultured_Chloroflexia	28	101	31	46	297	397	0	57	36	188	588	401	0	13	44	0	0	12	63	0	21	304	674	629	384	360	399	151	946	275	1037
d__Bacteria	p__Chloroflexi	c__Anaerolineae	o__RBG-13-54-9	f__RBG-13-54-9	g__RBG-13-54-9	NA	64	644	249	67	568	1156	139	874	259	154	1755	651	142	55	205	49	187	73	378	101	146	435	832	1469	926	730	814	246	665	424	727
d__Bacteria	p__Chloroflexi	c__Anaerolineae	o__RBG-13-54-9	f__RBG-13-54-9	g__RBG-13-54-9	s__metagenome	0	10	76	0	16	96	8	55	21	0	24	91	91	30	38	0	0	0	14	37	5	36	84	3	51	39	129	35	118	68	24
d__Bacteria	p__Chloroflexi	c__Anaerolineae	o__RBG-13-54-9	f__RBG-13-54-9	g__RBG-13-54-9	s__uncultured_Caldilineaceae	0	113	0	0	222	0	0	0	14	188	0	0	0	0	79	0	0	0	0	0	0	73	43	122	75	18	173	0	0	0	0
d__Bacteria	p__Chloroflexi	c__Anaerolineae	o__RBG-13-54-9	f__RBG-13-54-9	g__RBG-13-54-9	s__uncultured_Caldilineae	0	19	0	0	0	20	0	0	0	0	0	110	0	101	0	0	0	0	117	0	0	13	0	0	12	0	0	0	139	0	0
d__Bacteria	p__Chloroflexi	c__Anaerolineae	o__RBG-13-54-9	f__RBG-13-54-9	g__RBG-13-54-9	s__uncultured_Chloroflexi	0	0	0	0	0	0	0	0	0	0	0	0	0	0	0	0	23	0	0	0	0	0	0	0	0	0	0	0	0	0	0
d__Bacteria	p__Chloroflexi	c__Anaerolineae	o__RBG-13-54-9	f__RBG-13-54-9	g__RBG-13-54-9	s__uncultured_eubacterium	0	182	0	0	220	273	50	0	0	10	186	0	0	0	0	0	0	0	16	0	0	99	10	210	74	299	297	10	58	657	0
d__Bacteria	p__Chloroflexi	c__Anaerolineae	o__RBG-13-54-9	f__RBG-13-54-9	g__RBG-13-54-9	s__uncultured_planctomycete	439	111	125	146	31	35	0	0	0	343	567	36	0	0	49	0	82	38	69	128	0	216	239	571	218	126	306	150	63	125	0
d__Bacteria	p__Chloroflexi	c__Anaerolineae	o__RBG-13-54-9	f__RBG-13-54-9	g__RBG-13-54-9	s__uncultured_sludge	176	112	0	187	276	306	0	493	16	236	153	99	147	0	316	69	456	50	50	176	86	231	344	791	721	187	137	205	271	330	454
d__Bacteria	p__Chloroflexi	c__Anaerolineae	o__SBR1031	NA	NA	NA	58	81	41	30	312	86	130	1471	140	348	120	86	64	0	80	0	61	0	56	62	7	343	256	1381	1008	487	308	180	74	308	169
d__Bacteria	p__Chloroflexi	c__Anaerolineae	o__SBR1031	f__A4b	NA	NA	0	0	0	0	0	0	0	52	0	208	0	0	0	0	0	0	0	0	0	0	0	27	33	0	61	168	114	0	0	17	0
d__Bacteria	p__Chloroflexi	c__Anaerolineae	o__SBR1031	f__A4b	g__A4b	NA	183	350	491	72	445	880	85	2694	89	186	294	421	130	16	314	23	405	22	29	224	91	667	1331	2311	1493	771	735	503	361	979	470
d__Bacteria	p__Chloroflexi	c__Anaerolineae	o__SBR1031	f__A4b	g__A4b	s__metagenome	0	0	26	0	0	0	0	11	0	0	0	0	0	0	8	0	0	0	0	41	0	19	30	0	40	16	11	21	29	8	166
d__Bacteria	p__Chloroflexi	c__Anaerolineae	o__SBR1031	f__A4b	g__A4b	s__uncultured_Anaerolineaceae	22	34	0	0	127	0	26	36	17	0	27	0	0	11	0	7	0	0	0	27	0	9	62	14	15	39	29	33	0	58	128
d__Bacteria	p__Chloroflexi	c__Anaerolineae	o__SBR1031	f__A4b	g__A4b	s__uncultured_bacterium	68	146	101	0	10	0	0	454	34	0	0	77	23	0	0	0	30	4	0	34	0	76	215	32	295	75	64	8	6	53	31
d__Bacteria	p__Chloroflexi	c__Anaerolineae	o__SBR1031	f__A4b	g__A4b	s__uncultured_Caldilineaceae	0	0	0	0	0	0	0	49	0	0	0	0	0	0	0	0	0	0	0	0	0	0	0	0	0	0	0	0	0	0	0
d__Bacteria	p__Chloroflexi	c__Anaerolineae	o__SBR1031	f__A4b	g__A4b	s__uncultured_Chloroflexi	0	0	0	0	0	0	0	33	0	0	0	0	0	0	0	0	0	0	0	0	0	0	0	0	0	0	0	12	0	0	0
d__Bacteria	p__Chloroflexi	c__Anaerolineae	o__SBR1031	f__A4b	g__A4b	s__uncultured_organism	0	0	0	0	0	0	0	7	0	0	0	0	0	0	0	0	0	0	0	0	0	0	0	0	0	0	0	0	0	0	0
d__Bacteria	p__Chloroflexi	c__Anaerolineae	o__SBR1031	f__A4b	g__A4b	s__uncultured_sludge	0	32	73	0	0	0	0	230	19	0	0	45	0	0	0	0	14	0	0	22	0	14	37	14	99	86	20	64	0	14	158
d__Bacteria	p__Chloroflexi	c__Anaerolineae	o__SBR1031	f__A4b	g__A4b	s__uncultured_soil	65	175	250	212	130	165	0	1981	61	0	174	211	66	0	115	0	69	0	0	56	0	172	403	142	245	581	465	156	21	254	656
d__Bacteria	p__Chloroflexi	c__Anaerolineae	o__SBR1031	f__A4b	g__A4b	s__wastewater_metagenome	266	402	291	79	1490	729	0	1333	225	337	473	586	121	19	105	11	244	24	54	44	23	1181	1813	2566	1389	2181	2261	742	1138	1652	1155
d__Bacteria	p__Chloroflexi	c__Anaerolineae	o__SBR1031	f__SBR1031	g__SBR1031	NA	583	1589	697	526	4014	2389	717	1373	430	1378	1868	1391	159	65	438	44	211	68	109	599	43	1978	2137	3931	1695	2775	2249	608	1530	2558	1201
d__Bacteria	p__Chloroflexi	c__Anaerolineae	o__SBR1031	f__SBR1031	g__SBR1031	s__metagenome	71	56	93	0	92	174	28	345	31	12	241	142	137	58	60	20	110	35	138	17	52	41	77	249	161	40	76	33	85	164	280
d__Bacteria	p__Chloroflexi	c__Anaerolineae	o__SBR1031	f__SBR1031	g__SBR1031	s__uncultured_bacterium	36	79	117	50	281	26	0	168	13	191	70	13	76	0	0	10	26	16	49	0	0	84	0	196	99	96	25	0	22	0	0
d__Bacteria	p__Chloroflexi	c__Anaerolineae	o__SBR1031	f__SBR1031	g__SBR1031	s__uncultured_Caldilineaceae	0	0	0	0	0	16	0	0	0	0	0	0	11	0	0	0	0	0	0	0	0	0	0	0	0	0	0	6	0	0	0
d__Bacteria	p__Chloroflexi	c__Anaerolineae	o__SBR1031	f__SBR1031	g__SBR1031	s__uncultured_compost	0	0	16	0	0	0	0	0	0	0	0	0	0	0	0	0	0	0	0	0	0	0	0	0	10	0	0	0	0	0	0
d__Bacteria	p__Chloroflexi	c__Anaerolineae	o__SBR1031	f__SBR1031	g__SBR1031	s__uncultured_Gemmatimonadetes	449	891	249	199	3749	2640	364	264	107	810	1422	639	26	69	181	0	85	52	196	341	83	844	1180	1181	679	1832	1023	273	574	1004	1087
d__Bacteria	p__Chloroflexi	c__Anaerolineae	o__SBR1031	f__SBR1031	g__SBR1031	s__uncultured_soil	32	0	0	0	54	57	0	210	0	0	35	0	46	0	0	0	0	0	0	0	0	13	18	0	0	0	0	13	6	0	387
d__Bacteria	p__Chloroflexi	c__Anaerolineae	o__SBR1031	f__SBR1031	g__SBR1031	s__wastewater_metagenome	4	67	63	17	0	30	0	227	22	0	0	123	146	15	42	24	11	9	0	18	0	24	121	37	77	87	15	49	8	44	199
d__Bacteria	p__Chloroflexi	c__Chloroflexia	NA	NA	NA	NA	0	0	0	0	0	0	0	0	0	0	0	0	0	0	0	0	0	0	0	0	0	0	0	15	0	0	0	0	0	0	0
d__Bacteria	p__Chloroflexi	c__Chloroflexia	o__Chloroflexales	f__Chloroflexaceae	g__Candidatus_Chloroploca	s__uncultured_bacterium	0	0	0	0	0	0	0	11	0	0	0	0	0	0	0	0	0	0	0	0	0	0	0	0	0	0	0	0	0	0	0
d__Bacteria	p__Chloroflexi	c__Chloroflexia	o__Chloroflexales	f__Chloroflexaceae	g__FFCH7168	s__uncultured_bacterium	6	11	51	0	0	59	0	6	0	0	68	47	0	0	8	0	5	0	0	9	0	0	40	31	10	10	11	4	38	17	55
d__Bacteria	p__Chloroflexi	c__Chloroflexia	o__Chloroflexales	f__Chloroflexaceae	g__Oscillochloris	s__uncultured_Chloroflexi	0	0	0	0	0	0	0	11	0	0	0	0	21	0	0	0	10	0	0	0	0	0	0	0	0	0	0	0	0	0	0
d__Bacteria	p__Chloroflexi	c__Chloroflexia	o__Chloroflexales	f__Herpetosiphonaceae	g__Herpetosiphon	s__uncultured_bacterium	0	0	0	0	0	0	0	0	0	0	0	14	31	0	0	0	0	0	0	0	0	0	0	0	0	0	0	0	0	0	125
d__Bacteria	p__Chloroflexi	c__Chloroflexia	o__Chloroflexales	f__Roseiflexaceae	NA	NA	0	0	0	0	0	0	0	0	0	0	0	0	0	0	0	0	0	0	0	0	0	0	0	0	0	0	0	0	0	0	61
d__Bacteria	p__Chloroflexi	c__Chloroflexia	o__Chloroflexales	f__Roseiflexaceae	g__uncultured	NA	12	57	470	400	845	1132	171	741	134	166	720	389	9	38	106	43	242	0	127	114	84	252	542	493	661	388	328	172	563	579	566
d__Bacteria	p__Chloroflexi	c__Chloroflexia	o__Chloroflexales	f__Roseiflexaceae	g__uncultured	s__uncultured_bacterium	16	239	219	274	1017	1961	140	1399	53	13	1064	766	83	200	298	0	184	65	136	31	104	310	716	839	713	309	163	100	818	351	1875
d__Bacteria	p__Chloroflexi	c__Chloroflexia	o__Chloroflexales	f__Roseiflexaceae	g__uncultured	s__uncultured_Chloroflexaceae	0	159	118	0	314	411	0	16	0	0	126	98	0	142	37	0	40	32	57	0	0	29	180	205	219	315	102	53	361	178	431
d__Bacteria	p__Chloroflexi	c__Chloroflexia	o__Chloroflexales	f__Roseiflexaceae	g__uncultured	s__uncultured_Chloroflexi	0	0	0	0	0	0	0	82	0	0	0	0	11	0	21	0	0	0	0	0	0	222	178	37	52	0	20	6	0	109	0
d__Bacteria	p__Chloroflexi	c__Chloroflexia	o__Chloroflexales	f__Roseiflexaceae	g__uncultured	s__uncultured_soil	17	34	0	0	141	501	19	41	0	46	193	33	39	0	0	0	13	0	39	0	0	24	66	121	17	123	27	0	43	48	8
d__Bacteria	p__Chloroflexi	c__Chloroflexia	o__Elev-1554	f__Elev-1554	g__Elev-1554	s__uncultured_bacterium	0	0	0	0	0	0	0	0	0	0	0	0	0	0	7	0	0	0	0	0	0	0	0	4	0	6	0	0	0	0	0
d__Bacteria	p__Chloroflexi	c__Chloroflexia	o__Kallotenuales	f__AKIW781	g__AKIW781	NA	0	0	0	0	0	51	0	3	0	0	0	0	0	0	0	0	0	0	0	0	0	0	0	0	0	0	17	0	0	0	161
d__Bacteria	p__Chloroflexi	c__Chloroflexia	o__Kallotenuales	f__AKIW781	g__AKIW781	s__uncultured_bacterium	31	0	0	0	89	23	0	16	8	137	198	74	0	43	11	0	0	0	0	0	14	23	0	0	0	0	0	0	94	5	45
d__Bacteria	p__Chloroflexi	c__Chloroflexia	o__Kallotenuales	f__AKIW781	g__AKIW781	s__uncultured_soil	0	0	0	6	76	55	0	0	0	0	45	57	0	0	0	0	0	0	24	0	0	12	0	16	10	30	11	0	12	0	135
d__Bacteria	p__Chloroflexi	c__Chloroflexia	o__Thermomicrobiales	f__AKYG1722	g__AKYG1722	NA	0	0	0	0	0	15	0	0	0	0	0	28	0	14	0	0	0	0	0	0	0	0	0	0	0	0	0	0	0	0	0
d__Bacteria	p__Chloroflexi	c__Chloroflexia	o__Thermomicrobiales	f__AKYG1722	g__AKYG1722	s__uncultured_soil	0	0	0	0	0	0	0	40	0	0	0	0	0	0	0	0	0	0	0	0	0	0	0	0	0	0	0	0	0	0	0
d__Bacteria	p__Chloroflexi	c__Chloroflexia	o__Thermomicrobiales	f__JG30-KF-CM45	g__JG30-KF-CM45	NA	0	41	0	0	263	217	0	230	0	0	89	0	79	82	16	0	57	8	24	0	0	53	56	83	69	98	79	25	38	25	131
d__Bacteria	p__Chloroflexi	c__Chloroflexia	o__Thermomicrobiales	f__JG30-KF-CM45	g__JG30-KF-CM45	s__bacterium_Ellin6537	0	0	0	0	144	40	0	0	0	36	41	0	0	38	0	9	0	0	69	0	0	15	34	135	57	0	0	0	0	0	0
d__Bacteria	p__Chloroflexi	c__Chloroflexia	o__Thermomicrobiales	f__JG30-KF-CM45	g__JG30-KF-CM45	s__metagenome	0	0	0	0	0	4	0	37	0	0	0	0	0	0	0	0	0	0	0	0	22	0	8	39	24	0	0	0	0	0	22
d__Bacteria	p__Chloroflexi	c__Chloroflexia	o__Thermomicrobiales	f__JG30-KF-CM45	g__JG30-KF-CM45	s__uncultured_anaerobic	0	0	0	0	0	10	0	0	0	0	0	0	0	0	0	0	0	0	0	0	0	0	0	0	0	0	0	0	0	0	0
d__Bacteria	p__Chloroflexi	c__Chloroflexia	o__Thermomicrobiales	f__JG30-KF-CM45	g__JG30-KF-CM45	s__uncultured_bacterium	0	0	11	0	0	14	0	127	0	0	5	0	0	0	0	0	0	0	0	0	0	0	0	0	0	0	0	0	0	0	0
d__Bacteria	p__Chloroflexi	c__Chloroflexia	o__Thermomicrobiales	f__JG30-KF-CM45	g__JG30-KF-CM45	s__uncultured_soil	0	0	0	0	0	0	0	0	0	0	0	0	0	68	0	0	0	0	0	0	0	0	0	0	0	0	0	0	0	0	0
d__Bacteria	p__Chloroflexi	c__Chloroflexia	o__Thermomicrobiales	f__JG30-KF-CM45	g__JG30-KF-CM45	s__uncultured_Sphaerobacter	0	0	0	0	66	0	0	0	0	0	0	0	0	0	0	0	0	0	0	0	0	0	0	0	0	0	0	0	0	0	0
d__Bacteria	p__Chloroflexi	c__Dehalococcoidia	NA	NA	NA	NA	0	113	305	0	246	172	47	36	80	0	9	66	0	0	0	0	29	0	16	0	0	132	159	14	121	67	290	158	106	241	19
d__Bacteria	p__Chloroflexi	c__Dehalococcoidia	o__Dehalococcoidales	f__Dehalococcoidaceae	g__Dehalogenimonas	NA	0	0	0	0	0	0	0	0	0	0	0	0	0	0	0	0	14	0	0	0	0	0	0	0	0	0	0	0	0	0	0
d__Bacteria	p__Chloroflexi	c__Dehalococcoidia	o__S085	f__S085	g__S085	NA	70	283	192	67	296	326	44	456	99	56	83	183	0	0	54	0	46	0	0	0	48	202	291	308	257	457	336	159	483	375	0
d__Bacteria	p__Chloroflexi	c__Dehalococcoidia	o__S085	f__S085	g__S085	s__metagenome	0	177	19	126	237	521	36	815	39	0	158	255	127	35	0	0	78	8	126	0	10	240	229	199	165	208	138	182	305	268	353
d__Bacteria	p__Chloroflexi	c__Dehalococcoidia	o__S085	f__S085	g__S085	s__uncultured_bacterium	8	60	0	0	374	1444	0	493	0	0	158	66	431	174	28	7	575	71	240	117	267	260	169	271	254	116	266	147	160	65	0
d__Bacteria	p__Chloroflexi	c__Dehalococcoidia	o__S085	f__S085	g__S085	s__uncultured_soil	0	0	0	0	0	0	0	0	0	0	0	0	0	0	0	0	60	0	61	29	0	0	0	0	165	0	0	72	0	0	0
d__Bacteria	p__Chloroflexi	c__Gitt-GS-136	o__Gitt-GS-136	f__Gitt-GS-136	g__Gitt-GS-136	NA	16	248	148	23	2185	1823	261	235	175	83	639	305	562	195	0	0	252	255	696	258	227	2030	1800	1515	492	408	2508	931	519	2136	205
d__Bacteria	p__Chloroflexi	c__Gitt-GS-136	o__Gitt-GS-136	f__Gitt-GS-136	g__Gitt-GS-136	s__uncultured_bacterium	0	0	0	0	0	0	0	0	0	0	0	0	0	0	0	0	178	0	36	0	248	15	46	29	0	0	0	0	0	0	0
d__Bacteria	p__Chloroflexi	c__JG30-KF-CM66	o__JG30-KF-CM66	f__JG30-KF-CM66	g__JG30-KF-CM66	NA	39	268	0	0	176	243	10	1203	0	0	84	126	387	0	50	20	163	19	188	0	0	19	99	237	135	63	251	98	210	126	106
d__Bacteria	p__Chloroflexi	c__JG30-KF-CM66	o__JG30-KF-CM66	f__JG30-KF-CM66	g__JG30-KF-CM66	s__metagenome	15	131	0	38	183	165	0	41	0	4	63	68	45	18	46	0	0	0	95	54	0	49	72	106	77	173	115	107	133	103	92
d__Bacteria	p__Chloroflexi	c__JG30-KF-CM66	o__JG30-KF-CM66	f__JG30-KF-CM66	g__JG30-KF-CM66	s__uncultured_Armatimonadetes	59	159	158	38	402	838	129	335	125	17	146	206	112	172	163	45	518	137	280	197	207	679	781	910	868	647	989	806	381	1336	222
d__Bacteria	p__Chloroflexi	c__JG30-KF-CM66	o__JG30-KF-CM66	f__JG30-KF-CM66	g__JG30-KF-CM66	s__uncultured_bacterium	4	22	101	0	0	30	0	0	0	0	18	54	156	48	0	0	279	42	225	0	54	26	41	15	38	14	4	14	45	8	0
d__Bacteria	p__Chloroflexi	c__JG30-KF-CM66	o__JG30-KF-CM66	f__JG30-KF-CM66	g__JG30-KF-CM66	s__uncultured_Caldilinea	0	11	0	0	64	41	3	0	6	0	53	0	0	0	0	0	0	0	19	0	0	28	0	10	0	36	16	0	0	0	0
d__Bacteria	p__Chloroflexi	c__JG30-KF-CM66	o__JG30-KF-CM66	f__JG30-KF-CM66	g__JG30-KF-CM66	s__uncultured_soil	0	0	0	0	0	14	0	26	0	0	0	0	52	0	0	0	19	0	0	0	31	0	0	0	0	0	0	29	0	0	0
d__Bacteria	p__Chloroflexi	c__KD4-96	o__KD4-96	f__KD4-96	g__KD4-96	NA	2769	1406	1369	2031	7255	8065	737	4955	1333	1453	3732	2192	1765	792	1288	372	2160	486	1792	502	930	6362	6131	11012	11090	5481	4919	7369	5863	8141	6121
d__Bacteria	p__Chloroflexi	c__KD4-96	o__KD4-96	f__KD4-96	g__KD4-96	s__bacterium_Ellin6529	0	84	0	15	212	128	64	0	0	0	184	0	0	0	0	0	22	0	0	0	0	0	0	45	0	39	39	11	66	0	0
d__Bacteria	p__Chloroflexi	c__KD4-96	o__KD4-96	f__KD4-96	g__KD4-96	s__uncultured_Anaerolineaceae	100	259	77	85	672	591	114	289	149	106	321	176	164	207	62	54	191	202	507	60	218	824	1508	1234	833	726	922	1550	950	1020	372
d__Bacteria	p__Chloroflexi	c__KD4-96	o__KD4-96	f__KD4-96	g__KD4-96	s__uncultured_bacterium	18	117	244	12	138	115	45	468	83	0	66	73	21	0	173	24	151	0	35	0	38	217	263	47	552	252	128	318	113	381	205
d__Bacteria	p__Chloroflexi	c__KD4-96	o__KD4-96	f__KD4-96	g__KD4-96	s__uncultured_Chloroflexi	91	87	0	22	62	39	0	0	0	161	0	0	86	0	176	0	0	0	171	250	0	275	153	336	69	461	202	59	254	198	0
d__Bacteria	p__Chloroflexi	c__Ktedonobacteria	o__B12-WMSP1	f__B12-WMSP1	g__B12-WMSP1	NA	0	0	0	0	313	4	0	0	24	50	161	0	0	0	0	0	0	0	0	0	0	42	8	0	0	67	38	0	0	0	0
d__Bacteria	p__Chloroflexi	c__Ktedonobacteria	o__B12-WMSP1	f__B12-WMSP1	g__B12-WMSP1	s__uncultured_bacterium	0	29	0	0	100	0	0	0	0	32	169	0	0	0	0	0	0	0	0	0	0	0	0	0	0	54	98	0	51	0	0
d__Bacteria	p__Chloroflexi	c__Ktedonobacteria	o__B12-WMSP1	f__B12-WMSP1	g__B12-WMSP1	s__uncultured_Chloroflexi	0	0	0	0	28	9	0	0	0	0	48	0	0	0	0	0	0	0	0	0	0	0	0	0	0	138	101	0	0	0	0
d__Bacteria	p__Chloroflexi	c__Ktedonobacteria	o__C0119	f__C0119	g__C0119	NA	98	150	99	0	1304	299	142	0	139	87	248	391	0	3	0	8	0	0	88	0	24	191	263	137	62	521	208	54	232	132	269
d__Bacteria	p__Chloroflexi	c__Ktedonobacteria	o__C0119	f__C0119	g__C0119	s__uncultured_bacterium	22	201	120	33	699	916	6	490	48	115	329	709	89	191	89	0	93	0	45	33	0	122	254	542	297	101	187	38	802	87	968
d__Bacteria	p__Chloroflexi	c__Ktedonobacteria	o__C0119	f__C0119	g__C0119	s__uncultured_candidate	0	0	21	0	0	65	0	66	0	0	23	78	0	24	0	0	0	0	10	0	0	0	37	22	33	0	0	0	96	0	170
d__Bacteria	p__Chloroflexi	c__Ktedonobacteria	o__C0119	f__C0119	g__C0119	s__uncultured_Chloroflexi	0	11	0	0	161	83	5	39	11	0	0	11	0	39	6	38	0	11	6	31	22	38	69	19	10	43	52	11	224	15	538
d__Bacteria	p__Chloroflexi	c__Ktedonobacteria	o__C0119	f__C0119	g__C0119	s__uncultured_soil	0	68	0	0	842	100	89	0	12	0	122	52	0	0	0	0	0	0	16	0	0	143	158	169	6	199	75	0	70	0	276
d__Bacteria	p__Chloroflexi	c__Ktedonobacteria	o__Ktedonobacterales	NA	NA	NA	0	0	0	0	0	0	0	0	0	0	0	0	0	0	8	0	0	0	0	0	0	0	0	0	0	0	0	0	0	0	0
d__Bacteria	p__Chloroflexi	c__Ktedonobacteria	o__Ktedonobacterales	f__JG30-KF-AS9	g__JG30-KF-AS9	s__uncultured_bacterium	0	0	0	0	16	0	0	0	0	0	0	0	0	0	0	0	0	0	0	13	0	46	20	252	271	24	0	14	0	0	0
d__Bacteria	p__Chloroflexi	c__Ktedonobacteria	o__Ktedonobacterales	f__Ktedonobacteraceae	NA	NA	532	910	0	0	2491	48	450	5	298	4077	1756	0	0	19	0	0	0	0	4	128	0	1562	840	2521	489	2099	3333	23	2929	866	41
d__Bacteria	p__Chloroflexi	c__Ktedonobacteria	o__Ktedonobacterales	f__Ktedonobacteraceae	g__1921-2	NA	0	0	0	0	0	13	0	0	0	0	7	0	0	0	0	0	0	0	0	0	0	0	0	0	0	39	0	0	0	0	0
d__Bacteria	p__Chloroflexi	c__Ktedonobacteria	o__Ktedonobacterales	f__Ktedonobacteraceae	g__1921-2	s__uncultured_Ktedonobacterales	0	67	0	0	24	0	8	0	0	0	51	0	0	0	0	0	0	0	0	0	0	43	0	13	0	373	202	0	0	0	0
d__Bacteria	p__Chloroflexi	c__Ktedonobacteria	o__Ktedonobacterales	f__Ktedonobacteraceae	g__1959-1	s__uncultured_bacterium	0	0	0	0	35	32	14	0	0	0	0	0	0	0	0	0	0	0	0	0	0	6	5	14	0	220	44	0	0	0	0
d__Bacteria	p__Chloroflexi	c__Ktedonobacteria	o__Ktedonobacterales	f__Ktedonobacteraceae	g__G12-WMSP1	s__uncultured_Chloroflexales	0	0	0	0	0	0	0	0	0	0	0	0	0	0	0	0	0	0	0	0	0	0	0	0	0	0	0	0	0	0	13
d__Bacteria	p__Chloroflexi	c__Ktedonobacteria	o__Ktedonobacterales	f__Ktedonobacteraceae	g__G12-WMSP1	s__uncultured_Chloroflexi	73	9	0	0	473	37	62	0	24	102	450	0	0	24	0	0	0	0	0	0	0	227	48	39	18	361	702	4	103	59	3
d__Bacteria	p__Chloroflexi	c__Ktedonobacteria	o__Ktedonobacterales	f__Ktedonobacteraceae	g__HSB_OF53-F07	NA	0	29	0	0	76	6	0	0	0	0	0	0	0	0	0	0	0	0	0	0	0	12	0	24	3	67	15	0	0	0	0
d__Bacteria	p__Chloroflexi	c__Ktedonobacteria	o__Ktedonobacterales	f__Ktedonobacteraceae	g__HSB_OF53-F07	s__uncultured_Chloroflexi	10	13	0	0	48	0	0	0	0	0	0	0	0	0	0	0	0	0	0	0	0	14	0	10	0	64	0	0	0	0	7
d__Bacteria	p__Chloroflexi	c__Ktedonobacteria	o__Ktedonobacterales	f__Ktedonobacteraceae	g__HSB_OF53-F07	s__uncultured_Ktedonobacter	0	0	0	0	261	0	65	0	30	22	61	0	0	0	0	0	0	0	0	0	0	0	0	25	0	202	0	0	0	0	0
d__Bacteria	p__Chloroflexi	c__Ktedonobacteria	o__Ktedonobacterales	f__Ktedonobacteraceae	g__JG30a-KF-32	NA	0	76	0	0	363	17	44	0	0	0	527	0	0	0	0	0	0	0	0	0	0	40	0	7	0	77	47	0	0	0	0
d__Bacteria	p__Chloroflexi	c__Ktedonobacteria	o__Ktedonobacterales	f__Ktedonobacteraceae	g__JG30a-KF-32	s__uncultured_Chloroflexi	0	0	0	0	43	0	0	0	0	0	95	0	0	0	0	0	0	0	0	0	0	0	0	0	0	0	7	0	0	0	0
d__Bacteria	p__Chloroflexi	c__Ktedonobacteria	o__Ktedonobacterales	f__Ktedonobacteraceae	g__JG30a-KF-32	s__uncultured_Ktedobacteria	6	19	0	0	74	3	3	0	0	0	0	0	0	0	0	0	0	0	0	0	0	16	0	0	0	92	227	0	0	0	0
d__Bacteria	p__Chloroflexi	c__Ktedonobacteria	o__Ktedonobacterales	f__Ktedonobacteraceae	g__Ktedonobacter	NA	0	190	0	22	275	32	73	0	0	0	44	0	0	0	0	0	0	0	12	0	0	253	0	159	63	196	246	0	1104	95	3
d__Bacteria	p__Chloroflexi	c__Ktedonobacteria	o__Ktedonobacterales	f__Ktedonobacteraceae	g__Ktedonobacter	s__Ktedonobacterales_bacterium	18	0	0	0	264	15	0	0	55	99	223	0	0	0	0	0	0	0	0	0	0	538	394	281	307	352	447	27	316	345	0
d__Bacteria	p__Chloroflexi	c__Ktedonobacteria	o__Ktedonobacterales	f__Ktedonobacteraceae	g__Ktedonobacter	s__uncultured_Chloroflexi	0	0	0	0	69	0	0	0	0	0	0	0	0	0	0	0	0	0	0	0	0	0	0	0	0	0	0	0	16	0	0
d__Bacteria	p__Chloroflexi	c__Ktedonobacteria	o__Ktedonobacterales	f__Ktedonobacteraceae	g__Ktedonobacteraceae	s__Ktedonobacterales_bacterium	0	0	0	0	80	0	0	0	0	0	0	0	0	0	0	0	0	0	0	0	0	28	12	0	0	0	28	0	0	10	0
d__Bacteria	p__Chloroflexi	c__Ktedonobacteria	o__Ktedonobacterales	f__Ktedonobacteraceae	g__Ktedonobacteraceae	s__uncultured_bacterium	0	0	0	0	0	0	0	0	0	0	104	0	0	0	0	0	0	0	0	0	0	0	0	0	0	0	0	0	0	0	6
d__Bacteria	p__Chloroflexi	c__Ktedonobacteria	o__Ktedonobacterales	f__Ktedonobacteraceae	g__uncultured	NA	29	0	6	0	15	0	0	0	0	0	0	0	0	0	0	0	0	0	0	0	0	11	4	0	0	127	219	0	0	0	0
d__Bacteria	p__Chloroflexi	c__Ktedonobacteria	o__Ktedonobacterales	f__Ktedonobacteraceae	g__uncultured	s__uncultured_bacterium	58	24	0	0	108	24	20	0	0	304	27	0	0	0	0	0	0	0	0	7	0	69	23	91	24	78	192	3	140	16	0
d__Bacteria	p__Chloroflexi	c__Ktedonobacteria	o__Ktedonobacterales	f__Ktedonobacteraceae	g__uncultured	s__uncultured_Chloroflexi	0	0	0	0	0	0	0	0	0	59	0	0	0	0	0	0	0	0	0	0	0	0	0	9	4	6	8	0	0	0	0
d__Bacteria	p__Chloroflexi	c__Ktedonobacteria	o__Ktedonobacterales	f__Ktedonobacteraceae	g__uncultured	s__uncultured_Ktedobacteria	0	30	0	0	284	0	101	0	40	0	42	0	0	0	0	0	0	0	0	0	0	81	0	0	0	26	132	0	8	0	0
d__Bacteria	p__Chloroflexi	c__Ktedonobacteria	o__Ktedonobacterales	f__Ktedonobacteraceae	g__uncultured	s__uncultured_Ktedonobacter	0	0	0	0	0	0	0	0	0	0	0	0	0	0	0	0	0	0	0	0	0	0	0	0	0	0	0	0	0	0	5
d__Bacteria	p__Chloroflexi	c__Ktedonobacteria	o__Ktedonobacterales	f__Ktedonobacteraceae	g__uncultured	s__uncultured_soil	4	0	0	0	0	3	0	0	0	7	0	0	0	0	0	0	0	0	0	0	0	74	37	367	80	156	95	24	0	6	0
d__Bacteria	p__Chloroflexi	c__OLB14	o__OLB14	f__OLB14	g__OLB14	NA	0	0	41	7	228	21	0	505	20	26	35	33	68	27	0	0	0	0	0	0	12	40	0	82	0	59	49	0	20	13	51
d__Bacteria	p__Chloroflexi	c__OLB14	o__OLB14	f__OLB14	g__OLB14	s__bacterium_SCGC	0	0	0	0	0	50	0	321	0	0	0	0	80	0	0	0	0	0	0	0	0	0	0	0	0	0	0	18	0	0	20
d__Bacteria	p__Chloroflexi	c__OLB14	o__OLB14	f__OLB14	g__OLB14	s__metagenome	0	0	0	0	215	178	30	0	0	0	0	51	0	0	0	0	15	0	0	0	0	61	106	231	98	150	208	46	99	111	85
d__Bacteria	p__Chloroflexi	c__OLB14	o__OLB14	f__OLB14	g__OLB14	s__uncultured_bacterium	13	105	0	0	33	143	0	60	0	0	0	19	57	26	5	0	29	19	9	0	0	173	92	61	117	76	118	132	131	74	301
d__Bacteria	p__Chloroflexi	c__OLB14	o__OLB14	f__OLB14	g__OLB14	s__uncultured_gamma	0	0	0	0	0	0	0	0	0	0	0	0	26	0	0	0	0	0	0	0	0	0	0	0	0	0	0	0	0	0	0
d__Bacteria	p__Chloroflexi	c__P2-11E	o__P2-11E	f__P2-11E	g__P2-11E	s__uncultured_bacterium	0	42	0	2	433	188	66	4	13	0	19	524	62	270	30	0	36	0	188	0	34	112	115	85	42	90	124	70	154	33	352
d__Bacteria	p__Chloroflexi	c__P2-11E	o__P2-11E	f__P2-11E	g__P2-11E	s__uncultured_Chloroflexi	0	20	0	0	0	203	0	0	0	0	0	0	0	0	0	0	0	0	140	0	0	10	65	30	0	0	0	6	0	0	0
d__Bacteria	p__Chloroflexi	c__SHA-26	o__SHA-26	f__SHA-26	g__SHA-26	s__uncultured_bacterium	0	0	0	0	0	0	0	0	0	0	0	0	0	0	0	0	0	0	0	0	0	29	28	25	0	0	12	0	0	11	0
d__Bacteria	p__Chloroflexi	c__TK10	o__TK10	f__TK10	g__TK10	NA	11	111	71	11	635	344	50	296	37	22	111	14	17	41	75	0	29	25	136	21	48	177	205	230	178	158	182	93	89	352	98
d__Bacteria	p__Chloroflexi	c__TK10	o__TK10	f__TK10	g__TK10	s__bacterium_Ellin6543	102	290	54	78	1523	1074	170	0	0	227	682	97	0	0	0	0	0	0	280	0	47	741	691	1190	394	1001	836	345	441	597	63
d__Bacteria	p__Chloroflexi	c__TK10	o__TK10	f__TK10	g__TK10	s__Chloroflexi_bacterium	0	0	0	0	0	0	0	0	0	0	7	13	0	0	0	0	0	0	0	0	0	0	0	0	0	0	0	0	0	0	0
d__Bacteria	p__Chloroflexi	c__TK10	o__TK10	f__TK10	g__TK10	s__metagenome	20	0	23	28	0	21	0	65	0	0	0	0	14	0	0	0	20	0	0	0	0	42	141	145	144	79	64	117	59	59	122
d__Bacteria	p__Chloroflexi	c__TK10	o__TK10	f__TK10	g__TK10	s__uncultured_bacterium	0	0	0	0	0	6	0	170	0	0	0	43	45	6	0	0	0	0	9	0	9	0	0	0	0	0	0	0	11	3	13
d__Bacteria	p__Chloroflexi	c__TK10	o__TK10	f__TK10	g__TK10	s__uncultured_Chloroflexi	0	0	0	0	9	59	0	0	0	0	0	0	0	0	0	0	0	0	0	25	0	0	0	0	0	0	0	0	0	0	0
d__Bacteria	p__Chloroflexi	c__TK10	o__TK10	f__TK10	g__TK10	s__uncultured_Chloroflexus	0	202	82	24	157	186	62	242	60	31	132	139	0	21	0	16	0	15	23	0	0	169	337	267	321	240	244	216	292	298	131
d__Bacteria	p__Chloroflexi	c__TK10	o__TK10	f__TK10	g__TK10	s__uncultured_Dehalococcoidia	0	0	0	0	30	0	0	11	0	0	0	42	0	0	0	0	0	0	0	0	0	0	0	15	0	0	0	0	0	0	0
d__Bacteria	p__Chloroflexi	c__TK10	o__TK10	f__TK10	g__TK10	s__uncultured_soil	0	0	0	0	0	0	0	0	0	0	0	0	3	0	11	0	0	0	0	0	4	0	0	0	0	0	0	0	0	0	0
d__Bacteria	p__Cyanobacteria	NA	NA	NA	NA	NA	0	0	29	0	179	12	22	22	29	0	36	0	0	0	0	0	0	0	8	0	0	5	26	6	6	49	61	4	0	28	45
d__Bacteria	p__Cyanobacteria	c__Cyanobacteriia	NA	NA	NA	NA	0	0	0	0	0	0	0	0	0	0	0	0	0	0	0	0	0	0	0	0	0	0	3	0	3	3	0	0	4	0	88
d__Bacteria	p__Cyanobacteria	c__Cyanobacteriia	o__Chloroplast	f__Chloroplast	g__Chloroplast	NA	22	84	59	109	1071	1142	106	2025	279	128	212	550	0	33	0	0	0	0	19	6	19	310	454	600	215	270	297	33	1273	60	1974
d__Bacteria	p__Cyanobacteria	c__Cyanobacteriia	o__Chloroplast	f__Chloroplast	g__Chloroplast	s__Apicomplexa_sp.	0	0	0	0	0	0	0	0	0	0	0	0	0	0	0	0	0	0	0	0	0	0	0	0	0	0	0	0	0	4	0
d__Bacteria	p__Cyanobacteria	c__Cyanobacteriia	o__Chloroplast	f__Chloroplast	g__Chloroplast	s__Bryum_argenteum	0	95	0	0	0	0	0	0	0	0	0	62	0	0	0	0	0	0	0	0	0	0	0	0	0	0	0	0	0	0	0
d__Bacteria	p__Cyanobacteria	c__Cyanobacteriia	o__Chloroplast	f__Chloroplast	g__Chloroplast	s__Castanea_mollissima	0	0	0	0	0	0	0	0	0	0	0	0	0	9	0	0	0	0	0	0	0	0	0	0	0	0	0	0	8	0	20
d__Bacteria	p__Cyanobacteria	c__Cyanobacteriia	o__Chloroplast	f__Chloroplast	g__Chloroplast	s__Chlamydomonas_reinhardtii	0	0	0	0	0	0	0	0	0	0	0	0	0	0	0	0	0	0	0	0	0	0	0	0	0	0	0	2	0	0	0
d__Bacteria	p__Cyanobacteria	c__Cyanobacteriia	o__Chloroplast	f__Chloroplast	g__Chloroplast	s__Coccomyxa_sp.	0	0	0	0	0	0	0	0	0	0	0	15	0	0	0	0	0	0	0	0	0	0	0	0	0	0	0	0	0	0	0
d__Bacteria	p__Cyanobacteria	c__Cyanobacteriia	o__Chloroplast	f__Chloroplast	g__Chloroplast	s__Dinobryon_sp.	0	0	0	0	0	0	0	0	0	0	0	0	0	0	0	0	0	0	0	0	0	0	0	0	0	0	0	0	0	0	55
d__Bacteria	p__Cyanobacteria	c__Cyanobacteriia	o__Chloroplast	f__Chloroplast	g__Chloroplast	s__Edaphochlorella_mirabilis	0	0	0	0	0	0	0	0	0	0	0	0	0	0	0	0	0	0	0	0	0	0	0	0	0	0	0	0	0	0	113
d__Bacteria	p__Cyanobacteria	c__Cyanobacteriia	o__Chloroplast	f__Chloroplast	g__Chloroplast	s__Elliptochloris_bilobata	0	0	0	0	0	0	28	0	10	0	0	0	0	0	0	0	0	0	0	0	0	0	0	0	0	39	0	12	0	0	0
d__Bacteria	p__Cyanobacteria	c__Cyanobacteriia	o__Chloroplast	f__Chloroplast	g__Chloroplast	s__Epipyxis_sp.	0	0	0	0	0	0	0	0	0	0	0	0	0	0	0	0	0	0	0	0	0	10	0	0	61	0	0	0	7	0	0
d__Bacteria	p__Cyanobacteria	c__Cyanobacteriia	o__Chloroplast	f__Chloroplast	g__Chloroplast	s__Ettlia_pseudoalveolaris	0	0	0	0	0	0	0	0	0	0	0	120	0	0	0	0	0	0	0	0	0	0	3	3	0	2	0	4	21	5	81
d__Bacteria	p__Cyanobacteria	c__Cyanobacteriia	o__Chloroplast	f__Chloroplast	g__Chloroplast	s__Euglena_mutabilis	0	0	0	0	0	0	0	12	0	0	0	0	0	0	0	0	0	0	0	0	0	0	0	0	0	0	0	0	0	0	0
d__Bacteria	p__Cyanobacteria	c__Cyanobacteriia	o__Chloroplast	f__Chloroplast	g__Chloroplast	s__Myrmecia_israeliensis	0	0	0	0	0	0	0	0	0	0	0	0	0	0	0	0	0	0	0	0	0	0	3	0	0	0	0	0	0	0	21
d__Bacteria	p__Cyanobacteria	c__Cyanobacteriia	o__Chloroplast	f__Chloroplast	g__Chloroplast	s__Nannochloropsis_gaditana	0	0	0	0	0	0	0	7	0	0	0	0	0	0	0	0	0	0	0	0	0	0	0	0	0	0	0	0	0	0	0
d__Bacteria	p__Cyanobacteria	c__Cyanobacteriia	o__Chloroplast	f__Chloroplast	g__Chloroplast	s__Neocystis_brevis	0	0	0	2	17	11	0	32	0	0	0	119	0	0	0	0	0	0	0	0	0	7	9	5	0	0	0	0	74	5	221
d__Bacteria	p__Cyanobacteria	c__Cyanobacteriia	o__Chloroplast	f__Chloroplast	g__Chloroplast	s__Ochromonas_sp.	0	0	0	0	0	0	0	0	0	0	0	0	0	0	0	0	0	0	0	0	0	0	0	4	0	0	3	0	0	7	0
d__Bacteria	p__Cyanobacteria	c__Cyanobacteriia	o__Chloroplast	f__Chloroplast	g__Chloroplast	s__Paradoxia_multiseta	0	0	0	0	0	0	0	0	0	0	0	0	0	0	0	0	0	0	0	0	0	0	0	0	0	0	0	0	0	0	16
d__Bacteria	p__Cyanobacteria	c__Cyanobacteriia	o__Chloroplast	f__Chloroplast	g__Chloroplast	s__Prasiolopsis_sp.	0	0	0	0	0	0	0	22	2	0	0	0	0	0	0	0	0	0	0	0	0	0	2	0	0	0	4	0	29	0	91
d__Bacteria	p__Cyanobacteria	c__Cyanobacteriia	o__Chloroplast	f__Chloroplast	g__Chloroplast	s__Pseudomuriella_schumacherensis	0	0	0	0	0	0	0	0	0	0	0	0	0	0	0	0	0	0	0	0	0	0	0	0	0	0	0	0	0	0	34
d__Bacteria	p__Cyanobacteria	c__Cyanobacteriia	o__Chloroplast	f__Chloroplast	g__Chloroplast	s__Staurastrum_punctulatum	0	0	0	0	0	0	0	52	0	0	0	0	0	0	0	0	0	0	0	0	0	0	0	0	0	0	0	0	0	0	0
d__Bacteria	p__Cyanobacteria	c__Cyanobacteriia	o__Chloroplast	f__Chloroplast	g__Chloroplast	s__uncultured_Chlorophyta	0	0	12	0	192	0	0	11	0	0	0	24	0	0	0	0	0	0	3	0	0	0	10	8	0	0	0	0	6	0	39
d__Bacteria	p__Cyanobacteria	c__Cyanobacteriia	o__Chloroplast	f__Chloroplast	g__Chloroplast	s__uncultured_Chroococcidiopsis	0	0	0	0	0	0	0	0	0	0	0	0	0	0	0	0	0	0	0	0	0	0	0	0	0	0	0	0	0	0	17
d__Bacteria	p__Cyanobacteria	c__Cyanobacteriia	o__Chloroplast	f__Chloroplast	g__Chloroplast	s__uncultured_Cyanobacterium	0	0	0	0	0	0	0	0	0	0	0	0	0	0	0	0	0	0	0	0	0	0	0	0	0	0	0	0	0	0	17
d__Bacteria	p__Cyanobacteria	c__Cyanobacteriia	o__Chloroplast	f__Chloroplast	g__Chloroplast	s__unidentified_rhodophyte	0	0	0	0	0	5	0	0	0	0	0	0	0	0	0	0	0	0	0	0	0	0	0	0	0	0	0	0	0	0	0
d__Bacteria	p__Cyanobacteria	c__Cyanobacteriia	o__Chloroplast	f__Chloroplast	g__Chloroplast	s__Vaucheria_litorea	0	0	0	0	0	0	0	0	0	0	0	0	0	0	0	0	0	0	0	0	0	0	0	3	0	0	5	0	0	0	0
d__Bacteria	p__Cyanobacteria	c__Cyanobacteriia	o__Chloroplast	f__Chloroplast	g__Chloroplast	s__Vischeria_sp.	0	0	0	0	0	0	0	0	0	0	0	15	0	0	0	0	0	0	0	0	0	0	0	0	0	4	0	0	0	0	0
d__Bacteria	p__Cyanobacteria	c__Cyanobacteriia	o__Chloroplast	f__Chloroplast	g__Chloroplast	s__Xylochloris_irregularis	0	0	0	0	0	0	0	0	0	0	0	0	0	0	0	0	0	0	0	0	0	0	0	0	0	0	0	0	11	0	56
d__Bacteria	p__Cyanobacteria	c__Cyanobacteriia	o__Cyanobacteriales	f__Microcystaceae	g__SU2_symbiont_group	s__Rhopalodia_gibba	0	0	0	0	0	0	0	39	0	0	0	0	0	0	0	0	0	0	0	0	0	0	0	0	0	0	0	0	0	0	0
d__Bacteria	p__Cyanobacteria	c__Cyanobacteriia	o__Cyanobacteriales	f__Nostocaceae	NA	NA	0	0	0	0	0	0	0	197	0	0	0	50	11	0	0	0	0	0	0	0	0	0	14	0	0	0	0	0	0	0	214
d__Bacteria	p__Cyanobacteria	c__Cyanobacteriia	o__Cyanobacteriales	f__Nostocaceae	g__Aphanizomenon_NIES81	s__Dolichospermum_solitarium	0	0	0	0	0	0	0	107	0	0	0	19	0	0	0	0	0	0	0	0	0	0	0	0	0	0	0	0	0	0	20
d__Bacteria	p__Cyanobacteria	c__Cyanobacteriia	o__Cyanobacteriales	f__Nostocaceae	g__Cylindrospermum_PCC-7417	NA	0	0	0	0	0	0	0	217	0	0	0	49	0	0	0	0	0	0	0	0	0	0	0	0	0	0	0	0	0	0	0
d__Bacteria	p__Cyanobacteria	c__Cyanobacteriia	o__Cyanobacteriales	f__Nostocaceae	g__Mastigocladopsis_PCC-10914	NA	0	0	0	0	12	0	0	0	0	0	0	17	0	0	0	4	0	0	0	0	0	0	3	0	0	0	0	0	45	0	0
d__Bacteria	p__Cyanobacteria	c__Cyanobacteriia	o__Cyanobacteriales	f__Nostocaceae	g__Nodularia_PCC-9350	NA	0	0	0	0	0	0	0	82	0	0	0	0	0	0	0	0	0	0	0	0	0	0	0	0	0	0	0	0	0	0	0
d__Bacteria	p__Cyanobacteria	c__Cyanobacteriia	o__Cyanobacteriales	f__Nostocaceae	g__Nostoc_PCC-73102	NA	0	185	0	0	7	0	0	197	32	79	0	35	0	11	0	0	0	0	0	0	0	6	13	30	22	16	25	12	307	47	115
d__Bacteria	p__Cyanobacteria	c__Cyanobacteriia	o__Cyanobacteriales	f__Nostocaceae	g__Scytonema_UTEX_2349	NA	0	0	0	0	0	0	0	0	0	0	0	0	0	0	0	0	0	0	0	0	0	0	0	0	0	0	0	0	0	0	52
d__Bacteria	p__Cyanobacteria	c__Cyanobacteriia	o__Cyanobacteriales	f__Nostocaceae	g__Tolypothrix	NA	0	0	0	0	0	0	0	84	0	0	0	0	0	0	0	0	0	0	0	0	0	0	0	0	0	0	0	0	0	0	23
d__Bacteria	p__Cyanobacteria	c__Cyanobacteriia	o__Cyanobacteriales	f__Phormidiaceae	g__Tychonema_CCAP_1459-11B	NA	0	0	0	0	0	0	0	0	0	0	0	0	0	0	0	0	0	0	0	0	0	0	0	0	0	0	0	0	0	0	5
d__Bacteria	p__Cyanobacteria	c__Cyanobacteriia	o__Leptolyngbyales	f__Leptolyngbyaceae	g__Phormidesmis_ANT.L52.6	NA	0	0	0	0	0	0	0	0	0	0	0	0	0	0	0	0	0	0	0	0	0	3	0	0	0	0	0	0	0	0	0
d__Bacteria	p__Cyanobacteria	c__Cyanobacteriia	o__Leptolyngbyales	f__Leptolyngbyaceae	g__Phormidesmis_ANT.L52.6	s__uncultured_bacterium	0	0	0	0	0	0	0	0	0	0	0	0	0	0	0	0	0	0	0	0	0	0	0	0	0	0	0	0	0	0	7
d__Bacteria	p__Cyanobacteria	c__Cyanobacteriia	o__Oxyphotobacteria_Incertae_Sedis	f__Unknown_Family	g__Phormidium_CYN64	NA	0	0	0	0	0	0	0	0	0	0	0	0	0	0	0	0	0	0	0	0	0	0	0	0	0	0	0	0	0	0	4
d__Bacteria	p__Cyanobacteria	c__Cyanobacteriia	o__Pseudanabaenales	f__Pseudanabaenaceae	g__Synechococcus_PCC-7502	NA	0	0	0	0	0	0	0	0	0	0	0	0	0	0	0	0	0	0	0	0	0	0	0	4	0	0	0	0	0	0	0
d__Bacteria	p__Cyanobacteria	c__Sericytochromatia	o__Sericytochromatia	f__Sericytochromatia	g__Sericytochromatia	NA	90	49	71	104	364	135	33	34	0	156	102	0	0	0	23	0	9	0	0	8	0	326	654	105	200	386	849	175	309	605	483
d__Bacteria	p__Cyanobacteria	c__Sericytochromatia	o__Sericytochromatia	f__Sericytochromatia	g__Sericytochromatia	s__Cyanobacteria/Melainabacteria_group	0	0	0	0	0	0	0	0	0	0	0	0	0	0	0	0	0	0	0	0	0	36	9	32	20	0	0	0	0	6	0
d__Bacteria	p__Cyanobacteria	c__Sericytochromatia	o__Sericytochromatia	f__Sericytochromatia	g__Sericytochromatia	s__Hyaloperonospora_arabidopsidis	0	0	0	0	22	0	0	48	0	0	0	0	0	0	0	0	0	0	0	0	0	0	0	0	0	0	0	0	0	0	5
d__Bacteria	p__Cyanobacteria	c__Sericytochromatia	o__Sericytochromatia	f__Sericytochromatia	g__Sericytochromatia	s__metagenome	17	37	0	0	151	35	19	118	0	0	42	60	57	77	0	0	0	0	0	0	0	118	138	31	89	145	186	22	177	236	122
d__Bacteria	p__Cyanobacteria	c__Sericytochromatia	o__Sericytochromatia	f__Sericytochromatia	g__Sericytochromatia	s__uncultured_bacterium	69	135	108	0	552	524	12	509	43	44	105	512	171	297	0	0	9	0	52	40	8	160	108	125	135	168	197	90	306	204	930
d__Bacteria	p__Cyanobacteria	c__Sericytochromatia	o__Sericytochromatia	f__Sericytochromatia	g__Sericytochromatia	s__uncultured_Halanaerobiaceae	0	0	0	0	66	35	0	0	0	0	0	0	0	0	0	0	0	9	82	6	0	26	52	117	86	0	10	76	16	92	0
d__Bacteria	p__Cyanobacteria	c__Sericytochromatia	o__Sericytochromatia	f__Sericytochromatia	g__Sericytochromatia	s__uncultured_soil	0	10	0	0	0	7	0	0	0	0	0	0	0	0	0	0	0	0	0	0	0	0	0	78	0	0	0	0	0	0	0
d__Bacteria	p__Cyanobacteria	c__Sericytochromatia	o__Sericytochromatia	f__Sericytochromatia	g__Sericytochromatia	s__unidentified	0	67	0	0	34	36	0	10	0	0	0	0	0	0	0	0	0	0	0	0	0	115	45	304	139	305	78	4	29	91	0
d__Bacteria	p__Cyanobacteria	c__Vampirivibrionia	NA	NA	NA	NA	0	0	0	0	0	0	0	15	0	0	0	0	0	0	22	0	0	0	0	0	0	0	0	0	0	0	0	0	0	0	0
d__Bacteria	p__Cyanobacteria	c__Vampirivibrionia	o__Caenarcaniphilales	f__Caenarcaniphilales	g__Caenarcaniphilales	s__uncultured_bacterium	0	0	11	0	0	0	0	4	0	0	0	0	0	0	0	0	0	0	0	0	0	5	7	3	12	0	13	3	2	18	0
d__Bacteria	p__Cyanobacteria	c__Vampirivibrionia	o__Caenarcaniphilales	f__Caenarcaniphilales	g__Caenarcaniphilales	s__uncultured_cyanobacterium	0	0	0	0	0	0	0	3	0	0	0	0	0	0	0	0	0	0	0	0	0	0	0	0	0	0	0	0	0	0	7
d__Bacteria	p__Cyanobacteria	c__Vampirivibrionia	o__Obscuribacterales	f__Obscuribacteraceae	NA	NA	0	0	0	0	492	78	77	0	0	0	251	0	0	0	0	0	9	0	0	41	0	111	15	0	40	46	128	0	0	207	15
d__Bacteria	p__Cyanobacteria	c__Vampirivibrionia	o__Obscuribacterales	f__Obscuribacteraceae	g__Candidatus_Obscuribacter	NA	0	0	0	0	0	0	0	0	0	17	0	0	0	0	0	0	0	0	11	0	0	4	17	22	113	42	7	0	0	14	0
d__Bacteria	p__Cyanobacteria	c__Vampirivibrionia	o__Obscuribacterales	f__Obscuribacteraceae	g__Candidatus_Obscuribacter	s__uncultured_bacterium	8	0	0	0	26	0	0	4	0	39	0	0	0	0	0	0	0	0	0	0	0	13	6	20	5	29	0	8	0	5	0
d__Bacteria	p__Cyanobacteria	c__Vampirivibrionia	o__Obscuribacterales	f__Obscuribacteraceae	g__Obscuribacteraceae	NA	0	28	109	11	21	11	0	20	0	0	0	68	0	50	0	0	0	0	0	0	0	0	14	30	0	82	110	0	32	30	68
d__Bacteria	p__Cyanobacteria	c__Vampirivibrionia	o__Obscuribacterales	f__Obscuribacteraceae	g__Obscuribacteraceae	s__bioreactor_metagenome	0	41	82	0	209	117	48	264	44	0	64	0	0	0	17	0	10	9	0	99	24	157	224	19	67	183	343	31	0	248	0
d__Bacteria	p__Cyanobacteria	c__Vampirivibrionia	o__Obscuribacterales	f__Obscuribacteraceae	g__Obscuribacteraceae	s__metagenome	14	89	16	0	138	68	17	282	12	9	26	27	0	7	100	0	11	13	19	46	15	107	170	146	156	324	268	65	86	151	15
d__Bacteria	p__Cyanobacteria	c__Vampirivibrionia	o__Obscuribacterales	f__Obscuribacteraceae	g__Obscuribacteraceae	s__uncultured_bacterium	130	582	79	109	1361	909	35	561	32	234	81	478	25	6	319	0	0	16	163	267	0	520	705	1063	648	825	909	70	733	502	613
d__Bacteria	p__Cyanobacteria	c__Vampirivibrionia	o__Obscuribacterales	f__Obscuribacteraceae	g__Obscuribacteraceae	s__uncultured_Gloeobacter	0	0	0	0	78	0	15	0	0	0	0	0	0	0	0	0	0	0	0	0	0	19	14	27	0	8	69	0	39	10	47
d__Bacteria	p__Cyanobacteria	c__Vampirivibrionia	o__Vampirovibrionales	NA	NA	NA	0	0	0	0	0	0	0	0	0	0	0	0	0	0	0	0	0	0	0	0	0	13	12	4	0	0	3	0	0	0	13
d__Bacteria	p__Cyanobacteria	c__Vampirivibrionia	o__Vampirovibrionales	f__Vampirovibrionaceae	NA	NA	5	0	0	0	0	0	0	69	0	0	0	0	0	0	0	0	0	0	0	0	0	0	0	0	0	0	0	0	0	3	30
d__Bacteria	p__Cyanobacteria	c__Vampirivibrionia	o__Vampirovibrionales	f__Vampirovibrionaceae	g__Vampirovibrio	NA	0	10	0	0	0	0	0	114	0	0	0	0	0	0	0	0	0	0	0	0	0	0	0	0	0	0	0	0	0	0	0
d__Bacteria	p__Cyanobacteria	c__Vampirivibrionia	o__Vampirovibrionales	f__Vampirovibrionaceae	g__Vampirovibrio	s__metagenome	0	0	0	0	0	0	0	0	0	0	0	0	0	0	0	0	0	0	0	17	0	0	29	0	10	0	0	0	0	0	0
d__Bacteria	p__Cyanobacteria	c__Vampirivibrionia	o__Vampirovibrionales	f__Vampirovibrionaceae	g__Vampirovibrio	s__uncultured_soil	0	0	0	0	38	0	0	0	0	0	0	0	0	0	0	0	0	0	0	0	0	0	0	0	0	0	0	0	0	0	41
d__Bacteria	p__Cyanobacteria	c__Vampirivibrionia	o__Vampirovibrionales	f__Vampirovibrionaceae	g__Vampirovibrionaceae	s__metagenome	0	0	0	0	0	0	0	0	0	0	0	0	0	0	0	0	0	0	0	0	0	0	8	0	0	0	0	0	0	0	0
d__Bacteria	p__Cyanobacteria	c__Vampirivibrionia	o__Vampirovibrionales	f__Vampirovibrionaceae	g__Vampirovibrionaceae	s__uncultured_bacterium	7	0	0	0	0	24	0	0	0	27	0	0	0	0	0	0	0	0	0	0	0	23	18	18	0	12	19	0	40	0	79
d__Bacteria	p__Cyanobacteria	c__Vampirivibrionia	o__Vampirovibrionales	f__Vampirovibrionales	g__Vampirovibrionales	NA	0	0	0	0	0	0	0	0	0	0	0	0	0	0	0	0	0	0	0	0	0	0	0	0	0	0	0	0	11	0	0
d__Bacteria	p__Cyanobacteria	c__Vampirivibrionia	o__Vampirovibrionales	f__Vampirovibrionales	g__Vampirovibrionales	s__metagenome	0	0	0	0	0	0	0	0	0	0	0	0	0	0	0	0	0	0	0	0	0	0	0	0	0	0	0	3	0	7	0
d__Bacteria	p__Cyanobacteria	c__Vampirivibrionia	o__Vampirovibrionales	f__Vampirovibrionales	g__Vampirovibrionales	s__uncultured_bacterium	0	20	8	0	150	9	14	49	5	17	12	35	0	0	7	0	5	0	3	0	0	14	0	0	0	70	21	0	11	5	0
d__Bacteria	p__Deferrisomatota	c__Defferrisomatia	o__Defferrisomatales	f__Defferrisomataceae	g__Deferrisoma	s__uncultured_delta	0	0	0	0	0	0	0	0	0	0	0	0	0	0	0	0	34	0	0	0	0	0	0	0	0	0	0	0	0	0	0
d__Bacteria	p__Deinococcota	c__Deinococci	o__Deinococcales	f__Deinococcaceae	g__Deinococcus	NA	0	0	0	0	0	0	0	0	0	0	0	0	0	0	0	0	0	0	0	0	0	0	0	0	0	0	0	0	4	0	150
d__Bacteria	p__Deinococcota	c__Deinococci	o__Deinococcales	f__Deinococcaceae	g__Deinococcus	s__Deinococcus_alpinitundrae	0	0	0	0	0	0	0	0	0	0	0	0	0	0	0	0	0	0	0	0	0	0	0	0	0	0	0	0	0	0	4
d__Bacteria	p__Deinococcota	c__Deinococci	o__Deinococcales	f__Deinococcaceae	g__Deinococcus	s__Deinococcus_radioresistens	0	0	0	0	0	0	0	0	0	0	0	0	0	0	0	31	0	0	0	0	0	0	0	0	0	0	0	0	0	0	0
d__Bacteria	p__Deinococcota	c__Deinococci	o__Deinococcales	f__Deinococcaceae	g__Deinococcus	s__Deinococcus_ruber	0	0	0	0	0	0	0	0	0	0	0	0	0	0	0	0	0	0	0	0	0	0	0	4	0	0	0	0	0	0	2
d__Bacteria	p__Deinococcota	c__Deinococci	o__Deinococcales	f__Deinococcaceae	g__uncultured	s__uncultured_bacterium	0	0	0	0	0	0	0	0	0	0	0	0	0	0	0	0	0	0	0	0	0	0	0	0	0	0	0	0	0	0	9
d__Bacteria	p__Deinococcota	c__Deinococci	o__Deinococcales	f__Trueperaceae	g__Truepera	s__uncultured_bacterium	0	0	0	0	0	24	0	356	0	0	0	10	0	0	0	0	0	0	0	0	0	0	0	0	0	0	0	0	0	0	97
d__Bacteria	p__Deinococcota	c__Deinococci	o__Thermales	f__Thermaceae	g__Thermus	NA	0	0	0	0	0	0	0	0	0	0	0	0	0	0	0	0	0	0	0	0	0	2040	8679	1765	912	1032	1887	118	6497	5032	19363
d__Bacteria	p__Dependentiae	c__Babeliae	o__Babeliales	NA	NA	NA	297	634	260	173	713	699	49	1458	129	188	626	552	165	63	139	101	388	70	219	529	10	951	1668	834	1156	1653	2312	238	617	1962	164
d__Bacteria	p__Dependentiae	c__Babeliae	o__Babeliales	f__Babeliaceae	NA	NA	0	0	0	0	0	0	11	0	0	0	0	0	0	0	0	0	0	0	0	0	0	0	0	0	6	0	0	0	38	8	0
d__Bacteria	p__Dependentiae	c__Babeliae	o__Babeliales	f__Babeliaceae	g__Babeliaceae	NA	0	38	0	0	92	6	0	14	0	0	54	0	0	0	0	0	0	0	0	0	0	57	47	126	87	135	138	16	104	189	25
d__Bacteria	p__Dependentiae	c__Babeliae	o__Babeliales	f__Babeliaceae	g__Babeliaceae	s__uncultured_Acidobacterium	0	0	0	0	20	0	0	0	0	0	0	0	0	0	0	0	0	0	0	0	0	0	0	0	0	0	0	0	0	0	0
d__Bacteria	p__Dependentiae	c__Babeliae	o__Babeliales	f__Babeliaceae	g__Babeliaceae	s__uncultured_bacterium	0	0	0	12	323	105	34	13	0	33	186	102	0	0	0	0	0	0	0	0	0	245	299	374	167	197	140	42	66	154	10
d__Bacteria	p__Dependentiae	c__Babeliae	o__Babeliales	f__Babeliaceae	g__Babeliaceae	s__uncultured_organism	0	0	0	0	0	0	0	0	0	0	0	0	0	0	0	0	0	0	0	0	0	0	0	0	0	7	0	0	0	0	0
d__Bacteria	p__Dependentiae	c__Babeliae	o__Babeliales	f__Babeliales	g__Babeliales	NA	0	7	10	4	76	42	0	3	11	0	15	8	40	0	31	0	39	3	79	29	0	118	32	75	106	29	55	0	28	113	0
d__Bacteria	p__Dependentiae	c__Babeliae	o__Babeliales	f__Babeliales	g__Babeliales	s__metagenome	0	0	0	0	0	19	0	47	7	0	0	0	30	0	0	3	39	0	20	29	0	0	91	137	81	0	22	76	38	99	0
d__Bacteria	p__Dependentiae	c__Babeliae	o__Babeliales	f__Babeliales	g__Babeliales	s__uncultured_bacterium	13	176	115	102	116	173	0	314	32	44	28	228	89	21	53	8	38	36	84	57	13	308	566	381	500	300	1191	119	76	724	45
d__Bacteria	p__Dependentiae	c__Babeliae	o__Babeliales	f__Babeliales	g__Babeliales	s__uncultured_prokaryote	0	0	0	0	0	0	0	0	0	0	0	0	0	0	0	0	0	0	0	0	0	0	0	0	0	0	3	0	0	0	0
d__Bacteria	p__Dependentiae	c__Babeliae	o__Babeliales	f__Babeliales	g__Babeliales	s__uncultured_soil	0	0	0	0	0	0	0	52	0	0	0	0	0	0	4	0	0	0	0	0	0	0	3	0	0	0	0	7	0	8	10
d__Bacteria	p__Dependentiae	c__Babeliae	o__Babeliales	f__UBA12409	g__UBA12409	NA	0	0	0	38	22	840	0	13	0	0	0	0	0	0	0	0	6	0	15	0	0	78	45	100	87	32	47	0	12	63	3
d__Bacteria	p__Dependentiae	c__Babeliae	o__Babeliales	f__UBA12409	g__UBA12409	s__metagenome	0	0	0	12	0	0	0	0	0	0	0	0	0	0	0	0	0	0	0	0	0	0	0	11	0	0	0	0	0	0	0
d__Bacteria	p__Dependentiae	c__Babeliae	o__Babeliales	f__UBA12409	g__UBA12409	s__uncultured_bacterium	16	206	0	0	0	9	0	217	6	0	2	57	94	0	39	17	21	0	36	0	22	62	94	24	157	39	18	12	11	19	21
d__Bacteria	p__Dependentiae	c__Babeliae	o__Babeliales	f__UBA12409	g__UBA12409	s__uncultured_soil	0	0	42	0	0	24	0	0	0	0	73	0	0	8	0	0	0	0	12	39	0	0	0	0	0	56	30	0	71	9	0
d__Bacteria	p__Dependentiae	c__Babeliae	o__Babeliales	f__UBA12409	g__UBA12409	s__uncultured_Verrucomicrobia	0	0	0	0	0	0	0	0	0	0	0	0	0	0	0	0	0	0	0	0	0	0	0	10	0	0	0	0	0	0	0
d__Bacteria	p__Dependentiae	c__Babeliae	o__Babeliales	f__UBA12411	g__UBA12411	s__metagenome	12	0	0	0	0	0	0	0	0	0	0	0	0	0	0	0	0	0	0	0	0	0	0	0	0	0	0	0	0	0	0
d__Bacteria	p__Dependentiae	c__Babeliae	o__Babeliales	f__Vermiphilaceae	g__Vermiphilaceae	NA	145	472	178	157	851	623	136	991	39	230	219	314	24	53	332	69	137	34	137	363	113	784	1511	1190	1062	1058	2616	383	1227	1183	36
d__Bacteria	p__Dependentiae	c__Babeliae	o__Babeliales	f__Vermiphilaceae	g__Vermiphilaceae	s__metagenome	98	227	141	101	26	194	0	264	33	7	159	160	37	19	35	10	20	43	72	210	0	126	112	165	102	255	451	165	577	550	0
d__Bacteria	p__Dependentiae	c__Babeliae	o__Babeliales	f__Vermiphilaceae	g__Vermiphilaceae	s__uncultured_bacterium	0	33	29	0	81	64	0	223	0	17	34	27	0	0	158	0	0	18	45	53	0	89	58	188	70	81	124	26	151	386	17
d__Bacteria	p__Dependentiae	c__Babeliae	o__Babeliales	f__Vermiphilaceae	g__Vermiphilaceae	s__uncultured_Candidatus	0	0	0	0	0	18	0	51	0	0	0	0	0	0	0	0	0	0	0	0	0	57	130	9	0	41	51	18	12	12	0
d__Bacteria	p__Dependentiae	c__Babeliae	o__Babeliales	f__Vermiphilaceae	g__Vermiphilaceae	s__uncultured_Nautiliales	0	0	0	0	0	0	0	0	0	0	0	0	0	0	0	0	0	0	0	0	0	0	0	0	0	4	11	0	0	0	0
d__Bacteria	p__Dependentiae	c__Babeliae	o__Babeliales	f__Vermiphilaceae	g__Vermiphilaceae	s__uncultured_organism	0	0	0	0	0	0	0	0	0	0	0	0	0	0	0	0	27	0	0	0	0	0	0	0	0	0	0	28	0	0	0
d__Bacteria	p__Dependentiae	c__Babeliae	o__Babeliales	f__Vermiphilaceae	g__Vermiphilaceae	s__uncultured_proteobacterium	0	0	0	0	0	52	0	0	0	0	0	0	0	0	0	0	0	0	0	0	0	0	0	0	9	0	0	0	0	0	0
d__Bacteria	p__Dependentiae	c__Babeliae	o__Babeliales	f__Vermiphilaceae	g__Vermiphilaceae	s__uncultured_sediment	0	0	0	0	0	0	0	16	0	0	0	0	0	0	0	0	0	0	0	0	0	0	0	0	0	0	0	0	0	0	0
d__Bacteria	p__Dependentiae	c__Babeliae	o__Babeliales	f__Vermiphilaceae	g__Vermiphilaceae	s__uncultured_soil	0	0	0	0	0	348	0	0	0	0	0	0	0	0	0	0	0	0	72	0	9	126	0	19	71	139	96	31	0	205	0
d__Bacteria	p__Dependentiae	c__Babeliae	o__Babeliales	f__Vermiphilaceae	g__Vermiphilaceae	s__uncultured_Verrucomicrobia	55	67	0	0	0	70	0	95	0	0	4	0	0	0	132	0	0	0	51	57	0	75	51	115	390	48	99	0	28	198	0
d__Bacteria	p__Desulfobacterota	NA	NA	NA	NA	NA	3	10	0	0	89	0	0	10	0	0	39	81	0	0	0	0	23	0	0	0	0	10	0	0	0	15	10	0	0	0	0
d__Bacteria	p__Desulfobacterota	c__Desulfarculia	o__Desulfarculales	f__Desulfarculaceae	g__uncultured	s__uncultured_bacterium	0	0	0	0	0	0	0	0	0	0	0	0	0	0	0	0	11	0	0	0	0	0	0	0	0	0	0	0	0	0	0
d__Bacteria	p__Desulfobacterota	c__Desulfobacteria	NA	NA	NA	NA	0	0	0	0	0	0	0	0	0	0	0	0	0	0	0	0	0	0	0	0	0	0	5	0	0	0	0	0	0	0	0
d__Bacteria	p__Desulfobacterota	c__Desulfobacteria	o__Desulfobacterales	f__Desulfosarcinaceae	g__Desulfatirhabdium	NA	0	0	0	0	0	0	0	0	0	0	0	0	0	0	0	0	31	0	0	0	0	0	0	0	0	0	0	0	0	0	0
d__Bacteria	p__Desulfobacterota	c__Desulfobulbia	o__Desulfobulbales	f__Desulfobulbaceae	g__Desulfobulbus	NA	0	0	0	0	0	0	0	0	0	0	0	0	0	0	0	0	121	0	0	0	0	0	0	0	0	0	0	0	0	0	0
d__Bacteria	p__Desulfobacterota	c__Desulfobulbia	o__Desulfobulbales	f__Desulfocapsaceae	NA	NA	0	0	0	0	0	0	0	0	0	0	0	0	0	0	0	0	174	0	0	0	0	0	0	0	0	0	0	0	0	0	0
d__Bacteria	p__Desulfobacterota	c__Desulfobulbia	o__Desulfobulbales	f__Desulfocapsaceae	g__[Desulfobacterium]_catecholicum_group	NA	0	0	0	0	0	0	0	0	0	0	0	0	0	0	0	0	23	0	0	0	0	0	0	0	0	0	0	0	0	0	0
d__Bacteria	p__Desulfobacterota	c__Desulfobulbia	o__Desulfobulbales	f__uncultured	g__uncultured	s__uncultured_bacterium	0	0	0	0	0	0	0	0	0	0	0	0	0	0	0	0	28	0	0	0	0	0	0	0	0	0	0	0	0	0	0
d__Bacteria	p__Desulfobacterota	c__Desulfovibrionia	o__Desulfovibrionales	f__Desulfovibrionaceae	g__Desulfovibrio	NA	0	0	0	0	0	0	0	0	0	0	0	0	0	0	0	0	8	0	0	0	0	0	0	0	0	0	0	0	0	0	0
d__Bacteria	p__Desulfobacterota	c__Desulfuromonadia	o__Bradymonadales	f__Bradymonadales	g__Bradymonadales	NA	0	0	0	0	0	0	0	0	0	0	0	0	0	0	0	0	0	0	0	0	0	0	0	0	0	0	0	0	0	6	0
d__Bacteria	p__Desulfobacterota	c__Desulfuromonadia	o__Desulfuromonadia	f__Desulfuromonadaceae	g__Desulfuromonas	NA	0	0	88	0	0	0	0	50	32	0	0	0	0	0	0	0	0	0	0	0	0	0	0	0	10	0	0	0	0	0	0
d__Bacteria	p__Desulfobacterota	c__Desulfuromonadia	o__Geobacterales	f__Geobacteraceae	NA	NA	0	0	108	0	0	95	133	162	51	0	0	0	0	0	0	0	673	0	0	0	0	25	0	96	632	410	0	154	0	2060	0
d__Bacteria	p__Desulfobacterota	c__Desulfuromonadia	o__Geobacterales	f__Geobacteraceae	g__Citrifermentans	NA	0	0	0	0	0	0	0	1356	0	0	0	0	0	0	0	0	0	0	0	0	0	0	0	0	0	0	0	0	0	0	0
d__Bacteria	p__Desulfobacterota	c__Desulfuromonadia	o__Geobacterales	f__Geobacteraceae	g__Geobacter	NA	3	266	799	0	0	119	156	7228	361	16	0	0	8	0	53	0	305	27	0	0	0	989	58	3726	2929	1640	1340	830	10	9183	18
d__Bacteria	p__Desulfobacterota	c__Desulfuromonadia	o__Geobacterales	f__Geobacteraceae	g__uncultured	NA	0	0	0	0	0	0	0	0	0	0	0	0	0	0	0	0	0	0	0	0	0	0	0	109	0	0	0	0	0	133	0
d__Bacteria	p__Desulfobacterota	c__Desulfuromonadia	o__PB19	f__PB19	g__PB19	NA	12	59	12	0	83	148	13	127	11	0	118	31	25	0	0	0	9	0	50	0	0	57	32	52	9	12	90	34	124	88	41
d__Bacteria	p__Desulfobacterota	c__Desulfuromonadia	o__PB19	f__PB19	g__PB19	s__uncultured_bacterium	0	0	0	0	0	7	0	61	0	0	0	0	0	0	0	0	0	0	0	0	0	0	0	19	8	13	5	0	0	0	0
d__Bacteria	p__Desulfobacterota	c__Desulfuromonadia	o__PB19	f__PB19	g__PB19	s__uncultured_Desulfuromonadales	0	21	51	0	52	13	0	193	19	0	0	0	0	0	0	0	0	0	0	4	0	0	22	0	18	3	0	25	0	27	0
d__Bacteria	p__Desulfobacterota	c__Syntrophia	o__Syntrophales	f__Smithellaceae	g__Smithella	NA	0	0	0	0	0	0	0	0	0	0	0	0	0	0	0	0	24	0	0	0	0	0	0	0	0	0	0	0	0	0	0
d__Bacteria	p__Desulfobacterota	c__Syntrophorhabdia	o__Syntrophorhabdales	f__Syntrophorhabdaceae	g__Syntrophorhabdus	NA	0	0	0	0	0	0	0	0	0	0	0	0	0	0	0	0	19	0	0	0	0	0	0	0	0	0	0	0	0	0	0
d__Bacteria	p__Desulfobacterota	c__uncultured	o__uncultured	f__uncultured	g__uncultured	NA	434	325	330	85	847	1115	44	1985	92	0	244	437	148	45	130	84	697	69	285	276	36	669	741	1573	1181	1292	619	867	503	1633	432
d__Bacteria	p__Desulfobacterota	c__uncultured	o__uncultured	f__uncultured	g__uncultured	s__delta_proteobacterium	57	95	120	0	0	1751	0	186	0	32	38	46	0	47	39	28	167	62	124	0	0	307	168	1252	703	357	361	336	238	176	0
d__Bacteria	p__Desulfobacterota	c__uncultured	o__uncultured	f__uncultured	g__uncultured	s__metagenome	0	0	0	0	0	0	0	0	0	0	0	0	0	0	0	0	0	0	0	0	0	0	40	0	0	38	20	0	0	58	0
d__Bacteria	p__Desulfobacterota	c__uncultured	o__uncultured	f__uncultured	g__uncultured	s__Myxococcales_bacterium	0	117	8	0	74	16	20	243	11	9	0	56	26	0	66	10	44	0	42	14	45	64	103	126	60	22	27	7	84	21	3
d__Bacteria	p__Desulfobacterota	c__uncultured	o__uncultured	f__uncultured	g__uncultured	s__uncultured_Dongia	33	57	32	9	42	135	0	95	12	0	15	44	57	0	10	0	212	0	26	85	0	160	51	307	271	68	225	78	61	129	13
d__Bacteria	p__Desulfobacterota	c__uncultured	o__uncultured	f__uncultured	g__uncultured	s__uncultured_proteobacterium	0	0	36	0	80	613	0	0	0	0	0	0	0	0	0	0	87	57	72	0	51	138	235	325	221	0	76	327	0	283	0
d__Bacteria	p__Desulfobacterota	c__uncultured	o__uncultured	f__uncultured	g__uncultured	s__uncultured_sludge	0	0	0	0	0	0	0	0	0	0	0	0	0	0	0	0	0	0	0	0	0	10	0	0	0	0	0	0	0	0	0
d__Bacteria	p__Elusimicrobiota	NA	NA	NA	NA	NA	0	0	0	0	56	7	0	29	0	0	0	18	0	0	15	0	0	0	0	0	0	0	17	0	0	60	32	0	37	0	23
d__Bacteria	p__Elusimicrobiota	c__Elusimicrobia	NA	NA	NA	NA	0	0	0	0	95	0	0	0	0	0	0	0	0	0	0	0	0	0	0	0	0	0	0	0	0	0	0	0	0	0	23
d__Bacteria	p__Elusimicrobiota	c__Elusimicrobia	o__FCPU453	f__FCPU453	g__FCPU453	s__uncultured_bacterium	16	45	29	0	118	472	0	2	35	6	22	100	0	0	0	0	0	0	12	0	0	193	87	81	84	156	135	81	0	219	0
d__Bacteria	p__Elusimicrobiota	c__Elusimicrobia	o__FCPU453	f__FCPU453	g__FCPU453	s__uncultured_Termite	0	0	0	0	0	18	0	0	0	0	0	58	0	0	0	0	0	0	0	0	0	0	0	0	0	0	0	0	0	0	0
d__Bacteria	p__Elusimicrobiota	c__Elusimicrobia	o__Lineage_IV	f__Lineage_IV	g__Lineage_IV	NA	0	13	0	26	175	17	0	85	0	0	5	87	0	0	0	0	0	0	0	0	0	57	82	80	47	229	201	47	274	100	45
d__Bacteria	p__Elusimicrobiota	c__Elusimicrobia	o__Lineage_IV	f__Lineage_IV	g__Lineage_IV	s__groundwater_metagenome	0	53	0	0	0	0	0	23	0	0	0	37	0	0	0	0	0	0	0	0	0	28	0	0	21	0	3	27	0	0	48
d__Bacteria	p__Elusimicrobiota	c__Elusimicrobia	o__Lineage_IV	f__Lineage_IV	g__Lineage_IV	s__uncultured_bacterium	24	45	20	317	176	382	0	0	12	62	76	91	0	0	0	0	0	0	32	0	0	93	33	79	112	215	54	68	24	60	36
d__Bacteria	p__Elusimicrobiota	c__Elusimicrobia	o__Lineage_IV	f__Lineage_IV	g__Lineage_IV	s__uncultured_soil	0	0	0	41	0	0	0	0	0	0	0	0	0	0	0	0	0	0	0	0	0	47	83	49	101	0	0	14	0	74	59
d__Bacteria	p__Elusimicrobiota	c__Elusimicrobia	o__Lineage_IV	f__Lineage_IV	g__Lineage_IV	s__uncultured_Termite	0	0	38	295	162	206	0	41	0	10	0	91	28	53	20	4	8	0	33	0	9	340	251	233	309	503	369	147	137	442	290
d__Bacteria	p__Elusimicrobiota	c__Elusimicrobia	o__MVP-88	f__MVP-88	g__MVP-88	NA	0	0	14	7	95	0	0	44	0	0	0	42	0	20	0	0	0	0	0	0	0	12	22	20	22	10	5	5	48	56	218
d__Bacteria	p__Elusimicrobiota	c__Elusimicrobia	o__MVP-88	f__MVP-88	g__MVP-88	s__uncultured_bacterium	0	0	28	0	42	47	0	42	8	18	0	92	0	8	0	0	0	0	0	0	0	0	0	0	11	0	0	0	0	4	29
d__Bacteria	p__Elusimicrobiota	c__Elusimicrobia	o__MVP-88	f__MVP-88	g__MVP-88	s__uncultured_deep-sea	0	0	0	0	0	0	0	0	0	0	0	0	0	0	0	0	0	0	0	0	0	3	0	0	23	0	22	10	0	0	0
d__Bacteria	p__Elusimicrobiota	c__Elusimicrobia	o__MVP-88	f__MVP-88	g__MVP-88	s__uncultured_delta	0	0	0	0	0	12	0	0	0	0	0	0	0	0	0	0	0	0	0	0	0	0	0	0	0	0	0	0	0	0	0
d__Bacteria	p__Elusimicrobiota	c__Elusimicrobiota	o__Elusimicrobiota	f__Elusimicrobiota	g__Elusimicrobiota	s__uncultured_Acidobacteria	0	16	0	0	0	41	0	0	0	0	0	0	0	0	0	0	0	0	0	0	0	0	11	0	0	0	0	0	0	0	0
d__Bacteria	p__Elusimicrobiota	c__Lineage_IIa	o__Lineage_IIa	f__Lineage_IIa	g__Lineage_IIa	NA	117	203	64	112	1508	816	89	304	53	99	353	53	0	0	0	0	27	0	80	14	22	657	746	955	604	424	926	256	577	804	148
d__Bacteria	p__Elusimicrobiota	c__Lineage_IIa	o__Lineage_IIa	f__Lineage_IIa	g__Lineage_IIa	s__actinobacterium_YJF1-30	0	0	0	0	0	0	0	0	0	0	0	0	0	0	0	0	0	0	0	0	0	0	0	0	24	0	0	0	0	0	0
d__Bacteria	p__Elusimicrobiota	c__Lineage_IIa	o__Lineage_IIa	f__Lineage_IIa	g__Lineage_IIa	s__Elusimicrobia_bacterium	0	0	0	0	0	220	0	0	0	0	0	0	0	0	0	0	0	0	0	0	0	0	0	14	0	24	83	0	0	15	0
d__Bacteria	p__Elusimicrobiota	c__Lineage_IIa	o__Lineage_IIa	f__Lineage_IIa	g__Lineage_IIa	s__metagenome	0	0	0	13	0	0	0	0	0	0	0	0	0	0	0	0	0	0	0	0	0	34	16	8	15	50	0	0	33	54	18
d__Bacteria	p__Elusimicrobiota	c__Lineage_IIa	o__Lineage_IIa	f__Lineage_IIa	g__Lineage_IIa	s__uncultured_actinobacterium	0	0	0	0	0	0	0	14	0	0	0	0	0	0	0	0	0	0	0	0	0	0	10	25	0	16	0	17	0	0	0
d__Bacteria	p__Elusimicrobiota	c__Lineage_IIa	o__Lineage_IIa	f__Lineage_IIa	g__Lineage_IIa	s__uncultured_bacterium	57	172	0	10	758	169	137	38	0	85	462	12	0	3	0	0	0	0	0	0	0	264	446	925	233	200	541	66	67	1032	183
d__Bacteria	p__Elusimicrobiota	c__Lineage_IIa	o__Lineage_IIa	f__Lineage_IIa	g__Lineage_IIa	s__uncultured_Chitinophagaceae	0	0	0	0	100	56	30	0	0	0	0	0	0	0	0	0	0	0	0	0	0	0	16	0	28	0	0	0	0	0	0
d__Bacteria	p__Elusimicrobiota	c__Lineage_IIa	o__Lineage_IIa	f__Lineage_IIa	g__Lineage_IIa	s__uncultured_Elusimicrobia	0	0	0	11	0	22	0	0	0	0	0	0	0	0	0	0	0	0	0	0	0	0	0	0	0	0	0	0	27	0	0
d__Bacteria	p__Elusimicrobiota	c__Lineage_IIa	o__Lineage_IIa	f__Lineage_IIa	g__Lineage_IIa	s__uncultured_Termite	0	0	0	0	0	0	0	0	0	0	0	0	0	0	0	0	0	0	0	0	0	0	0	0	0	0	0	0	30	0	0
d__Bacteria	p__Elusimicrobiota	c__Lineage_IIb	o__Lineage_IIb	f__Lineage_IIb	g__Lineage_IIb	NA	12	30	0	0	70	34	0	12	0	0	0	0	0	0	0	0	0	0	0	0	0	30	60	138	119	0	41	19	19	0	62
d__Bacteria	p__Elusimicrobiota	c__Lineage_IIb	o__Lineage_IIb	f__Lineage_IIb	g__Lineage_IIb	s__metagenome	0	0	0	0	46	17	0	74	0	0	0	0	0	0	0	0	0	0	0	0	0	68	34	0	0	0	30	0	0	19	0
d__Bacteria	p__Elusimicrobiota	c__Lineage_IIb	o__Lineage_IIb	f__Lineage_IIb	g__Lineage_IIb	s__uncultured_bacterium	29	48	15	62	650	489	51	54	0	7	143	23	0	11	0	0	0	0	0	0	5	241	496	473	263	208	387	136	377	404	117
d__Bacteria	p__Elusimicrobiota	c__Lineage_IIb	o__Lineage_IIb	f__Lineage_IIb	g__Lineage_IIb	s__uncultured_soil	0	0	26	0	79	0	0	33	0	0	0	0	0	0	0	0	0	0	0	0	0	44	18	125	116	56	0	80	0	0	177
d__Bacteria	p__Elusimicrobiota	c__Lineage_IIc	o__Lineage_IIc	f__Lineage_IIc	g__Lineage_IIc	NA	0	46	0	23	137	98	0	64	0	0	0	233	0	0	2	0	0	0	10	0	0	62	143	253	110	9	98	49	182	189	63
d__Bacteria	p__Elusimicrobiota	c__Lineage_IIc	o__Lineage_IIc	f__Lineage_IIc	g__Lineage_IIc	s__uncultured_bacterium	7	163	14	20	31	451	0	91	39	0	114	31	0	0	0	0	0	0	0	0	10	190	114	321	192	32	52	33	197	88	101
d__Bacteria	p__Elusimicrobiota	c__Lineage_IIc	o__Lineage_IIc	f__Lineage_IIc	g__Lineage_IIc	s__uncultured_prokaryote	0	0	0	20	7	104	0	35	0	0	0	0	0	0	0	0	0	0	0	0	0	0	0	9	0	0	0	0	54	0	0
d__Bacteria	p__Entotheonellaeota	c__Entotheonellia	o__Entotheonellales	f__Entotheonellaceae	g__Entotheonellaceae	NA	0	344	8	0	0	1334	66	0	0	0	84	0	0	31	0	0	0	0	241	0	0	139	303	418	217	0	88	115	188	57	6
d__Bacteria	p__Entotheonellaeota	c__Entotheonellia	o__Entotheonellales	f__Entotheonellaceae	g__Entotheonellaceae	s__metagenome	0	0	0	0	0	0	0	0	0	0	0	0	0	0	0	0	0	0	0	0	0	0	0	18	0	0	0	0	0	0	0
d__Bacteria	p__Entotheonellaeota	c__Entotheonellia	o__Entotheonellales	f__Entotheonellaceae	g__Entotheonellaceae	s__uncultured_bacterium	43	7	0	0	390	483	0	228	29	0	392	33	0	0	0	0	26	0	45	0	0	114	58	85	82	0	73	16	64	32	0
d__Bacteria	p__Entotheonellaeota	c__Entotheonellia	o__Entotheonellales	f__Entotheonellaceae	g__Entotheonellaceae	s__uncultured_microorganism	0	0	0	0	0	107	0	0	0	0	115	0	0	0	0	0	0	0	0	0	0	0	0	0	0	0	0	0	64	0	0
d__Bacteria	p__FCPU426	c__FCPU426	o__FCPU426	f__FCPU426	g__FCPU426	s__metagenome	6	40	4	25	46	0	0	0	0	15	0	0	0	0	0	0	0	0	0	0	0	26	46	6	38	42	76	14	26	34	35
d__Bacteria	p__FCPU426	c__FCPU426	o__FCPU426	f__FCPU426	g__FCPU426	s__uncultured_bacterium	50	102	18	410	551	386	47	74	44	33	53	49	0	0	28	0	12	0	0	38	0	507	670	906	439	726	666	103	163	546	114
d__Bacteria	p__Fibrobacterota	c__Chitinivibrionia	o__uncultured	f__uncultured	g__uncultured	NA	0	0	0	0	0	0	0	0	0	0	0	0	0	0	0	0	0	0	0	0	0	0	0	0	17	0	0	0	0	0	0
d__Bacteria	p__Fibrobacterota	c__Chitinivibrionia	o__uncultured	f__uncultured	g__uncultured	s__uncultured_bacterium	0	0	15	0	127	0	19	13	0	0	31	0	0	0	0	0	0	0	0	0	0	13	85	28	61	4	33	14	0	8	0
d__Bacteria	p__Fibrobacterota	c__Fibrobacteria	o__Fibrobacterales	NA	NA	NA	0	0	0	0	0	0	0	0	0	0	0	0	0	0	0	0	4	0	0	0	0	0	0	0	0	0	0	0	0	0	0
d__Bacteria	p__Fibrobacterota	c__Fibrobacteria	o__Fibrobacterales	f__Candidatus_Raymondbacteria	g__Candidatus_Raymondbacteria	s__uncultured_bacterium	0	0	0	0	0	0	0	0	0	0	0	0	0	0	0	0	0	0	0	0	0	0	0	0	0	0	0	3	0	0	0
d__Bacteria	p__Fibrobacterota	c__Fibrobacteria	o__Fibrobacterales	f__Fibrobacteraceae	NA	NA	0	0	0	0	0	0	0	70	0	0	0	0	0	0	0	0	0	0	0	0	0	0	0	0	0	0	0	0	0	0	0
d__Bacteria	p__Fibrobacterota	c__Fibrobacteria	o__Fibrobacterales	f__Fibrobacteraceae	g__possible_genus_04	NA	0	56	0	13	17	49	0	9	0	0	9	92	0	0	111	0	0	0	0	0	0	42	148	198	65	113	68	22	25	85	306
d__Bacteria	p__Fibrobacterota	c__Fibrobacteria	o__Fibrobacterales	f__Fibrobacteraceae	g__possible_genus_04	s__Juncus_effusus	0	0	27	0	66	0	0	0	0	0	0	0	0	0	0	0	0	0	0	0	0	20	0	0	0	0	0	19	0	0	0
d__Bacteria	p__Fibrobacterota	c__Fibrobacteria	o__Fibrobacterales	f__Fibrobacteraceae	g__possible_genus_04	s__metagenome	0	0	0	0	139	58	53	1183	0	0	0	97	10	15	0	0	0	0	0	0	0	0	0	11	0	82	0	40	0	0	214
d__Bacteria	p__Fibrobacterota	c__Fibrobacteria	o__Fibrobacterales	f__Fibrobacteraceae	g__possible_genus_04	s__uncultured_bacterium	0	0	0	0	0	0	0	0	0	0	0	35	0	0	0	0	0	0	0	0	0	0	0	43	0	0	0	34	0	0	0
d__Bacteria	p__Fibrobacterota	c__Fibrobacteria	o__Fibrobacterales	f__Fibrobacteraceae	g__possible_genus_04	s__uncultured_soil	0	0	0	0	0	0	0	837	0	0	0	0	0	0	0	0	0	0	0	0	0	0	0	0	0	0	0	0	0	0	0
d__Bacteria	p__Fibrobacterota	c__Fibrobacteria	o__Fibrobacterales	f__Fibrobacteraceae	g__uncultured	NA	0	0	0	0	0	0	0	13	0	0	0	0	0	0	0	0	0	0	0	0	0	0	33	26	0	0	23	0	0	0	0
d__Bacteria	p__Fibrobacterota	c__Fibrobacteria	o__Fibrobacterales	f__Fibrobacteraceae	g__uncultured	s__bacterium_enrichment	0	53	11	58	60	102	12	128	0	0	0	22	0	0	0	0	0	0	35	0	0	52	25	133	75	83	16	30	22	59	339
d__Bacteria	p__Fibrobacterota	c__Fibrobacteria	o__Fibrobacterales	f__Fibrobacteraceae	g__uncultured	s__uncultured_bacterium	5	30	32	8	86	17	0	189	21	0	0	52	0	0	0	0	0	0	0	11	0	80	135	98	126	110	81	28	50	95	50
d__Bacteria	p__Fibrobacterota	c__Fibrobacteria	o__Fibrobacterales	f__Fibrobacteraceae	g__uncultured	s__uncultured_organism	0	0	0	0	0	0	0	29	0	0	0	0	2	0	0	0	0	0	0	0	0	8	5	14	15	20	9	4	0	19	13
d__Bacteria	p__Firmicutes	NA	NA	NA	NA	NA	0	26	0	11	183	8	0	110	13	11	13	0	0	0	0	0	13	0	16	0	0	51	53	124	16	42	47	4	44	91	13
d__Bacteria	p__Firmicutes	c__Bacilli	NA	NA	NA	NA	12	8	28	40	39	11	0	197	0	36	0	0	0	0	0	0	0	0	0	0	0	20	64	98	25	29	22	15	364	34	496
d__Bacteria	p__Firmicutes	c__Bacilli	o__Acholeplasmatales	f__Acholeplasmataceae	g__Anaeroplasma	s__uncultured_bacterium	1209	723	82	121	854	3	187	3	1001	153	14	0	0	0	0	0	0	0	0	0	0	0	0	0	0	0	0	0	0	0	0
d__Bacteria	p__Firmicutes	c__Bacilli	o__Alicyclobacillales	f__Alicyclobacillaceae	g__Tumebacillus	NA	0	0	0	0	0	0	0	0	0	0	0	0	0	0	0	0	45	0	0	0	0	0	0	0	0	0	0	0	0	0	0
d__Bacteria	p__Firmicutes	c__Bacilli	o__Bacillales	NA	NA	NA	0	42	0	0	232	0	0	0	0	0	0	0	0	0	0	0	0	0	0	0	0	0	0	7	38	0	0	0	0	43	0
d__Bacteria	p__Firmicutes	c__Bacilli	o__Bacillales	f__Bacillaceae	NA	NA	0	0	0	0	56	0	0	0	0	0	0	0	0	0	0	0	0	0	0	0	0	5642	17858	5969	2917	6236	9898	4668	30028	9130	48450
d__Bacteria	p__Firmicutes	c__Bacilli	o__Bacillales	f__Bacillaceae	g__Anoxybacillus	NA	0	0	0	0	0	0	0	0	0	0	0	0	0	0	0	0	0	0	0	0	0	0	5	0	0	0	0	0	0	0	0
d__Bacteria	p__Firmicutes	c__Bacilli	o__Bacillales	f__Bacillaceae	g__Bacillus	NA	22	27	0	0	878	16	323	0	140	0	26	0	163	0	0	0	222	0	0	0	75	1351	3548	140	582	54	81	0	0	1153	85
d__Bacteria	p__Firmicutes	c__Bacilli	o__Bacillales	f__Bacillaceae	g__Bacillus	s__Bacillus_psychrosaccharolyticus	0	0	0	0	28	0	38	0	0	0	0	0	0	0	0	0	0	0	0	0	0	156	36	29	58	0	43	12	0	262	0
d__Bacteria	p__Firmicutes	c__Bacilli	o__Bacillales	f__Bacillaceae	g__Geobacillus	NA	0	0	0	0	0	0	0	0	0	0	0	0	0	0	0	0	0	0	0	0	0	13823	37805	12068	5440	11690	16055	7807	67819	22240	103234
d__Bacteria	p__Firmicutes	c__Bacilli	o__Bacillales	f__Bacillaceae	g__Oceanobacillus	NA	0	0	0	0	0	0	0	0	0	0	0	0	0	0	0	0	0	0	0	0	0	9	0	0	0	0	0	0	0	0	0
d__Bacteria	p__Firmicutes	c__Bacilli	o__Bacillales	f__Planococcaceae	NA	NA	0	0	0	0	122	0	64	0	0	0	0	0	0	0	0	0	0	0	0	0	0	115	820	0	67	0	0	0	0	0	0
d__Bacteria	p__Firmicutes	c__Bacilli	o__Bacillales	f__Planococcaceae	g__Lysinibacillus	NA	0	0	0	0	42	0	0	0	0	0	0	0	0	0	0	0	0	0	0	0	0	394	260	0	0	0	0	0	0	0	0
d__Bacteria	p__Firmicutes	c__Bacilli	o__Bacillales	f__Planococcaceae	g__Psychrobacillus	NA	0	0	0	0	178	7	65	0	0	0	0	0	0	0	0	0	0	0	0	0	0	42	133	31	63	23	12	0	0	70	0
d__Bacteria	p__Firmicutes	c__Bacilli	o__Bacillales	f__Planococcaceae	g__Solibacillus	NA	0	0	0	0	0	0	0	0	0	0	0	0	0	0	0	0	0	0	0	0	0	253	44	0	10	0	0	0	0	111	0
d__Bacteria	p__Firmicutes	c__Bacilli	o__Entomoplasmatales	f__Entomoplasmatales	g__Candidatus_Spiroplasma	NA	0	0	0	0	0	0	0	0	0	0	0	0	0	0	0	0	0	0	0	0	0	0	0	0	0	0	0	3	0	0	0
d__Bacteria	p__Firmicutes	c__Bacilli	o__Entomoplasmatales	f__Spiroplasmataceae	g__Spiroplasma	NA	0	0	0	0	0	0	0	0	0	0	0	0	0	0	0	0	0	0	0	0	0	0	0	0	0	0	0	0	2	0	0
d__Bacteria	p__Firmicutes	c__Bacilli	o__Entomoplasmatales	f__type_III	g__type_III	NA	0	0	29	0	0	0	0	0	0	0	0	0	0	0	0	0	0	0	0	0	0	0	0	0	0	0	0	0	0	0	0
d__Bacteria	p__Firmicutes	c__Bacilli	o__Entomoplasmatales	f__type_III	g__type_III	s__uncultured_Mollicutes	3	37	81	0	7	27	20	452	10	13	0	210	7	154	0	0	0	0	12	0	0	14	59	131	4	0	8	18	471	0	1944
d__Bacteria	p__Firmicutes	c__Bacilli	o__Erysipelotrichales	NA	NA	NA	0	0	0	0	2	0	0	0	0	0	0	0	0	0	0	0	0	0	0	0	0	10	0	0	13	26	0	0	14	0	0
d__Bacteria	p__Firmicutes	c__Bacilli	o__Erysipelotrichales	f__Erysipelatoclostridiaceae	g__Erysipelatoclostridium	NA	7	17	11	3	0	0	4	0	8	3	0	0	0	0	0	0	0	0	0	0	0	0	0	0	0	0	0	0	0	3	0
d__Bacteria	p__Firmicutes	c__Bacilli	o__Erysipelotrichales	f__Erysipelatoclostridiaceae	g__Erysipelatoclostridium	s__uncultured_Clostridium	0	0	0	0	0	0	0	0	0	0	0	0	0	0	0	0	0	0	0	0	0	0	2	0	0	0	0	0	0	0	0
d__Bacteria	p__Firmicutes	c__Bacilli	o__Erysipelotrichales	f__Erysipelatoclostridiaceae	g__UCG-004	s__uncultured_bacterium	0	0	0	0	3	0	0	0	0	0	0	0	0	0	0	0	0	0	0	0	0	21	8	17	12	0	31	0	0	0	0
d__Bacteria	p__Firmicutes	c__Bacilli	o__Erysipelotrichales	f__Erysipelotrichaceae	NA	NA	0	0	0	0	0	0	0	0	0	0	0	0	0	0	0	0	0	0	0	0	0	0	0	0	0	6	0	0	0	5	0
d__Bacteria	p__Firmicutes	c__Bacilli	o__Erysipelotrichales	f__Erysipelotrichaceae	g__Dubosiella	s__Dubosiella_newyorkensis	7	3	0	10	0	0	6	0	7	11	0	0	0	0	0	0	0	0	0	0	0	0	0	0	0	0	0	0	0	0	0
d__Bacteria	p__Firmicutes	c__Bacilli	o__Erysipelotrichales	f__Erysipelotrichaceae	g__Erysipelothrix	NA	0	0	0	17	0	0	0	0	0	0	0	0	0	0	0	0	0	0	0	0	0	0	0	0	0	0	0	0	0	0	0
d__Bacteria	p__Firmicutes	c__Bacilli	o__Erysipelotrichales	f__Erysipelotrichaceae	g__Ileibacterium	s__Ileibacterium_valens	14	15	3	10	0	0	12	0	14	0	4	0	0	0	0	0	0	0	0	0	0	0	0	0	0	0	0	0	0	0	0
d__Bacteria	p__Firmicutes	c__Bacilli	o__Erysipelotrichales	f__Erysipelotrichaceae	g__Solobacterium	NA	0	0	0	0	0	0	0	0	0	0	0	0	0	0	0	0	0	0	0	0	0	0	0	0	0	0	0	0	3	0	0
d__Bacteria	p__Firmicutes	c__Bacilli	o__Erysipelotrichales	f__Erysipelotrichaceae	g__Turicibacter	NA	56	154	14	39	22	0	70	0	203	11	2	0	0	0	0	0	0	0	0	0	0	90	63	19	16	0	5	0	12	494	36
d__Bacteria	p__Firmicutes	c__Bacilli	o__Erysipelotrichales	f__Erysipelotrichaceae	g__uncultured	s__unidentified	0	0	5	0	0	0	4	0	0	0	0	0	0	0	0	0	0	0	0	0	0	0	0	0	0	0	0	0	0	0	0
d__Bacteria	p__Firmicutes	c__Bacilli	o__Erysipelotrichales	f__Erysipelotrichaceae	g__ZOR0006	s__uncultured_organism	0	0	0	0	0	0	0	0	0	0	0	0	0	0	0	0	0	0	0	0	0	0	38	0	7	0	0	0	5	0	0
d__Bacteria	p__Firmicutes	c__Bacilli	o__Exiguobacterales	f__Exiguobacteraceae	g__Exiguobacterium	NA	0	0	0	0	0	0	0	0	0	0	0	0	0	0	0	0	0	0	0	0	0	0	0	0	0	0	0	0	6	0	0
d__Bacteria	p__Firmicutes	c__Bacilli	o__Lactobacillales	f__Carnobacteriaceae	g__Atopostipes	NA	0	0	0	0	0	0	0	0	0	0	0	0	0	0	0	0	0	0	0	0	0	0	0	0	0	7	0	0	9	0	0
d__Bacteria	p__Firmicutes	c__Bacilli	o__Lactobacillales	f__Lactobacillaceae	g__Lactobacillus	NA	213	149	170	187	17	5	33	0	289	30	14	0	0	0	0	0	0	0	0	0	0	0	0	0	0	0	0	0	0	0	0
d__Bacteria	p__Firmicutes	c__Bacilli	o__Lactobacillales	f__Lactobacillaceae	g__Lactobacillus	s__Lactobacillus_sanfranciscensis	0	0	0	0	0	0	0	0	0	0	0	0	0	0	0	0	0	0	0	0	0	6	0	0	0	0	5	0	8	6	0
d__Bacteria	p__Firmicutes	c__Bacilli	o__Lactobacillales	f__Streptococcaceae	g__Lactococcus	NA	0	0	0	0	0	0	0	0	0	0	0	0	0	0	0	0	0	0	0	0	0	0	0	0	0	0	0	0	0	0	17
d__Bacteria	p__Firmicutes	c__Bacilli	o__Lactobacillales	f__Streptococcaceae	g__Streptococcus	NA	0	0	0	0	3	0	0	0	0	0	0	0	0	0	0	0	0	0	0	0	0	27	257	65	24	57	83	35	357	89	592
d__Bacteria	p__Firmicutes	c__Bacilli	o__Lactobacillales	f__Streptococcaceae	g__Streptococcus	s__Streptococcus_dysgalactiae	0	0	0	0	0	0	0	0	0	0	0	0	0	0	0	0	0	0	0	0	0	0	0	0	0	0	0	0	11	0	10
d__Bacteria	p__Firmicutes	c__Bacilli	o__Mycoplasmatales	f__Mycoplasmataceae	g__Mycoplasma	s__uncultured_bacterium	0	0	0	0	0	0	0	0	0	0	0	0	0	0	0	0	0	0	0	0	0	0	0	0	0	0	0	0	0	0	11
d__Bacteria	p__Firmicutes	c__Bacilli	o__Paenibacillales	f__Paenibacillaceae	NA	NA	0	0	0	0	0	12	0	0	0	0	0	0	0	0	0	0	0	0	0	0	0	54	82	38	40	15	36	20	0	61	0
d__Bacteria	p__Firmicutes	c__Bacilli	o__Paenibacillales	f__Paenibacillaceae	g__Ammoniphilus	NA	0	0	0	0	151	0	21	0	8	0	0	0	0	0	0	0	0	0	0	0	0	0	0	0	0	0	0	0	0	0	0
d__Bacteria	p__Firmicutes	c__Bacilli	o__Paenibacillales	f__Paenibacillaceae	g__Cohnella	NA	0	0	0	0	0	0	0	3	0	0	0	0	0	0	0	0	0	0	0	18	0	111	252	19	72	7	0	0	0	62	0
d__Bacteria	p__Firmicutes	c__Bacilli	o__Paenibacillales	f__Paenibacillaceae	g__Paenibacillus	NA	0	0	0	8	46	44	0	0	0	0	0	0	97	52	0	162	412	0	249	74	51	1397	1372	574	441	485	1725	157	222	652	8
d__Bacteria	p__Firmicutes	c__Bacilli	o__Paenibacillales	f__Paenibacillaceae	g__Paenibacillus	s__Paenibacillus_arcticus	0	0	0	0	16	14	0	0	0	0	7	0	0	0	0	0	0	0	0	21	0	242	358	173	150	182	94	81	0	222	0
d__Bacteria	p__Firmicutes	c__Bacilli	o__Paenibacillales	f__Paenibacillaceae	g__Paenibacillus	s__Paenibacillus_glacialis	0	0	0	0	0	0	0	0	0	0	0	0	0	0	0	0	0	0	0	0	0	27	0	0	0	0	0	0	0	0	0
d__Bacteria	p__Firmicutes	c__Bacilli	o__Paenibacillales	f__Paenibacillaceae	g__Paenibacillus	s__Paenibacillus_koleovorans	0	0	0	0	0	0	0	0	0	0	0	0	0	0	0	0	0	0	0	0	0	45	59	26	21	0	0	0	0	20	0
d__Bacteria	p__Firmicutes	c__Bacilli	o__Paenibacillales	f__Paenibacillaceae	g__Paenibacillus	s__Paenibacillus_pectinilyticus	0	0	0	21	33	53	0	0	0	0	0	0	60	0	176	0	150	71	0	126	0	1304	1615	755	555	421	934	205	0	701	0
d__Bacteria	p__Firmicutes	c__Bacilli	o__Paenibacillales	f__Paenibacillaceae	g__Paenibacillus	s__Paenibacillus_periandrae	0	0	0	0	0	0	0	0	0	0	0	0	0	0	0	33	121	13	0	87	35	0	0	0	0	0	0	0	0	0	0
d__Bacteria	p__Firmicutes	c__Bacilli	o__Paenibacillales	f__Paenibacillaceae	g__Paenibacillus	s__Paenibacillus_rhizoryzae	0	0	0	0	0	0	0	0	0	0	0	0	0	0	0	42	0	0	0	0	25	80	212	11	134	27	27	33	0	98	0
d__Bacteria	p__Firmicutes	c__Bacilli	o__Paenibacillales	f__Paenibacillaceae	g__Paenibacillus	s__Paenibacillus_sacheonensis	0	0	0	0	0	0	0	0	0	0	0	0	0	0	0	0	0	0	0	0	0	25	39	0	106	0	0	0	0	0	0
d__Bacteria	p__Firmicutes	c__Bacilli	o__Paenibacillales	f__Paenibacillaceae	g__Paenibacillus	s__uncultured_actinobacterium	0	0	0	0	0	27	0	0	0	0	0	0	0	0	0	0	0	0	0	0	0	215	267	48	319	48	58	64	400	229	68
d__Bacteria	p__Firmicutes	c__Bacilli	o__Paenibacillales	f__Paenibacillaceae	g__uncultured	s__uncultured_Firmicutes	0	0	0	0	0	0	0	0	0	0	0	0	0	0	0	0	0	0	0	0	0	22	5	0	0	27	0	0	0	0	0
d__Bacteria	p__Firmicutes	c__Bacilli	o__RF39	f__RF39	g__RF39	NA	133	96	24	47	18	0	31	0	156	10	0	0	0	0	0	0	0	0	0	0	0	0	0	0	0	0	0	0	0	0	0
d__Bacteria	p__Firmicutes	c__Bacilli	o__RF39	f__RF39	g__RF39	s__uncultured_bacterium	0	0	0	0	2	0	0	0	0	0	0	0	0	0	0	0	0	0	0	0	0	0	0	0	0	0	0	0	0	0	0
d__Bacteria	p__Firmicutes	c__Bacilli	o__RF39	f__RF39	g__RF39	s__unidentified	0	4	0	0	0	0	0	0	6	0	0	0	0	0	0	0	0	0	0	0	0	0	0	0	0	0	0	0	0	0	0
d__Bacteria	p__Firmicutes	c__Bacilli	o__Staphylococcales	f__Staphylococcaceae	NA	NA	0	0	0	0	0	0	0	0	0	0	0	0	0	0	0	0	0	0	0	0	0	3	0	0	0	0	0	0	0	0	0
d__Bacteria	p__Firmicutes	c__Bacilli	o__Staphylococcales	f__Staphylococcaceae	g__Staphylococcus	NA	0	0	0	0	0	0	0	17	0	0	0	0	0	0	0	0	0	0	0	0	0	0	9	0	0	0	0	0	5	0	9
d__Bacteria	p__Firmicutes	c__Bacilli	o__Thermoactinomycetales	f__Thermoactinomycetaceae	NA	NA	0	0	0	0	0	0	0	0	0	0	0	0	0	0	0	0	0	0	0	0	0	0	5	0	0	0	0	0	0	0	0
d__Bacteria	p__Firmicutes	c__Bacilli	o__Thermoactinomycetales	f__Thermoactinomycetaceae	g__Baia	NA	0	0	0	0	0	0	0	0	0	0	0	0	0	0	0	0	0	0	0	0	0	0	8	0	0	0	0	0	0	0	0
d__Bacteria	p__Firmicutes	c__Bacilli	o__Thermoactinomycetales	f__Thermoactinomycetaceae	g__Geothermomicrobium	NA	0	0	0	0	0	0	0	0	0	0	0	0	0	0	0	0	0	0	0	0	0	3	0	0	0	0	0	0	0	0	0
d__Bacteria	p__Firmicutes	c__Bacilli	o__Thermoactinomycetales	f__Thermoactinomycetaceae	g__Pasteuria	NA	0	0	0	0	0	0	0	0	0	0	0	0	0	0	0	0	0	0	0	0	0	12	0	0	5	0	0	3	0	0	0
d__Bacteria	p__Firmicutes	c__Bacilli	o__Thermoactinomycetales	f__Thermoactinomycetaceae	g__Pasteuria	s__Pasteuria_hartismeri	0	0	0	0	0	0	0	0	0	0	0	0	0	0	0	0	0	0	0	0	0	24	0	0	0	0	0	0	0	0	0
d__Bacteria	p__Firmicutes	c__Bacilli	o__Thermoactinomycetales	f__Thermoactinomycetaceae	g__Pasteuria	s__uncultured_bacterium	0	0	0	0	0	0	0	0	0	0	0	0	0	0	0	0	0	0	0	0	0	0	10	0	0	0	0	0	0	0	0
d__Bacteria	p__Firmicutes	c__Bacilli	o__Thermoactinomycetales	f__Thermoactinomycetaceae	g__Pasteuria	s__uncultured_Firmicutes	0	0	0	0	0	7	0	0	0	0	3	0	0	0	0	0	0	0	0	0	0	15	37	39	35	7	0	0	10	0	0
d__Bacteria	p__Firmicutes	c__Bacilli	o__Thermoactinomycetales	f__Thermoactinomycetaceae	g__Thermoactinomyces	NA	0	0	0	0	0	0	0	0	0	0	0	0	0	0	0	0	0	0	0	0	0	0	0	0	0	0	0	3	0	0	0
d__Bacteria	p__Firmicutes	c__Bacilli	o__Thermoactinomycetales	f__Thermoactinomycetaceae	g__uncultured	NA	0	0	0	0	0	0	0	0	0	0	0	0	0	0	0	0	0	0	14	0	0	54	0	11	42	0	39	0	0	61	0
d__Bacteria	p__Firmicutes	c__Bacilli	o__Thermoactinomycetales	f__Thermoactinomycetaceae	g__uncultured	s__uncultured_bacterium	0	0	0	0	0	0	0	0	0	0	0	0	0	0	0	0	0	0	0	0	0	0	0	4	0	0	0	0	0	0	0
d__Bacteria	p__Firmicutes	c__Bacilli	o__Thermoactinomycetales	f__Thermoactinomycetaceae	g__uncultured	s__uncultured_organism	0	0	0	0	33	7	0	0	0	0	0	0	0	0	0	0	0	0	0	0	0	22	49	13	0	0	0	0	0	0	0
d__Bacteria	p__Firmicutes	c__Clostridia	NA	NA	NA	NA	256	87	37	337	72	0	5	0	81	39	6	0	0	0	0	0	107	0	0	0	0	10	0	112	30	0	0	0	0	14	0
d__Bacteria	p__Firmicutes	c__Clostridia	o__Christensenellales	f__Christensenellaceae	g__Christensenellaceae_R-7_group	NA	4	0	0	0	0	0	0	0	0	0	0	0	0	0	0	0	52	0	0	0	0	0	0	0	0	0	0	0	0	2	0
d__Bacteria	p__Firmicutes	c__Clostridia	o__Christensenellales	f__Christensenellaceae	g__uncultured	NA	0	0	0	0	0	0	0	0	0	0	0	0	0	0	0	0	34	0	0	0	0	0	0	0	0	0	0	0	0	0	0
d__Bacteria	p__Firmicutes	c__Clostridia	o__Clostridia_UCG-014	f__Clostridia_UCG-014	g__Clostridia_UCG-014	NA	48	98	9	25	14	0	14	0	131	0	0	0	0	0	0	0	0	0	0	0	0	0	0	0	0	0	0	0	0	0	0
d__Bacteria	p__Firmicutes	c__Clostridia	o__Clostridia_UCG-014	f__Clostridia_UCG-014	g__Clostridia_UCG-014	s__uncultured_Acetivibrio	13	0	0	0	0	0	0	0	0	0	0	0	0	0	0	0	0	0	0	0	0	0	0	0	0	0	0	0	0	0	0
d__Bacteria	p__Firmicutes	c__Clostridia	o__Clostridia_UCG-014	f__Clostridia_UCG-014	g__Clostridia_UCG-014	s__unidentified	56	15	0	0	0	0	0	0	16	6	8	0	0	0	0	0	0	0	0	0	0	0	0	0	0	0	0	0	0	0	0
d__Bacteria	p__Firmicutes	c__Clostridia	o__Clostridia_vadinBB60_group	f__Clostridia_vadinBB60_group	g__Clostridia_vadinBB60_group	NA	812	512	67	218	274	4	114	0	500	62	20	0	0	0	0	0	0	0	0	0	0	0	0	0	0	0	0	0	0	0	0
d__Bacteria	p__Firmicutes	c__Clostridia	o__Clostridia_vadinBB60_group	f__Clostridia_vadinBB60_group	g__Clostridia_vadinBB60_group	s__uncultured_bacterium	29	14	0	0	13	0	7	0	27	0	0	0	0	0	0	0	0	0	0	0	0	0	0	0	0	0	0	0	0	0	0
d__Bacteria	p__Firmicutes	c__Clostridia	o__Clostridia_vadinBB60_group	f__Clostridia_vadinBB60_group	g__Clostridia_vadinBB60_group	s__uncultured_Clostridia	26	26	0	0	0	0	10	0	25	0	0	0	0	0	0	0	0	0	0	0	0	0	0	0	0	0	0	0	0	0	0
d__Bacteria	p__Firmicutes	c__Clostridia	o__Clostridia_vadinBB60_group	f__Clostridia_vadinBB60_group	g__Clostridia_vadinBB60_group	s__unidentified	297	119	0	66	0	0	5	0	151	30	9	0	0	0	0	0	0	0	0	0	0	0	0	0	0	0	0	0	0	0	0
d__Bacteria	p__Firmicutes	c__Clostridia	o__Clostridia	f__Gracilibacteraceae	NA	NA	0	0	155	0	0	0	16	7	54	0	0	0	0	0	0	0	0	0	0	0	0	0	0	0	0	0	0	0	0	0	0
d__Bacteria	p__Firmicutes	c__Clostridia	o__Clostridia	f__Hungateiclostridiaceae	NA	NA	0	0	0	0	0	0	0	0	0	0	0	0	0	0	0	0	11	0	0	0	0	0	0	9	0	0	0	0	12	0	0
d__Bacteria	p__Firmicutes	c__Clostridia	o__Clostridia	f__Hungateiclostridiaceae	g__uncultured	NA	0	0	0	0	0	0	0	0	0	0	0	0	0	0	0	0	0	0	0	0	0	0	0	0	43	0	5	0	0	0	0
d__Bacteria	p__Firmicutes	c__Clostridia	o__Clostridiales	f__Caloramatoraceae	g__Fonticella	s__uncultured_bacterium	0	0	0	0	0	0	0	0	0	0	0	0	0	0	0	0	0	0	0	0	0	0	0	0	0	0	0	0	4	0	4
d__Bacteria	p__Firmicutes	c__Clostridia	o__Clostridiales	f__Clostridiaceae	NA	NA	0	0	0	0	0	0	0	0	0	0	0	0	0	0	0	0	0	0	0	0	0	0	0	161	35	0	46	0	0	0	0
d__Bacteria	p__Firmicutes	c__Clostridia	o__Clostridiales	f__Clostridiaceae	g__Clostridium_sensu_stricto_1	NA	41	0	0	12	9	0	10	0	4	0	0	0	0	0	0	0	10	0	0	0	0	0	37	8	3192	0	0	0	9	0	12
d__Bacteria	p__Firmicutes	c__Clostridia	o__Clostridiales	f__Clostridiaceae	g__Clostridium_sensu_stricto_1	s__Clostridium_vincentii	0	0	9	0	0	0	0	0	0	0	0	0	0	0	0	0	0	0	0	0	0	0	0	0	0	0	0	0	0	0	0
d__Bacteria	p__Firmicutes	c__Clostridia	o__Clostridiales	f__Clostridiaceae	g__Clostridium_sensu_stricto_13	NA	0	0	54	0	0	24	0	251	0	0	0	62	0	0	0	0	0	0	0	0	0	578	293	977	2678	42	263	117	30	397	33
d__Bacteria	p__Firmicutes	c__Clostridia	o__Clostridiales	f__Clostridiaceae	g__Clostridium_sensu_stricto_9	NA	0	0	0	0	0	0	0	0	0	0	0	0	0	0	0	0	0	0	0	0	0	86	32	320	164	0	87	0	0	111	0
d__Bacteria	p__Firmicutes	c__Clostridia	o__Clostridiales	f__Clostridiaceae	g__Clostridium_sensu_stricto_9	s__uncultured_Clostridiales	0	0	0	0	0	0	0	0	0	0	0	0	0	0	0	0	0	0	0	0	0	57	0	59	0	0	0	0	0	0	0
d__Bacteria	p__Firmicutes	c__Clostridia	o__Eubacteriales	f__Alkalibacteraceae	g__Alkalibacter	s__uncultured_bacterium	0	0	0	0	0	0	0	72	0	0	0	0	0	0	0	0	0	0	0	0	0	0	0	0	0	0	0	0	0	0	0
d__Bacteria	p__Firmicutes	c__Clostridia	o__Eubacteriales	f__Eubacteriaceae	g__Acetobacterium	NA	0	0	21	0	0	0	0	74	8	0	0	0	12	0	0	0	0	0	0	0	0	0	0	0	10	0	56	0	0	0	0
d__Bacteria	p__Firmicutes	c__Clostridia	o__Lachnospirales	NA	NA	NA	0	0	0	0	0	0	0	0	0	0	0	0	0	0	0	0	0	0	0	0	0	0	0	0	0	12	0	0	5	0	0
d__Bacteria	p__Firmicutes	c__Clostridia	o__Lachnospirales	f__Lachnospiraceae	NA	NA	4565	1538	3904	3223	1036	22	596	4	1825	274	236	0	0	0	0	0	0	0	0	0	0	8	20	0	9	15	13	0	12	24	6
d__Bacteria	p__Firmicutes	c__Clostridia	o__Lachnospirales	f__Lachnospiraceae	g__[Eubacterium]_ventriosum_group	s__uncultured_Clostridiales	13	6	0	0	0	0	0	0	23	0	0	0	0	0	0	0	0	0	0	0	0	0	0	0	0	0	0	0	0	0	0
d__Bacteria	p__Firmicutes	c__Clostridia	o__Lachnospirales	f__Lachnospiraceae	g__[Eubacterium]_xylanophilum_group	NA	41	22	0	0	0	0	10	0	23	0	0	0	0	0	0	0	0	0	0	0	0	0	0	0	0	0	0	0	0	0	0
d__Bacteria	p__Firmicutes	c__Clostridia	o__Lachnospirales	f__Lachnospiraceae	g__[Eubacterium]_xylanophilum_group	s__uncultured_bacterium	117	41	0	83	27	0	32	0	74	0	10	0	0	0	0	0	0	0	0	0	0	0	0	0	0	0	0	0	0	0	0
d__Bacteria	p__Firmicutes	c__Clostridia	o__Lachnospirales	f__Lachnospiraceae	g__A2	NA	76	18	16	221	0	0	30	0	23	24	0	0	0	0	0	0	0	0	0	0	0	0	0	0	0	0	0	0	0	0	0
d__Bacteria	p__Firmicutes	c__Clostridia	o__Lachnospirales	f__Lachnospiraceae	g__A2	s__uncultured_bacterium	28	16	0	13	0	0	0	0	32	0	0	0	0	0	0	0	0	0	0	0	0	0	0	0	0	0	0	0	0	0	0
d__Bacteria	p__Firmicutes	c__Clostridia	o__Lachnospirales	f__Lachnospiraceae	g__Acetatifactor	NA	16	0	0	60	15	0	6	0	0	10	0	0	0	0	0	0	0	0	0	0	0	0	0	0	0	0	0	0	0	0	0
d__Bacteria	p__Firmicutes	c__Clostridia	o__Lachnospirales	f__Lachnospiraceae	g__Acetatifactor	s__Acetatifactor_muris	76	16	18	0	0	0	0	0	9	0	4	0	0	0	0	0	0	0	0	0	0	0	0	0	0	0	0	0	0	0	0
d__Bacteria	p__Firmicutes	c__Clostridia	o__Lachnospirales	f__Lachnospiraceae	g__Acetatifactor	s__uncultured_bacterium	129	31	0	18	8	0	16	0	46	0	0	0	0	0	0	0	0	0	0	0	0	0	0	0	0	0	0	0	0	0	0
d__Bacteria	p__Firmicutes	c__Clostridia	o__Lachnospirales	f__Lachnospiraceae	g__Anaerosporobacter	NA	0	0	0	0	0	0	0	0	0	0	0	0	0	0	0	0	0	0	0	0	0	0	0	0	0	16	0	6	8	10	0
d__Bacteria	p__Firmicutes	c__Clostridia	o__Lachnospirales	f__Lachnospiraceae	g__Anaerostipes	NA	7	13	63	25	0	17	11	15	69	14	13	0	0	0	0	0	0	0	0	0	0	0	0	0	0	0	0	0	0	0	0
d__Bacteria	p__Firmicutes	c__Clostridia	o__Lachnospirales	f__Lachnospiraceae	g__ASF356	NA	85	51	34	92	43	0	0	0	26	23	0	0	0	0	0	0	0	0	0	0	0	0	0	0	0	0	0	0	0	0	0
d__Bacteria	p__Firmicutes	c__Clostridia	o__Lachnospirales	f__Lachnospiraceae	g__ASF356	s__uncultured_bacterium	19	12	0	0	0	0	0	0	16	0	0	0	0	0	0	0	0	0	0	0	0	0	0	0	0	0	0	0	0	0	0
d__Bacteria	p__Firmicutes	c__Clostridia	o__Lachnospirales	f__Lachnospiraceae	g__Blautia	NA	59	79	1507	222	12	94	105	71	461	122	120	0	0	0	0	0	0	0	0	0	0	0	0	0	0	0	0	0	0	0	0
d__Bacteria	p__Firmicutes	c__Clostridia	o__Lachnospirales	f__Lachnospiraceae	g__Blautia	s__Lachnospiraceae_bacterium	20	0	0	26	0	0	4	0	38	0	0	0	0	0	0	0	0	0	0	0	0	0	0	0	0	0	0	0	0	0	0
d__Bacteria	p__Firmicutes	c__Clostridia	o__Lachnospirales	f__Lachnospiraceae	g__Eisenbergiella	NA	29	101	74	117	227	0	4	0	54	19	0	0	0	0	0	0	0	0	0	0	0	0	0	0	0	0	0	0	0	0	0
d__Bacteria	p__Firmicutes	c__Clostridia	o__Lachnospirales	f__Lachnospiraceae	g__GCA-900066575	NA	57	50	27	9	13	0	16	0	27	0	0	0	0	0	0	0	0	0	0	0	0	0	0	0	0	0	0	0	0	0	0
d__Bacteria	p__Firmicutes	c__Clostridia	o__Lachnospirales	f__Lachnospiraceae	g__GCA-900066575	s__uncultured_bacterium	95	0	16	22	5	0	0	0	17	0	0	0	0	0	0	0	0	0	0	0	0	0	0	0	0	0	0	0	0	0	0
d__Bacteria	p__Firmicutes	c__Clostridia	o__Lachnospirales	f__Lachnospiraceae	g__Hungatella	NA	27	21	12	40	5	0	21	0	27	0	8	0	0	0	0	0	0	0	0	0	0	0	0	0	0	0	0	0	0	0	0
d__Bacteria	p__Firmicutes	c__Clostridia	o__Lachnospirales	f__Lachnospiraceae	g__Lachnoclostridium	NA	111	46	51	198	18	0	22	0	35	0	0	0	0	0	0	0	0	0	0	0	0	0	0	0	0	0	0	0	0	0	0
d__Bacteria	p__Firmicutes	c__Clostridia	o__Lachnospirales	f__Lachnospiraceae	g__Lachnoclostridium	s__Extibacter_muris	0	0	169	13	0	0	0	0	10	0	0	0	0	0	0	0	0	0	0	0	0	0	0	0	0	0	0	0	0	0	0
d__Bacteria	p__Firmicutes	c__Clostridia	o__Lachnospirales	f__Lachnospiraceae	g__Lachnospiraceae_FCS020_group	s__mouse_gut	0	0	7	0	0	0	10	0	0	0	0	0	0	0	0	0	0	0	0	0	0	0	0	0	0	0	0	0	0	0	0
d__Bacteria	p__Firmicutes	c__Clostridia	o__Lachnospirales	f__Lachnospiraceae	g__Lachnospiraceae_NK3A20_group	s__uncultured_Firmicutes	0	0	0	0	0	0	0	0	0	0	0	0	0	0	0	0	0	0	0	0	0	0	0	0	0	0	0	0	0	0	9
d__Bacteria	p__Firmicutes	c__Clostridia	o__Lachnospirales	f__Lachnospiraceae	g__Lachnospiraceae_NK4A136_group	NA	1885	1722	555	2518	879	26	987	0	1473	313	127	0	0	0	0	0	0	0	0	0	0	0	0	0	0	0	0	0	0	0	0
d__Bacteria	p__Firmicutes	c__Clostridia	o__Lachnospirales	f__Lachnospiraceae	g__Lachnospiraceae_NK4A136_group	s__Clostridiales_bacterium	41	150	91	0	0	0	0	0	0	0	0	0	0	0	0	0	0	0	0	0	0	0	0	0	0	0	0	0	0	0	0
d__Bacteria	p__Firmicutes	c__Clostridia	o__Lachnospirales	f__Lachnospiraceae	g__Lachnospiraceae_NK4A136_group	s__Lachnospiraceae	114	85	122	3049	373	0	128	0	252	224	32	0	0	0	0	0	0	0	0	0	0	0	0	0	0	0	0	0	0	0	0
d__Bacteria	p__Firmicutes	c__Clostridia	o__Lachnospirales	f__Lachnospiraceae	g__Lachnospiraceae_NK4A136_group	s__Lachnospiraceae_bacterium	53	35	0	0	0	0	0	0	41	0	0	0	0	0	0	0	0	0	0	0	0	0	0	0	0	0	0	0	0	0	0
d__Bacteria	p__Firmicutes	c__Clostridia	o__Lachnospirales	f__Lachnospiraceae	g__Lachnospiraceae_UCG-001	NA	74	69	39	0	0	0	34	0	80	0	0	0	0	0	0	0	0	0	0	0	0	0	0	0	0	0	0	0	0	0	0
d__Bacteria	p__Firmicutes	c__Clostridia	o__Lachnospirales	f__Lachnospiraceae	g__Lachnospiraceae_UCG-001	s__uncultured_bacterium	75	29	37	139	0	12	0	0	85	70	36	0	0	0	0	0	0	0	0	0	0	0	0	0	0	0	0	0	0	0	0
d__Bacteria	p__Firmicutes	c__Clostridia	o__Lachnospirales	f__Lachnospiraceae	g__Lachnospiraceae_UCG-001	s__uncultured_Clostridiales	176	133	78	48	18	0	0	0	0	0	0	0	0	0	0	0	0	0	0	0	0	0	0	0	0	0	0	0	0	0	0
d__Bacteria	p__Firmicutes	c__Clostridia	o__Lachnospirales	f__Lachnospiraceae	g__Lachnospiraceae_UCG-004	NA	28	23	15	89	16	0	0	0	15	0	0	0	0	0	0	0	0	0	0	0	0	0	0	0	0	0	0	0	0	0	0
d__Bacteria	p__Firmicutes	c__Clostridia	o__Lachnospirales	f__Lachnospiraceae	g__Lachnospiraceae_UCG-006	s__Clostridium_sp.	9	0	8	11	12	0	0	0	7	0	0	0	0	0	0	0	0	0	0	0	0	0	0	0	0	0	0	0	0	0	0
d__Bacteria	p__Firmicutes	c__Clostridia	o__Lachnospirales	f__Lachnospiraceae	g__Lachnospiraceae_UCG-006	s__uncultured_bacterium	41	11	0	6	0	0	0	0	8	0	0	0	0	0	0	0	0	0	0	0	0	0	0	0	0	0	0	0	0	0	0
d__Bacteria	p__Firmicutes	c__Clostridia	o__Lachnospirales	f__Lachnospiraceae	g__Roseburia	NA	35	42	0	0	0	0	8	0	42	8	0	0	0	0	0	0	0	0	0	0	0	0	0	0	0	0	0	0	0	0	0
d__Bacteria	p__Firmicutes	c__Clostridia	o__Lachnospirales	f__Lachnospiraceae	g__Tuzzerella	NA	28	31	0	101	0	0	18	0	21	6	4	0	0	0	0	0	0	0	0	0	0	0	0	0	0	0	0	0	0	0	0
d__Bacteria	p__Firmicutes	c__Clostridia	o__Lachnospirales	f__Lachnospiraceae	g__Tyzzerella	NA	0	0	0	0	0	0	0	0	0	0	0	0	0	0	0	0	0	0	0	0	0	0	2	0	0	0	0	0	4	0	0
d__Bacteria	p__Firmicutes	c__Clostridia	o__Lachnospirales	f__Lachnospiraceae	g__Tyzzerella	s__Galloisiana_yuasai	2	0	0	0	0	0	0	0	0	0	0	0	0	0	0	0	0	0	0	0	0	0	0	0	0	0	0	4	0	0	0
d__Bacteria	p__Firmicutes	c__Clostridia	o__Lachnospirales	f__Lachnospiraceae	g__Tyzzerella	s__uncultured_Clostridium	0	0	0	0	0	0	0	0	0	0	0	0	0	0	0	0	0	0	0	0	0	0	3	5	0	0	0	0	0	0	0
d__Bacteria	p__Firmicutes	c__Clostridia	o__Lachnospirales	f__Lachnospiraceae	g__Tyzzerella	s__uncultured_Eubacteriaceae	0	0	0	0	0	0	0	0	0	0	0	0	0	0	0	0	0	0	0	0	0	0	0	0	0	3	0	0	0	0	0
d__Bacteria	p__Firmicutes	c__Clostridia	o__Lachnospirales	f__Lachnospiraceae	g__Tyzzerella	s__unidentified	31	3	0	2	6	0	0	0	3	0	0	0	0	0	0	0	0	0	0	0	0	0	0	0	0	0	0	0	0	0	0
d__Bacteria	p__Firmicutes	c__Clostridia	o__Lachnospirales	f__Lachnospiraceae	g__uncultured	NA	35	17	14	47	9	0	11	0	14	9	0	0	0	0	0	0	0	0	0	0	0	0	0	0	0	0	0	0	0	0	0
d__Bacteria	p__Firmicutes	c__Clostridia	o__Monoglobales	f__Monoglobaceae	g__Monoglobus	NA	0	8	5	0	0	0	0	0	0	0	0	0	0	0	0	0	0	0	0	0	0	0	0	0	0	0	0	0	0	0	0
d__Bacteria	p__Firmicutes	c__Clostridia	o__Oscillospirales	NA	NA	NA	0	0	0	0	0	0	0	0	0	0	0	0	0	0	0	0	0	0	0	0	0	0	0	0	0	4	0	0	0	0	0
d__Bacteria	p__Firmicutes	c__Clostridia	o__Oscillospirales	f__[Eubacterium]_coprostanoligenes_group	g__[Eubacterium]_coprostanoligenes_group	NA	0	12	19	0	0	0	4	0	0	0	0	0	0	0	0	0	0	0	0	0	0	0	0	4	0	0	0	0	0	0	2
d__Bacteria	p__Firmicutes	c__Clostridia	o__Oscillospirales	f__Butyricicoccaceae	g__UCG-009	NA	43	14	6	22	3	0	8	0	16	0	0	0	0	0	0	0	0	0	0	0	0	0	0	0	0	0	0	0	0	0	0
d__Bacteria	p__Firmicutes	c__Clostridia	o__Oscillospirales	f__Butyricicoccaceae	g__UCG-009	s__uncultured_bacterium	0	0	0	0	0	0	0	0	0	0	0	0	0	0	0	0	0	0	0	0	0	0	0	0	0	0	0	0	2	0	0
d__Bacteria	p__Firmicutes	c__Clostridia	o__Oscillospirales	f__Oscillospiraceae	NA	NA	733	295	115	430	100	0	117	0	278	82	10	0	0	0	0	0	0	0	0	0	0	0	0	0	0	0	0	0	3	0	0
d__Bacteria	p__Firmicutes	c__Clostridia	o__Oscillospirales	f__Oscillospiraceae	g__Colidextribacter	NA	309	145	66	861	83	0	54	0	154	66	31	0	0	0	0	0	0	0	0	0	0	0	0	0	0	0	0	0	0	0	0
d__Bacteria	p__Firmicutes	c__Clostridia	o__Oscillospirales	f__Oscillospiraceae	g__Intestinimonas	NA	63	67	19	24	19	0	0	0	23	0	0	0	0	0	0	0	0	0	0	0	0	0	0	0	0	0	0	0	0	0	0
d__Bacteria	p__Firmicutes	c__Clostridia	o__Oscillospirales	f__Oscillospiraceae	g__NK4A214_group	NA	0	0	0	0	0	0	0	0	0	0	0	0	0	0	0	0	0	0	0	0	0	0	0	0	0	0	0	0	2	0	0
d__Bacteria	p__Firmicutes	c__Clostridia	o__Oscillospirales	f__Oscillospiraceae	g__NK4A214_group	s__unidentified	12	0	0	4	0	0	0	0	6	0	0	0	0	0	0	0	0	0	0	0	0	0	0	0	0	0	0	0	0	0	0
d__Bacteria	p__Firmicutes	c__Clostridia	o__Oscillospirales	f__Oscillospiraceae	g__Oscillibacter	NA	736	171	79	590	138	0	107	0	327	74	41	0	0	0	0	0	0	0	0	0	0	0	0	0	0	0	0	0	0	0	0
d__Bacteria	p__Firmicutes	c__Clostridia	o__Oscillospirales	f__Oscillospiraceae	g__Oscillibacter	s__Clostridiales_bacterium	20	0	0	0	0	0	0	0	0	0	0	0	0	0	0	0	0	0	0	0	0	0	0	0	0	0	0	0	0	0	0
d__Bacteria	p__Firmicutes	c__Clostridia	o__Oscillospirales	f__Oscillospiraceae	g__Oscillibacter	s__uncultured_bacterium	16	11	0	15	0	0	0	0	33	19	0	0	0	0	0	0	0	0	0	0	0	0	0	0	0	0	0	0	0	0	0
d__Bacteria	p__Firmicutes	c__Clostridia	o__Oscillospirales	f__Oscillospiraceae	g__UCG-005	NA	0	0	0	0	0	0	0	0	0	0	0	0	0	0	0	0	0	0	0	0	0	0	5	0	0	0	0	0	6	0	0
d__Bacteria	p__Firmicutes	c__Clostridia	o__Oscillospirales	f__Oscillospiraceae	g__UCG-005	s__uncultured_Clostridiales	0	0	0	6	0	0	0	0	0	0	0	0	0	0	0	0	0	0	0	0	0	0	0	0	0	0	0	0	0	0	0
d__Bacteria	p__Firmicutes	c__Clostridia	o__Oscillospirales	f__Oscillospiraceae	g__uncultured	NA	175	106	57	424	24	0	18	0	46	18	21	0	0	0	0	0	0	0	0	0	0	0	0	0	0	0	0	0	0	0	0
d__Bacteria	p__Firmicutes	c__Clostridia	o__Oscillospirales	f__Ruminococcaceae	NA	NA	95	51	22	141	17	0	39	0	33	7	11	0	0	0	0	0	0	0	0	0	0	0	0	0	0	0	0	0	0	0	4
d__Bacteria	p__Firmicutes	c__Clostridia	o__Oscillospirales	f__Ruminococcaceae	g__[Eubacterium]_siraeum_group	s__uncultured_bacterium	0	0	0	0	0	0	0	0	6	0	0	0	0	0	0	0	0	0	0	0	0	0	0	0	0	0	0	0	0	0	0
d__Bacteria	p__Firmicutes	c__Clostridia	o__Oscillospirales	f__Ruminococcaceae	g__Anaerotruncus	NA	0	0	0	11	0	0	0	0	0	0	0	0	0	0	0	0	0	0	0	0	0	0	0	0	0	0	0	0	0	0	0
d__Bacteria	p__Firmicutes	c__Clostridia	o__Oscillospirales	f__Ruminococcaceae	g__Anaerotruncus	s__uncultured_bacterium	67	42	265	556	14	0	33	0	29	19	10	0	0	0	0	0	0	0	0	0	0	0	0	0	0	0	0	0	0	0	0
d__Bacteria	p__Firmicutes	c__Clostridia	o__Oscillospirales	f__Ruminococcaceae	g__Candidatus_Soleaferrea	NA	0	0	0	0	0	0	0	11	0	0	0	0	0	0	0	0	0	0	0	0	0	0	0	0	0	0	0	2	0	0	0
d__Bacteria	p__Firmicutes	c__Clostridia	o__Oscillospirales	f__Ruminococcaceae	g__Candidatus_Soleaferrea	s__uncultured_Firmicutes	0	0	0	0	0	0	0	0	0	0	0	0	0	0	0	0	0	0	0	0	0	0	0	0	0	0	0	0	0	2	0
d__Bacteria	p__Firmicutes	c__Clostridia	o__Oscillospirales	f__Ruminococcaceae	g__Harryflintia	s__uncultured_bacterium	6	0	0	0	0	0	0	0	0	0	0	0	0	0	0	0	0	0	0	0	0	0	0	0	0	0	0	0	0	0	0
d__Bacteria	p__Firmicutes	c__Clostridia	o__Oscillospirales	f__Ruminococcaceae	g__Incertae_Sedis	NA	30	8	0	15	0	0	0	0	0	0	0	0	0	0	0	0	0	0	0	0	0	2	0	0	0	0	0	0	0	0	0
d__Bacteria	p__Firmicutes	c__Clostridia	o__Oscillospirales	f__Ruminococcaceae	g__Incertae_Sedis	s__Acutalibacter_muris	42	16	0	17	0	0	15	0	30	8	0	0	0	0	0	0	0	0	0	0	0	0	0	0	0	0	0	0	0	0	0
d__Bacteria	p__Firmicutes	c__Clostridia	o__Oscillospirales	f__Ruminococcaceae	g__Incertae_Sedis	s__uncultured_bacterium	0	12	0	7	0	0	0	0	0	0	0	0	0	0	0	0	0	0	0	0	0	0	0	0	0	0	0	0	0	0	0
d__Bacteria	p__Firmicutes	c__Clostridia	o__Oscillospirales	f__Ruminococcaceae	g__Ruminococcaceae	s__uncultured_bacterium	14	0	0	0	13	0	8	0	8	0	0	0	0	0	0	0	0	0	0	0	0	0	0	0	0	0	0	0	0	0	0
d__Bacteria	p__Firmicutes	c__Clostridia	o__Oscillospirales	f__Ruminococcaceae	g__Ruminococcus	NA	25	12	0	0	0	0	5	0	13	0	0	0	0	0	0	0	0	0	0	0	0	6	0	0	0	0	0	0	0	3	0
d__Bacteria	p__Firmicutes	c__Clostridia	o__Oscillospirales	f__Ruminococcaceae	g__Ruminococcus	s__unidentified	302	46	10	10	34	0	38	0	61	8	0	0	0	0	0	0	0	0	0	0	0	0	0	0	0	0	0	0	0	0	0
d__Bacteria	p__Firmicutes	c__Clostridia	o__Oscillospirales	f__Ruminococcaceae	g__uncultured	NA	0	0	0	0	0	0	0	0	0	0	0	0	0	0	0	0	0	0	0	0	0	0	0	0	0	0	0	0	2	0	0
d__Bacteria	p__Firmicutes	c__Clostridia	o__Oscillospirales	f__Ruminococcaceae	g__uncultured	s__[Clostridium]_leptum	14	11	8	30	0	0	0	0	5	0	0	0	0	0	0	0	0	0	0	0	0	0	0	0	0	0	0	0	0	0	0
d__Bacteria	p__Firmicutes	c__Clostridia	o__Oscillospirales	f__UCG-010	g__UCG-010	NA	0	0	0	0	0	0	0	0	0	0	0	0	0	0	0	0	0	0	0	0	0	0	0	0	0	0	0	0	4	0	0
d__Bacteria	p__Firmicutes	c__Clostridia	o__Oscillospirales	f__UCG-010	g__UCG-010	s__uncultured_organism	0	9	2	3	0	0	0	0	0	2	0	0	0	0	0	0	0	0	0	0	0	0	0	0	0	0	0	0	0	0	0
d__Bacteria	p__Firmicutes	c__Clostridia	o__Peptococcales	f__Peptococcaceae	g__uncultured	NA	27	24	12	116	0	0	11	0	29	0	0	0	0	0	0	0	0	0	0	0	0	0	0	0	0	0	0	0	0	0	0
d__Bacteria	p__Firmicutes	c__Clostridia	o__Peptococcales	f__Peptococcaceae	g__uncultured	s__uncultured_bacterium	10	13	0	0	5	0	0	0	22	0	0	0	0	0	0	0	0	0	0	0	0	0	0	0	0	0	0	0	0	0	0
d__Bacteria	p__Firmicutes	c__Clostridia	o__Peptococcales	f__Peptococcaceae	g__uncultured	s__unidentified	62	122	5	0	0	0	0	0	0	0	0	0	0	0	0	0	0	0	0	0	0	0	0	0	0	0	0	0	0	0	0
d__Bacteria	p__Firmicutes	c__Clostridia	o__Peptostreptococcales-Tissierellales	f__Anaerovoracaceae	NA	NA	0	0	0	0	0	0	0	0	0	0	0	0	0	0	0	0	36	0	0	0	0	0	0	0	0	0	0	0	0	0	0
d__Bacteria	p__Firmicutes	c__Clostridia	o__Peptostreptococcales-Tissierellales	f__Anaerovoracaceae	g__[Eubacterium]_brachy_group	s__uncultured_bacterium	0	0	0	0	0	0	0	0	3	0	0	0	0	0	0	0	0	0	0	0	0	0	0	0	0	0	0	0	0	0	0
d__Bacteria	p__Firmicutes	c__Clostridia	o__Peptostreptococcales-Tissierellales	f__Anaerovoracaceae	g__[Eubacterium]_brachy_group	s__uncultured_organism	8	0	0	0	0	0	0	0	3	0	0	0	0	0	0	0	0	0	0	0	0	0	0	0	0	0	0	0	0	0	0
d__Bacteria	p__Firmicutes	c__Clostridia	o__Peptostreptococcales-Tissierellales	f__Anaerovoracaceae	g__[Eubacterium]_nodatum_group	NA	0	12	9	0	0	0	0	0	0	0	0	0	0	0	0	0	0	0	0	0	0	0	0	0	0	0	0	0	0	0	0
d__Bacteria	p__Firmicutes	c__Clostridia	o__Peptostreptococcales-Tissierellales	f__Anaerovoracaceae	g__Family_XIII_UCG-001	s__uncultured_bacterium	0	0	0	4	0	0	0	0	0	0	0	0	0	0	0	0	0	0	0	0	0	0	0	0	0	0	0	0	0	0	0
d__Bacteria	p__Firmicutes	c__Clostridia	o__Peptostreptococcales-Tissierellales	f__Anaerovoracaceae	g__Mogibacterium	s__uncultured_rumen	0	0	0	0	0	0	0	0	0	0	0	0	0	0	0	0	0	0	0	0	0	0	0	0	0	0	0	0	2	0	0
d__Bacteria	p__Firmicutes	c__Clostridia	o__Peptostreptococcales-Tissierellales	f__Peptostreptococcaceae	NA	NA	0	0	0	0	0	0	0	0	0	0	0	0	0	0	0	0	0	0	0	0	0	10	0	0	0	0	0	0	0	0	8
d__Bacteria	p__Firmicutes	c__Clostridia	o__Peptostreptococcales-Tissierellales	f__Peptostreptococcaceae	g__Clostridioides	NA	0	6	0	7	0	0	0	0	0	0	0	0	0	0	0	0	0	0	0	0	0	0	0	0	0	0	0	0	0	0	0
d__Bacteria	p__Firmicutes	c__Clostridia	o__Peptostreptococcales-Tissierellales	f__Peptostreptococcaceae	g__Romboutsia	NA	3	0	0	0	41	0	0	0	4	0	0	0	0	0	0	0	0	0	0	0	0	105	73	12	64	0	19	0	39	647	35
d__Bacteria	p__Firmicutes	c__Clostridia	o__Peptostreptococcales-Tissierellales	f__Peptostreptococcales-Tissierellales	g__Alkaliphilus	NA	0	0	0	0	0	0	0	0	0	0	0	0	0	0	0	0	0	0	0	0	0	0	7	0	0	0	0	0	0	0	0
d__Bacteria	p__Firmicutes	c__Clostridia	o__Peptostreptococcales-Tissierellales	f__Peptostreptococcales-Tissierellales	g__Soehngenia	NA	0	0	0	0	0	0	0	0	0	0	0	0	0	0	0	0	0	0	0	0	0	0	0	0	0	0	3	0	0	0	0
d__Bacteria	p__Firmicutes	c__Desulfitobacteriia	o__Desulfitobacteriales	f__Desulfitobacteriaceae	g__Desulfosporosinus	NA	0	0	81	0	0	3	13	0	21	0	0	43	0	0	0	0	0	0	0	0	0	26	38	494	156	0	11	110	0	405	65
d__Bacteria	p__Firmicutes	c__Desulfitobacteriia	o__Desulfitobacteriales	f__Heliobacteriaceae	g__Heliobacteriaceae	s__uncultured_Firmicutes	0	0	0	0	0	0	0	0	0	0	0	0	0	0	0	0	0	0	0	0	0	0	0	0	0	0	0	0	0	0	11
d__Bacteria	p__Firmicutes	c__Desulfotomaculia	o__Desulfotomaculales	f__Desulfotomaculales	g__Desulfotomaculum	NA	0	0	0	0	0	0	0	0	0	0	0	0	0	0	0	0	0	0	0	0	0	0	0	0	0	0	0	0	0	0	16
d__Bacteria	p__Firmicutes	c__Limnochordia	o__Limnochordia	f__Limnochordia	g__Hydrogenispora	NA	0	0	0	0	0	0	0	0	0	0	0	0	0	0	0	0	0	0	0	0	0	0	0	0	0	0	0	0	5	0	0
d__Bacteria	p__Firmicutes	c__Negativicutes	o__Acidaminococcales	f__Acidaminococcaceae	g__Phascolarctobacterium	NA	0	0	0	0	0	0	0	0	0	0	0	0	0	0	0	0	0	0	0	0	0	0	0	0	0	7	0	0	0	0	0
d__Bacteria	p__Firmicutes	c__Negativicutes	o__Acidaminococcales	f__Acidaminococcaceae	g__Succinispira	s__uncultured_Succinispira	0	0	0	0	0	0	0	0	0	0	0	0	0	0	0	0	0	0	0	0	0	0	0	26	10	0	0	0	0	16	0
d__Bacteria	p__Firmicutes	c__Negativicutes	o__Veillonellales-Selenomonadales	f__Selenomonadaceae	g__Anaerovibrio	NA	0	0	0	0	0	0	0	0	0	0	0	0	0	0	0	0	0	0	0	0	0	0	0	0	0	0	0	2	0	0	0
d__Bacteria	p__Firmicutes	c__Negativicutes	o__Veillonellales-Selenomonadales	f__Sporomusaceae	g__Pelosinus	NA	0	0	0	0	0	0	0	0	0	0	0	0	0	0	0	0	0	0	0	0	0	50	22	304	135	0	14	0	0	59	0
d__Bacteria	p__Firmicutes	c__Negativicutes	o__Veillonellales-Selenomonadales	f__Sporomusaceae	g__Sporomusa	NA	0	0	0	0	0	0	0	5	0	0	0	0	0	0	0	0	0	0	0	0	0	8	0	0	0	0	0	0	0	0	0
d__Bacteria	p__Firmicutes	c__Negativicutes	o__Veillonellales-Selenomonadales	f__Sporomusaceae	g__uncultured	s__uncultured_bacterium	0	0	0	0	0	0	0	0	0	0	0	0	0	0	0	0	14	0	0	0	0	0	0	0	0	0	0	0	0	0	0
d__Bacteria	p__Firmicutes	c__Negativicutes	o__Veillonellales-Selenomonadales	f__Sporomusaceae	g__uncultured	s__uncultured_Peptococcaceae	0	0	0	0	0	0	0	0	0	0	0	0	0	0	0	0	41	0	0	0	0	0	0	0	0	0	0	0	0	0	0
d__Bacteria	p__Firmicutes	c__Negativicutes	o__Veillonellales-Selenomonadales	f__Veillonellaceae	g__Veillonella	NA	0	0	0	0	0	0	0	0	0	0	0	0	0	0	0	0	0	0	0	0	0	0	4	0	0	0	0	0	0	0	0
d__Bacteria	p__Firmicutes	c__Symbiobacteriia	o__Symbiobacteriales	f__Symbiobacteraceae	g__Symbiobacterium	NA	0	0	0	0	0	0	0	0	0	0	0	0	0	0	0	0	0	0	0	0	0	0	0	0	0	0	0	0	0	0	4
d__Bacteria	p__Firmicutes	c__Syntrophomonadia	o__Syntrophomonadales	f__Syntrophomonadaceae	NA	NA	0	0	0	0	0	0	0	0	0	0	0	9	0	0	0	0	0	0	0	0	0	0	0	0	0	0	0	0	0	0	0
d__Bacteria	p__Fusobacteriota	c__Fusobacteriia	o__Fusobacteriales	f__Fusobacteriaceae	g__Fusobacterium	s__Fusobacterium_necrophorum	0	0	0	0	0	0	0	0	0	0	0	0	0	0	0	0	0	0	0	0	0	0	0	0	0	0	0	0	4	0	0
d__Bacteria	p__Fusobacteriota	c__Fusobacteriia	o__Fusobacteriales	f__Leptotrichiaceae	g__uncultured	NA	0	0	0	0	0	0	0	0	0	0	0	0	0	0	0	0	0	0	0	0	0	0	0	0	0	0	7	0	3	0	0
d__Bacteria	p__GAL15	c__GAL15	o__GAL15	f__GAL15	g__GAL15	s__uncultured_bacterium	0	0	0	0	0	119	0	0	0	0	0	0	0	0	0	0	51	0	66	0	16	0	0	22	0	0	0	0	0	0	0
d__Bacteria	p__Gemmatimonadota	c__BD2-11_terrestrial_group	o__BD2-11_terrestrial_group	f__BD2-11_terrestrial_group	g__BD2-11_terrestrial_group	NA	0	0	0	0	0	0	0	0	0	0	0	0	7	0	0	0	0	0	0	0	0	0	0	0	0	0	0	0	0	0	0
d__Bacteria	p__Gemmatimonadota	c__BD2-11_terrestrial_group	o__BD2-11_terrestrial_group	f__BD2-11_terrestrial_group	g__BD2-11_terrestrial_group	s__metagenome	15	0	14	8	118	61	18	46	20	0	17	18	7	0	15	0	0	0	10	0	0	22	32	24	9	81	35	22	22	28	5
d__Bacteria	p__Gemmatimonadota	c__BD2-11_terrestrial_group	o__BD2-11_terrestrial_group	f__BD2-11_terrestrial_group	g__BD2-11_terrestrial_group	s__uncultured_bacterium	0	0	0	0	0	0	0	0	0	0	0	0	0	0	0	0	0	0	0	0	0	0	0	0	0	0	3	0	0	0	0
d__Bacteria	p__Gemmatimonadota	c__Gemmatimonadetes	o__Gemmatimonadales	f__Gemmatimonadaceae	NA	NA	28	284	117	42	417	1821	58	312	26	129	425	876	173	182	241	8	93	119	417	68	196	504	659	1043	542	502	249	486	430	417	584
d__Bacteria	p__Gemmatimonadota	c__Gemmatimonadetes	o__Gemmatimonadales	f__Gemmatimonadaceae	g__Gemmatimonas	NA	286	299	161	226	2669	2071	49	443	69	248	755	1030	319	540	697	108	61	65	271	894	258	1160	1123	1400	1092	2579	770	250	1000	1149	2604
d__Bacteria	p__Gemmatimonadota	c__Gemmatimonadetes	o__Gemmatimonadales	f__Gemmatimonadaceae	g__Gemmatimonas	s__bacterium_enrichment	0	0	0	0	0	0	0	17	0	0	0	0	0	0	0	0	0	0	0	0	0	28	53	51	54	75	70	76	15	65	10
d__Bacteria	p__Gemmatimonadota	c__Gemmatimonadetes	o__Gemmatimonadales	f__Gemmatimonadaceae	g__Gemmatimonas	s__Gemmatimonadetes_bacterium	0	0	0	0	0	0	0	0	0	0	0	0	0	0	0	0	0	0	0	83	0	71	0	134	57	31	0	0	0	36	0
d__Bacteria	p__Gemmatimonadota	c__Gemmatimonadetes	o__Gemmatimonadales	f__Gemmatimonadaceae	g__Gemmatimonas	s__Gemmatimonas_aurantiaca	0	0	0	0	0	0	0	0	0	0	0	0	0	0	0	0	0	0	0	0	0	0	0	0	0	0	0	0	0	0	10
d__Bacteria	p__Gemmatimonadota	c__Gemmatimonadetes	o__Gemmatimonadales	f__Gemmatimonadaceae	g__Gemmatimonas	s__metagenome	0	0	0	0	0	0	0	0	0	0	0	0	15	0	0	0	0	0	0	0	0	0	0	0	0	0	0	0	0	0	132
d__Bacteria	p__Gemmatimonadota	c__Gemmatimonadetes	o__Gemmatimonadales	f__Gemmatimonadaceae	g__Gemmatimonas	s__uncultured_bacterium	13	15	0	0	63	14	0	0	7	0	50	0	0	0	0	0	0	0	0	0	0	0	30	0	0	9	0	0	19	58	0
d__Bacteria	p__Gemmatimonadota	c__Gemmatimonadetes	o__Gemmatimonadales	f__Gemmatimonadaceae	g__Gemmatimonas	s__uncultured_Gemmatimonadaceae	0	0	0	0	0	0	0	0	0	0	0	0	0	0	0	0	0	0	0	0	0	0	0	0	0	0	0	0	0	0	57
d__Bacteria	p__Gemmatimonadota	c__Gemmatimonadetes	o__Gemmatimonadales	f__Gemmatimonadaceae	g__Gemmatimonas	s__uncultured_Gemmatimonadales	0	0	0	0	9	0	0	0	0	0	0	0	0	0	0	0	31	0	7	0	0	9	11	14	13	15	5	0	0	0	0
d__Bacteria	p__Gemmatimonadota	c__Gemmatimonadetes	o__Gemmatimonadales	f__Gemmatimonadaceae	g__Gemmatimonas	s__uncultured_Gemmatimonas	0	0	0	0	0	0	0	0	0	0	0	0	140	136	99	17	0	0	0	0	0	23	26	11	23	81	37	0	0	23	0
d__Bacteria	p__Gemmatimonadota	c__Gemmatimonadetes	o__Gemmatimonadales	f__Gemmatimonadaceae	g__Gemmatimonas	s__uncultured_soil	0	0	0	0	180	0	0	0	0	20	134	63	0	27	0	0	0	0	0	0	0	0	17	0	0	18	13	0	108	67	90
d__Bacteria	p__Gemmatimonadota	c__Gemmatimonadetes	o__Gemmatimonadales	f__Gemmatimonadaceae	g__Roseisolibacter	NA	0	0	0	0	0	15	0	0	0	0	0	28	0	73	20	0	0	0	81	0	0	0	0	0	0	0	0	0	0	0	44
d__Bacteria	p__Gemmatimonadota	c__Gemmatimonadetes	o__Gemmatimonadales	f__Gemmatimonadaceae	g__Roseisolibacter	s__uncultured_Gemmatimonadetes	0	0	0	0	0	0	0	0	0	0	0	0	0	0	0	0	0	0	0	0	0	0	0	0	0	10	0	0	0	0	0
d__Bacteria	p__Gemmatimonadota	c__Gemmatimonadetes	o__Gemmatimonadales	f__Gemmatimonadaceae	g__uncultured	NA	520	1438	508	416	3694	28792	489	2803	293	197	2282	3512	1537	948	731	163	612	330	1842	222	609	1899	2306	2131	1246	718	554	2653	1849	1243	6399
d__Bacteria	p__Gemmatimonadota	c__Gemmatimonadetes	o__Gemmatimonadales	f__Gemmatimonadaceae	g__uncultured	s__Gemmatimonas_sp.	0	0	0	0	0	0	0	0	0	0	0	0	0	0	0	0	0	0	0	0	0	0	0	41	0	0	0	0	0	0	0
d__Bacteria	p__Gemmatimonadota	c__Gemmatimonadetes	o__Gemmatimonadales	f__Gemmatimonadaceae	g__uncultured	s__metagenome	32	30	264	435	0	131	0	361	0	10	61	230	276	114	18	57	67	0	39	0	15	15	42	105	266	389	149	269	225	587	85
d__Bacteria	p__Gemmatimonadota	c__Gemmatimonadetes	o__Gemmatimonadales	f__Gemmatimonadaceae	g__uncultured	s__uncultured_actinobacterium	0	0	0	0	0	338	0	24	0	0	8	0	0	0	0	0	145	23	0	0	30	19	48	132	135	0	7	55	0	14	0
d__Bacteria	p__Gemmatimonadota	c__Gemmatimonadetes	o__Gemmatimonadales	f__Gemmatimonadaceae	g__uncultured	s__uncultured_Alphaproteobacteria	17	0	13	49	0	18	10	0	0	0	0	0	0	11	48	0	0	13	0	0	9	8	55	112	19	47	0	28	31	15	29
d__Bacteria	p__Gemmatimonadota	c__Gemmatimonadetes	o__Gemmatimonadales	f__Gemmatimonadaceae	g__uncultured	s__uncultured_deep-sea	0	0	0	0	0	0	0	0	0	0	0	0	0	0	0	0	0	0	0	0	0	0	0	0	0	48	0	0	0	0	0
d__Bacteria	p__Gemmatimonadota	c__Gemmatimonadetes	o__Gemmatimonadales	f__Gemmatimonadaceae	g__uncultured	s__uncultured_Fibrobacteres	0	0	34	10	0	79	0	213	0	0	0	28	0	25	0	0	229	0	0	0	0	0	0	100	50	0	0	70	25	0	69
d__Bacteria	p__Gemmatimonadota	c__Gemmatimonadetes	o__Gemmatimonadales	f__Gemmatimonadaceae	g__uncultured	s__uncultured_Gemmatimonadaceae	28	0	0	10	8	1750	0	0	0	0	593	168	0	0	179	0	0	26	168	0	0	16	43	30	0	0	0	60	71	0	112
d__Bacteria	p__Gemmatimonadota	c__Gemmatimonadetes	o__Gemmatimonadales	f__Gemmatimonadaceae	g__uncultured	s__uncultured_Gemmatimonadetes	0	0	0	0	3	61	0	0	0	0	0	0	0	0	0	0	0	0	0	0	0	0	0	0	0	0	0	0	0	0	0
d__Bacteria	p__Gemmatimonadota	c__Gemmatimonadetes	o__Gemmatimonadales	f__Gemmatimonadaceae	g__uncultured	s__uncultured_Nitrospira	69	80	0	0	297	463	51	59	0	41	126	138	92	38	0	0	191	12	63	51	38	241	217	308	169	25	108	281	171	144	0
d__Bacteria	p__Gemmatimonadota	c__Gemmatimonadetes	o__Gemmatimonadales	f__Gemmatimonadaceae	g__uncultured	s__uncultured_prokaryote	0	169	92	0	115	169	32	21	40	39	280	255	0	0	0	0	32	11	56	0	0	420	45	66	115	159	36	140	0	100	0
d__Bacteria	p__Gemmatimonadota	c__Gemmatimonadetes	o__Gemmatimonadales	f__Gemmatimonadaceae	g__uncultured	s__uncultured_proteobacterium	112	445	155	27	499	1051	138	0	0	70	681	393	73	66	108	0	206	31	388	170	89	740	1033	859	349	184	547	455	350	389	140
d__Bacteria	p__Gemmatimonadota	c__Gemmatimonadetes	o__Gemmatimonadales	f__Gemmatimonadaceae	g__uncultured	s__uncultured_Pseudomonadales	0	0	0	0	0	0	0	39	0	0	0	134	80	0	0	0	0	0	0	0	0	0	0	0	0	0	0	0	65	0	92
d__Bacteria	p__Gemmatimonadota	c__Gemmatimonadetes	o__Gemmatimonadales	f__Gemmatimonadaceae	g__uncultured	s__uncultured_soil	0	0	0	0	0	0	0	0	0	0	0	0	36	0	0	0	0	0	0	0	0	0	0	0	0	0	0	0	0	0	0
d__Bacteria	p__Gemmatimonadota	c__Longimicrobia	o__Longimicrobiales	f__Longimicrobiaceae	NA	NA	0	0	0	0	0	0	0	0	0	0	0	0	0	0	0	0	0	0	0	0	0	0	0	0	0	0	0	0	0	0	6
d__Bacteria	p__Gemmatimonadota	c__Longimicrobia	o__Longimicrobiales	f__Longimicrobiaceae	g__Longimicrobiaceae	s__metagenome	0	0	10	0	0	0	0	163	0	0	0	0	0	0	0	0	0	0	0	0	0	0	3	0	0	0	0	7	0	0	0
d__Bacteria	p__Gemmatimonadota	c__Longimicrobia	o__Longimicrobiales	f__Longimicrobiaceae	g__YC-ZSS-LKJ147	s__uncultured_bacterium	0	0	0	0	0	0	0	0	0	0	0	0	0	0	0	0	0	0	0	0	0	0	0	0	0	0	0	0	0	0	5
d__Bacteria	p__Gemmatimonadota	c__S0134_terrestrial_group	o__S0134_terrestrial_group	f__S0134_terrestrial_group	g__S0134_terrestrial_group	NA	0	19	0	3	158	237	15	0	0	0	0	91	0	0	38	0	0	4	23	10	0	19	43	31	16	203	45	0	16	14	27
d__Bacteria	p__Gemmatimonadota	c__S0134_terrestrial_group	o__S0134_terrestrial_group	f__S0134_terrestrial_group	g__S0134_terrestrial_group	s__metagenome	0	0	0	0	0	0	0	0	0	0	0	0	0	0	0	0	0	0	0	0	0	0	0	0	0	0	0	0	0	0	48
d__Bacteria	p__Gemmatimonadota	c__S0134_terrestrial_group	o__S0134_terrestrial_group	f__S0134_terrestrial_group	g__S0134_terrestrial_group	s__uncultured_bacterium	0	0	0	0	0	0	0	0	0	0	0	0	0	0	0	0	0	0	0	0	0	0	3	0	0	0	0	0	0	0	0
d__Bacteria	p__Gemmatimonadota	c__S0134_terrestrial_group	o__S0134_terrestrial_group	f__S0134_terrestrial_group	g__S0134_terrestrial_group	s__uncultured_soil	0	0	0	0	0	0	0	5	0	0	0	0	14	0	0	0	0	0	0	0	0	0	0	0	0	0	0	0	0	0	0
d__Bacteria	p__Hydrogenedentes	c__Hydrogenedentia	o__Hydrogenedentiales	f__Hydrogenedensaceae	g__Hydrogenedensaceae	NA	0	33	21	122	0	55	0	163	0	0	28	0	60	0	0	0	44	0	0	0	0	16	40	15	30	140	114	69	13	48	7
d__Bacteria	p__Hydrogenedentes	c__Hydrogenedentia	o__Hydrogenedentiales	f__Hydrogenedensaceae	g__Hydrogenedensaceae	s__metagenome	9	0	12	21	46	18	0	102	0	5	0	0	0	0	12	0	10	0	0	5	3	4	0	5	0	27	29	7	39	14	8
d__Bacteria	p__Hydrogenedentes	c__Hydrogenedentia	o__Hydrogenedentiales	f__Hydrogenedensaceae	g__Hydrogenedensaceae	s__uncultured_bacterium	0	0	0	0	0	0	0	102	0	0	0	0	57	0	0	0	7	2	4	6	0	0	0	0	3	19	0	0	0	5	0
d__Bacteria	p__Hydrogenedentes	c__Hydrogenedentia	o__Hydrogenedentiales	f__Hydrogenedensaceae	g__Hydrogenedensaceae	s__uncultured_delta	0	0	0	0	0	0	0	7	0	0	0	0	0	0	0	0	0	0	0	0	0	0	0	0	0	0	0	0	0	0	0
d__Bacteria	p__Hydrogenedentes	c__Hydrogenedentia	o__Hydrogenedentiales	f__Hydrogenedensaceae	g__Hydrogenedensaceae	s__uncultured_Fusobacteria	0	0	0	16	0	8	0	5	0	0	0	7	0	0	0	0	6	0	0	0	0	3	0	9	0	4	0	0	11	0	0
d__Bacteria	p__Latescibacterota	c__Latescibacteria	o__Latescibacterales	f__Latescibacteraceae	g__Latescibacteraceae	s__metagenome	34	0	35	76	0	227	0	522	13	0	3	0	37	0	123	144	19	11	0	0	10	196	120	479	1984	0	0	156	0	515	0
d__Bacteria	p__Latescibacterota	c__Latescibacterota	o__Latescibacterota	f__Latescibacterota	g__Latescibacterota	NA	1510	934	271	472	1087	1987	157	1652	272	362	1604	1007	947	386	349	0	839	182	716	130	262	1940	1796	3820	3062	936	1505	3193	1248	2881	1979
d__Bacteria	p__Latescibacterota	c__Latescibacterota	o__Latescibacterota	f__Latescibacterota	g__Latescibacterota	s__metagenome	0	0	0	0	0	0	0	14	0	0	0	0	0	0	0	0	133	0	0	0	0	0	0	167	560	0	0	14	0	0	0
d__Bacteria	p__Latescibacterota	c__Latescibacterota	o__Latescibacterota	f__Latescibacterota	g__Latescibacterota	s__uncultured_Acidobacterium	428	0	151	37	65	488	0	1345	55	0	16	395	164	0	57	0	157	0	0	0	0	142	215	242	179	306	143	423	332	358	216
d__Bacteria	p__Latescibacterota	c__Latescibacterota	o__Latescibacterota	f__Latescibacterota	g__Latescibacterota	s__uncultured_bacterium	88	40	0	4	0	0	0	0	0	242	27	4	0	0	0	0	0	0	22	0	0	14	7	0	0	0	0	0	46	0	0
d__Bacteria	p__Latescibacterota	c__Latescibacterota	o__Latescibacterota	f__Latescibacterota	g__Latescibacterota	s__uncultured_Desulfuromonadales	80	0	0	0	0	52	0	0	0	0	0	0	0	19	0	0	0	0	0	0	0	0	9	23	0	0	0	0	11	0	0
d__Bacteria	p__Latescibacterota	c__Latescibacterota	o__Latescibacterota	f__Latescibacterota	g__Latescibacterota	s__uncultured_Fibrobacteres	0	0	0	0	0	0	0	57	0	0	0	0	93	0	0	0	121	0	0	0	0	0	0	0	17	0	0	0	0	0	0
d__Bacteria	p__Latescibacterota	c__Latescibacterota	o__Latescibacterota	f__Latescibacterota	g__Latescibacterota	s__uncultured_Latescibacteria	0	0	0	0	0	0	0	0	0	0	0	0	0	0	0	0	0	0	0	0	0	0	0	0	0	0	0	0	0	0	46
d__Bacteria	p__Latescibacterota	c__Latescibacterota	o__Latescibacterota	f__Latescibacterota	g__Latescibacterota	s__uncultured_Pelobacter	105	157	35	68	97	107	22	338	32	93	109	122	149	88	34	0	25	10	24	47	0	117	173	440	160	341	119	131	87	180	131
d__Bacteria	p__Latescibacterota	c__Latescibacterota	o__Latescibacterota	f__Latescibacterota	g__Latescibacterota	s__uncultured_prokaryote	0	0	0	0	0	0	0	163	0	0	0	0	0	0	0	0	0	0	0	0	0	0	0	0	0	0	0	0	0	0	0
d__Bacteria	p__Latescibacterota	c__Latescibacterota	o__Latescibacterota	f__Latescibacterota	g__Latescibacterota	s__uncultured_proteobacterium	0	0	0	0	0	0	0	259	0	0	0	0	80	0	0	0	104	0	0	0	0	0	0	0	0	0	0	0	0	0	0
d__Bacteria	p__Latescibacterota	c__Latescibacterota	o__Latescibacterota	f__Latescibacterota	g__Latescibacterota	s__uncultured_soil	2695	312	308	27	917	4158	189	179	252	348	3146	644	0	118	14	0	206	95	532	7	90	919	817	1428	588	167	534	233	603	1198	8
d__Bacteria	p__Latescibacterota	c__Latescibacterota	o__Latescibacterota	f__Latescibacterota	g__Latescibacterota	s__unidentified_bacterium	0	0	0	0	0	0	0	0	0	0	0	0	0	0	0	0	0	0	0	0	0	0	0	0	11	0	0	0	0	0	0
d__Bacteria	p__Margulisbacteria	c__Margulisbacteria	o__Margulisbacteria	f__Margulisbacteria	g__Margulisbacteria	NA	0	0	0	9	4	11	0	0	0	0	0	0	0	0	0	0	0	0	0	0	0	16	51	0	7	73	32	0	0	8	2
d__Bacteria	p__Margulisbacteria	c__Margulisbacteria	o__Margulisbacteria	f__Margulisbacteria	g__Margulisbacteria	s__metagenome	0	0	0	0	0	0	0	0	0	0	0	0	0	0	0	0	0	0	0	0	0	0	0	2	0	0	0	0	0	0	0
d__Bacteria	p__Margulisbacteria	c__Margulisbacteria	o__Margulisbacteria	f__Margulisbacteria	g__Margulisbacteria	s__uncultured_bacterium	0	0	0	18	6	6	0	0	0	0	0	0	0	2	0	0	0	0	0	0	0	0	6	7	5	5	11	0	19	0	23
d__Bacteria	p__MBNT15	c__MBNT15	o__MBNT15	f__MBNT15	g__MBNT15	NA	0	298	114	146	333	1738	0	1100	0	47	132	248	76	76	92	0	302	13	107	138	0	823	684	2670	918	953	749	495	1043	1373	403
d__Bacteria	p__MBNT15	c__MBNT15	o__MBNT15	f__MBNT15	g__MBNT15	s__Actinobacteria_bacterium	0	0	0	0	0	0	0	7	0	0	0	0	37	0	0	0	0	0	0	0	0	0	0	0	0	0	0	0	0	0	0
d__Bacteria	p__MBNT15	c__MBNT15	o__MBNT15	f__MBNT15	g__MBNT15	s__delta_proteobacterium	0	0	0	0	0	0	0	40	0	0	0	0	0	0	0	36	0	0	0	0	0	0	0	0	0	68	32	0	0	46	0
d__Bacteria	p__MBNT15	c__MBNT15	o__MBNT15	f__MBNT15	g__MBNT15	s__uncultured_soil	0	0	0	0	0	19	0	27	0	0	0	0	0	0	0	0	0	0	0	0	0	9	0	45	160	0	0	17	0	22	0
d__Bacteria	p__MBNT15	c__MBNT15	o__MBNT15	f__MBNT15	g__MBNT15	s__uncultured_Syntrophobacteraceae	0	0	0	0	0	0	0	0	0	0	0	0	0	0	0	0	0	0	32	0	0	0	0	0	0	0	0	0	0	0	0
d__Bacteria	p__MBNT15	c__MBNT15	o__MBNT15	f__MBNT15	g__MBNT15	s__unidentified	0	0	0	0	0	0	0	185	0	0	0	0	70	0	0	0	0	0	0	0	0	0	0	0	0	0	0	0	15	0	0
d__Bacteria	p__Methylomirabilota	c__Methylomirabilia	o__Rokubacteriales	f__Rokubacteriales	g__Rokubacteriales	NA	542	420	255	77	365	2250	0	37	105	133	452	326	127	26	71	19	535	211	532	227	362	1765	1979	3649	3435	464	1567	2289	297	2490	41
d__Bacteria	p__Methylomirabilota	c__Methylomirabilia	o__Rokubacteriales	f__Rokubacteriales	g__Rokubacteriales	s__metagenome	74	0	0	0	0	1404	0	0	0	0	253	0	0	0	0	0	0	0	150	0	0	0	0	50	0	0	0	0	0	0	0
d__Bacteria	p__Methylomirabilota	c__Methylomirabilia	o__Rokubacteriales	f__Rokubacteriales	g__Rokubacteriales	s__uncultured_bacterium	1396	524	0	15	1669	5223	404	0	205	0	1052	144	114	0	0	0	592	159	620	48	308	1510	1889	4003	1638	144	450	1272	171	612	29
d__Bacteria	p__Methylomirabilota	c__Methylomirabilia	o__Rokubacteriales	f__Rokubacteriales	g__Rokubacteriales	s__uncultured_Firmicutes	35	145	0	0	459	801	71	0	64	0	167	156	0	80	0	0	53	0	77	20	0	256	213	224	105	0	174	82	147	368	73
d__Bacteria	p__Methylomirabilota	c__Methylomirabilia	o__Rokubacteriales	f__Rokubacteriales	g__Rokubacteriales	s__uncultured_soil	0	0	0	0	0	0	0	0	0	0	0	0	0	0	0	0	37	0	0	0	0	0	0	0	0	0	0	0	0	0	0
d__Bacteria	p__Methylomirabilota	c__Methylomirabilia	o__Rokubacteriales	f__WX65	g__WX65	NA	57	126	8	0	115	195	0	0	0	0	0	0	0	0	0	0	309	79	33	22	115	208	52	300	257	0	12	92	0	36	0
d__Bacteria	p__Methylomirabilota	c__Methylomirabilia	o__Rokubacteriales	f__WX65	g__WX65	s__uncultured_bacterium	0	28	0	0	7	230	0	0	0	0	16	0	0	3	0	0	56	0	113	0	0	0	7	10	58	0	0	17	0	0	0
d__Bacteria	p__Myxococcota	NA	NA	NA	NA	NA	59	149	90	20	503	90	47	87	14	7	74	138	6	6	10	0	0	0	0	45	0	74	252	195	323	326	244	178	190	380	135
d__Bacteria	p__Myxococcota	c__bacteriap25	o__bacteriap25	f__bacteriap25	g__bacteriap25	NA	53	274	125	0	410	551	79	190	99	0	559	104	19	44	18	0	72	3	103	20	21	548	470	1443	826	77	82	379	324	500	244
d__Bacteria	p__Myxococcota	c__bacteriap25	o__bacteriap25	f__bacteriap25	g__bacteriap25	s__uncultured_Desulfovibrionales	0	0	0	0	0	0	0	59	0	0	0	0	0	0	0	0	0	0	0	0	0	0	0	0	0	0	0	0	0	0	0
d__Bacteria	p__Myxococcota	c__bacteriap25	o__bacteriap25	f__bacteriap25	g__bacteriap25	s__uncultured_organism	0	0	0	0	0	0	0	0	0	0	0	0	0	0	0	0	0	0	0	0	0	0	0	0	0	14	0	0	0	0	0
d__Bacteria	p__Myxococcota	c__bacteriap25	o__bacteriap25	f__bacteriap25	g__bacteriap25	s__uncultured_sludge	0	0	0	0	0	0	0	3	0	0	4	0	0	0	0	0	0	0	0	0	0	0	0	0	0	0	0	0	0	0	0
d__Bacteria	p__Myxococcota	c__bacteriap25	o__bacteriap25	f__bacteriap25	g__bacteriap25	s__uncultured_soil	0	0	0	0	0	0	0	0	0	0	0	0	0	0	0	0	0	0	0	0	0	0	5	0	0	0	0	0	0	0	0
d__Bacteria	p__Myxococcota	c__bacteriap25	o__bacteriap25	f__bacteriap25	g__bacteriap25	s__uncultured_Syntrophobacterales	0	60	0	18	257	906	0	135	0	0	310	369	0	0	0	0	0	0	16	0	0	206	263	251	28	0	18	32	422	0	512
d__Bacteria	p__Myxococcota	c__bacteriap25	o__bacteriap25	f__bacteriap25	g__bacteriap25	s__unidentified	0	0	0	0	0	13	0	0	0	0	0	0	0	0	0	0	0	0	0	0	0	21	7	0	0	0	0	0	0	58	0
d__Bacteria	p__Myxococcota	c__Myxococcia	o__Myxococcales	NA	NA	NA	0	50	0	0	188	49	9	13	0	0	22	8	0	0	0	0	0	0	0	0	0	243	96	458	256	277	307	11	79	265	116
d__Bacteria	p__Myxococcota	c__Myxococcia	o__Myxococcales	f__27F-1492R	g__27F-1492R	NA	20	0	0	41	267	374	37	69	26	0	176	69	0	0	0	0	0	6	34	12	0	43	13	61	56	22	25	0	0	27	0
d__Bacteria	p__Myxococcota	c__Myxococcia	o__Myxococcales	f__27F-1492R	g__27F-1492R	s__uncultured_bacterium	23	11	29	46	246	150	65	121	24	8	0	211	0	11	7	0	0	0	18	0	12	36	18	8	23	147	104	43	245	105	218
d__Bacteria	p__Myxococcota	c__Myxococcia	o__Myxococcales	f__27F-1492R	g__27F-1492R	s__uncultured_delta	14	30	0	4	66	175	0	14	0	0	16	0	0	0	0	0	0	0	6	0	0	46	42	0	0	95	60	29	10	40	24
d__Bacteria	p__Myxococcota	c__Myxococcia	o__Myxococcales	f__Anaeromyxobacteraceae	g__Anaeromyxobacter	NA	19	36	0	0	534	503	138	0	0	28	361	201	0	142	115	0	0	0	21	22	0	232	147	297	104	106	151	26	199	218	273
d__Bacteria	p__Myxococcota	c__Myxococcia	o__Myxococcales	f__Anaeromyxobacteraceae	g__Anaeromyxobacter	s__bacterium_enrichment	0	0	0	0	0	13	0	0	0	0	0	0	0	0	0	0	0	0	0	0	0	0	0	6	0	39	14	0	9	0	8
d__Bacteria	p__Myxococcota	c__Myxococcia	o__Myxococcales	f__Anaeromyxobacteraceae	g__Anaeromyxobacter	s__metagenome	0	0	0	0	16	0	0	0	0	18	0	0	0	0	0	0	22	0	0	0	0	40	0	34	31	10	15	13	23	54	0
d__Bacteria	p__Myxococcota	c__Myxococcia	o__Myxococcales	f__Anaeromyxobacteraceae	g__Anaeromyxobacter	s__uncultured_bacterium	18	0	0	60	140	104	0	20	0	0	24	114	0	36	28	0	0	0	0	0	13	64	53	159	54	171	66	55	150	110	287
d__Bacteria	p__Myxococcota	c__Myxococcia	o__Myxococcales	f__Anaeromyxobacteraceae	g__Anaeromyxobacter	s__uncultured_delta	0	0	0	0	0	106	0	0	0	0	0	0	0	0	0	0	0	0	0	0	0	0	0	0	0	0	0	0	0	0	0
d__Bacteria	p__Myxococcota	c__Myxococcia	o__Myxococcales	f__Anaeromyxobacteraceae	g__Anaeromyxobacter	s__uncultured_proteobacterium	7	162	0	0	63	971	22	0	42	0	197	0	0	88	0	0	0	0	118	0	0	58	34	186	0	0	16	42	56	5	0
d__Bacteria	p__Myxococcota	c__Myxococcia	o__Myxococcales	f__Myxococcaceae	NA	NA	73	117	12	35	511	119	115	301	6	136	133	71	0	0	44	0	52	0	32	8	44	263	346	403	271	695	286	131	116	333	583
d__Bacteria	p__Myxococcota	c__Myxococcia	o__Myxococcales	f__Myxococcaceae	g__Cystobacter	NA	0	0	0	0	0	0	0	0	0	0	0	0	0	0	0	0	0	0	0	0	0	0	4	0	0	0	0	0	0	0	0
d__Bacteria	p__Myxococcota	c__Myxococcia	o__Myxococcales	f__Myxococcaceae	g__KD3-10	NA	0	11	0	0	254	0	35	70	0	0	0	0	0	0	0	0	10	0	15	0	0	9	13	20	0	0	0	0	0	0	137
d__Bacteria	p__Myxococcota	c__Myxococcia	o__Myxococcales	f__Myxococcaceae	g__KD3-10	s__metagenome	0	0	13	0	66	10	0	0	0	0	0	0	0	0	11	0	0	0	0	0	0	52	13	20	18	15	44	10	11	10	9
d__Bacteria	p__Myxococcota	c__Myxococcia	o__Myxococcales	f__Myxococcaceae	g__KD3-10	s__uncultured_bacterium	0	0	0	0	58	71	0	0	0	0	0	35	0	10	0	0	0	0	0	0	0	68	19	63	37	33	36	25	14	31	0
d__Bacteria	p__Myxococcota	c__Myxococcia	o__Myxococcales	f__Myxococcaceae	g__KD3-10	s__uncultured_delta	0	0	0	7	0	0	0	0	0	0	0	0	0	0	0	0	0	0	0	0	0	0	10	0	0	0	0	0	0	0	11
d__Bacteria	p__Myxococcota	c__Myxococcia	o__Myxococcales	f__Myxococcaceae	g__Myxococcaceae	s__uncultured_bacterium	0	0	0	0	0	0	0	0	0	0	0	0	0	0	0	0	0	0	0	0	0	0	0	0	0	0	0	27	0	0	49
d__Bacteria	p__Myxococcota	c__Myxococcia	o__Myxococcales	f__Myxococcaceae	g__P3OB-42	NA	74	128	74	0	640	215	43	641	59	57	155	131	20	22	117	0	2	0	15	25	4	401	350	457	589	296	426	165	142	219	331
d__Bacteria	p__Myxococcota	c__Myxococcia	o__Myxococcales	f__Myxococcaceae	g__P3OB-42	s__metagenome	26	37	0	0	158	55	30	60	21	0	64	27	0	0	0	0	0	0	0	0	5	45	52	0	25	71	52	52	68	46	70
d__Bacteria	p__Myxococcota	c__Myxococcia	o__Myxococcales	f__Myxococcaceae	g__P3OB-42	s__uncultured_bacterium	0	115	0	0	97	100	0	0	0	0	0	10	0	0	0	0	0	18	0	0	0	13	0	77	0	0	0	10	0	14	19
d__Bacteria	p__Myxococcota	c__Myxococcia	o__Myxococcales	f__Myxococcaceae	g__P3OB-42	s__uncultured_Cystobacterineae	0	0	0	0	38	0	0	0	0	0	0	0	0	0	0	0	0	0	0	0	0	227	0	724	219	0	0	70	63	0	0
d__Bacteria	p__Myxococcota	c__Myxococcia	o__Myxococcales	f__Myxococcaceae	g__P3OB-42	s__uncultured_delta	0	52	0	0	0	37	0	36	21	0	43	0	0	0	0	0	0	0	0	0	0	0	43	0	53	0	16	28	0	42	14
d__Bacteria	p__Myxococcota	c__Myxococcia	o__Myxococcales	f__Myxococcaceae	g__P3OB-42	s__uncultured_Myxococcales	18	0	6	0	67	14	0	8	0	0	10	22	0	18	0	0	0	0	0	0	0	44	17	7	67	9	30	0	10	34	34
d__Bacteria	p__Myxococcota	c__Myxococcia	o__Myxococcales	f__Myxococcaceae	g__P3OB-42	s__uncultured_organism	0	14	0	0	0	0	0	0	0	0	0	0	0	0	0	0	0	0	0	0	0	0	0	0	0	0	0	0	0	0	0
d__Bacteria	p__Myxococcota	c__Myxococcia	o__Myxococcales	f__Myxococcaceae	g__P3OB-42	s__uncultured_proteobacterium	0	0	0	0	0	7	0	0	0	0	0	0	0	0	0	0	0	0	0	0	0	0	0	0	0	13	0	0	0	0	11
d__Bacteria	p__Myxococcota	c__Myxococcia	o__Myxococcales	f__Myxococcaceae	g__P3OB-42	s__uncultured_Stigmatella	0	0	0	6	0	0	0	0	0	0	0	0	0	0	0	0	0	0	0	0	0	0	0	0	0	0	0	0	0	0	0
d__Bacteria	p__Myxococcota	c__Myxococcia	o__Myxococcales	f__Myxococcaceae	g__uncultured	NA	52	0	86	0	128	0	0	0	0	57	10	151	0	0	0	0	0	0	46	54	0	71	15	193	56	113	52	13	108	27	120
d__Bacteria	p__Myxococcota	c__Myxococcia	o__Myxococcales	f__Myxococcaceae	g__uncultured	s__metagenome	125	145	0	12	361	718	103	160	77	0	143	38	0	0	46	0	0	20	0	0	0	304	373	483	310	138	349	209	81	278	110
d__Bacteria	p__Myxococcota	c__Myxococcia	o__Myxococcales	f__Myxococcaceae	g__uncultured	s__uncultured_bacterium	14	121	0	0	191	73	0	0	0	0	18	50	0	0	0	0	0	0	0	0	0	0	48	67	36	0	17	0	0	0	201
d__Bacteria	p__Myxococcota	c__Myxococcia	o__Myxococcales	f__Myxococcaceae	g__uncultured	s__uncultured_delta	139	133	82	53	201	243	0	363	93	132	186	140	7	39	43	0	0	0	49	50	0	382	318	240	240	630	523	182	344	421	369
d__Bacteria	p__Myxococcota	c__Myxococcia	o__Myxococcales	f__Myxococcaceae	g__uncultured	s__uncultured_Myxococcales	0	0	0	0	0	0	0	0	0	0	0	0	0	0	0	0	0	0	0	0	0	0	0	0	0	30	21	0	0	0	0
d__Bacteria	p__Myxococcota	c__Myxococcia	o__Myxococcales	f__Vulgatibacteraceae	g__Vulgatibacter	NA	0	0	0	0	0	13	0	0	0	0	0	0	0	0	12	0	0	0	0	0	0	10	0	47	19	0	0	0	0	0	0
d__Bacteria	p__Myxococcota	c__Myxococcia	o__Myxococcales	f__Vulgatibacteraceae	g__Vulgatibacter	s__uncultured_proteobacterium	0	0	0	0	0	0	0	0	0	0	0	0	0	0	0	11	0	0	0	0	0	0	0	0	0	0	0	0	0	0	0
d__Bacteria	p__Myxococcota	c__Polyangia	NA	NA	NA	NA	80	194	67	136	904	470	143	284	52	13	87	140	0	0	9	23	27	0	56	128	0	439	468	497	306	730	492	210	77	352	298
d__Bacteria	p__Myxococcota	c__Polyangia	o__Blfdi19	f__Blfdi19	g__Blfdi19	NA	19	122	90	80	362	170	0	675	23	0	57	136	0	0	68	40	22	16	87	160	0	569	580	472	421	1118	658	164	193	556	530
d__Bacteria	p__Myxococcota	c__Polyangia	o__Blfdi19	f__Blfdi19	g__Blfdi19	s__Anaeromyxobacter_dehalogenans	0	0	0	0	150	0	0	11	0	0	0	0	0	0	0	0	0	0	0	0	0	23	17	13	6	122	41	44	0	71	35
d__Bacteria	p__Myxococcota	c__Polyangia	o__Blfdi19	f__Blfdi19	g__Blfdi19	s__metagenome	31	48	23	0	303	22	42	88	28	0	7	202	0	0	0	0	0	0	0	0	0	49	63	0	12	114	0	23	12	0	285
d__Bacteria	p__Myxococcota	c__Polyangia	o__Blfdi19	f__Blfdi19	g__Blfdi19	s__uncultured_bacterium	0	12	0	0	101	45	0	178	19	25	0	0	54	0	0	0	0	0	12	0	0	19	40	389	48	32	84	40	10	60	20
d__Bacteria	p__Myxococcota	c__Polyangia	o__Blfdi19	f__Blfdi19	g__Blfdi19	s__uncultured_Cystobacterineae	0	53	0	0	76	83	0	361	23	0	0	61	135	0	0	0	85	0	0	0	28	74	20	0	42	0	101	0	0	43	71
d__Bacteria	p__Myxococcota	c__Polyangia	o__Blfdi19	f__Blfdi19	g__Blfdi19	s__uncultured_delta	0	21	0	0	0	9	0	0	0	0	0	0	0	11	0	0	0	0	0	0	0	43	37	138	0	157	110	8	17	68	18
d__Bacteria	p__Myxococcota	c__Polyangia	o__Blfdi19	f__Blfdi19	g__Blfdi19	s__uncultured_Firmicutes	0	38	0	0	0	34	0	29	0	0	0	0	0	0	26	0	28	0	0	54	0	102	112	314	110	83	162	18	16	100	8
d__Bacteria	p__Myxococcota	c__Polyangia	o__Blfdi19	f__Blfdi19	g__Blfdi19	s__uncultured_Myxococcales	0	0	0	0	0	0	0	0	0	0	0	16	0	0	0	0	0	0	0	0	0	0	0	0	0	68	43	11	0	41	47
d__Bacteria	p__Myxococcota	c__Polyangia	o__Blfdi19	f__Blfdi19	g__Blfdi19	s__uncultured_Nannocystineae	0	0	0	0	0	0	0	0	0	0	0	0	0	0	0	0	0	0	0	0	0	0	0	0	0	0	5	0	0	0	0
d__Bacteria	p__Myxococcota	c__Polyangia	o__Blfdi19	f__Blfdi19	g__Blfdi19	s__uncultured_prokaryote	0	0	0	0	0	0	0	0	0	0	0	0	0	0	0	0	0	0	0	0	0	4	0	0	0	0	0	0	0	21	0
d__Bacteria	p__Myxococcota	c__Polyangia	o__Blfdi19	f__Blfdi19	g__Blfdi19	s__uncultured_soil	0	0	0	0	0	0	0	0	0	0	0	0	0	0	0	0	0	0	0	0	0	20	39	0	18	31	42	35	0	50	0
d__Bacteria	p__Myxococcota	c__Polyangia	o__Haliangiales	f__Haliangiaceae	g__Haliangium	NA	1639	3148	1216	1033	8915	3821	1179	4986	1361	1170	1933	2318	140	63	922	0	310	0	431	874	122	6490	6305	9151	7876	9751	9518	2944	4657	7157	3668
d__Bacteria	p__Myxococcota	c__Polyangia	o__Haliangiales	f__Haliangiaceae	g__Haliangium	s__metagenome	0	0	0	0	159	11	16	0	0	0	4	0	0	0	0	0	0	0	0	0	0	0	10	0	0	46	98	0	0	44	0
d__Bacteria	p__Myxococcota	c__Polyangia	o__Haliangiales	f__Haliangiaceae	g__Haliangium	s__uncultured_Kofleria	0	0	0	0	0	20	0	0	0	0	69	0	0	0	0	0	0	0	0	0	0	85	37	79	41	14	7	0	0	27	0
d__Bacteria	p__Myxococcota	c__Polyangia	o__Haliangiales	f__Haliangiaceae	g__Haliangium	s__uncultured_Kofleriaceae	0	0	0	0	0	0	0	0	0	0	0	0	0	0	0	0	0	0	0	0	27	18	0	36	0	0	0	0	0	12	0
d__Bacteria	p__Myxococcota	c__Polyangia	o__Haliangiales	f__Haliangiaceae	g__Haliangium	s__uncultured_Myxococcales	59	0	0	32	410	87	0	103	96	0	56	32	0	102	111	0	144	37	33	111	29	604	459	603	1083	438	305	400	148	575	192
d__Bacteria	p__Myxococcota	c__Polyangia	o__Haliangiales	f__Haliangiaceae	g__Haliangium	s__uncultured_Nannocystineae	0	0	0	0	0	0	0	0	0	0	0	0	0	0	0	0	0	0	0	0	0	0	140	20	0	32	37	0	0	48	0
d__Bacteria	p__Myxococcota	c__Polyangia	o__Haliangiales	f__Haliangiaceae	g__Haliangium	s__uncultured_organism	0	0	0	0	0	0	0	0	0	0	0	0	0	0	0	0	0	0	0	0	0	29	0	95	0	0	46	35	0	0	0
d__Bacteria	p__Myxococcota	c__Polyangia	o__Haliangiales	f__Haliangiaceae	g__Haliangium	s__uncultured_Polyangiaceae	24	0	0	0	0	0	0	42	0	0	25	0	0	0	0	0	0	0	0	0	0	0	0	56	46	36	56	15	131	26	0
d__Bacteria	p__Myxococcota	c__Polyangia	o__Haliangiales	f__Haliangiaceae	g__Haliangium	s__uncultured_prokaryote	0	0	13	10	0	0	0	0	0	0	0	0	0	18	0	0	0	0	0	0	0	0	0	0	0	238	0	0	0	0	215
d__Bacteria	p__Myxococcota	c__Polyangia	o__Haliangiales	f__Haliangiaceae	g__Haliangium	s__uncultured_proteobacterium	38	268	0	56	279	395	76	114	63	0	0	73	13	0	37	18	0	0	0	0	0	115	519	36	42	36	83	100	37	139	233
d__Bacteria	p__Myxococcota	c__Polyangia	o__Haliangiales	f__Haliangiaceae	g__Haliangium	s__uncultured_sludge	0	0	0	0	0	0	0	21	0	0	0	0	0	0	0	0	0	0	0	0	0	0	0	0	15	0	0	5	0	0	89
d__Bacteria	p__Myxococcota	c__Polyangia	o__mle1-27	f__mle1-27	g__mle1-27	NA	66	110	57	54	561	519	30	367	40	87	128	178	7	20	18	8	118	0	68	34	0	216	292	571	358	428	331	214	435	372	246
d__Bacteria	p__Myxococcota	c__Polyangia	o__mle1-27	f__mle1-27	g__mle1-27	s__metagenome	7	0	0	37	214	85	23	238	0	0	0	50	0	0	17	0	0	0	0	0	0	18	103	115	29	66	312	43	431	52	35
d__Bacteria	p__Myxococcota	c__Polyangia	o__mle1-27	f__mle1-27	g__mle1-27	s__uncultured_bacterium	0	0	0	0	0	8	0	81	0	0	0	13	0	0	0	0	0	0	0	0	0	8	0	0	0	44	9	0	0	8	74
d__Bacteria	p__Myxococcota	c__Polyangia	o__mle1-27	f__mle1-27	g__mle1-27	s__uncultured_delta	0	0	0	0	0	34	0	0	0	0	0	0	0	0	0	0	0	0	0	0	0	0	0	0	0	19	0	0	3	0	0
d__Bacteria	p__Myxococcota	c__Polyangia	o__mle1-27	f__mle1-27	g__mle1-27	s__uncultured_Polyangiaceae	0	0	0	0	0	26	0	0	0	0	0	0	0	0	0	0	0	0	0	0	0	39	34	49	0	0	0	24	0	0	0
d__Bacteria	p__Myxococcota	c__Polyangia	o__mle1-27	f__mle1-27	g__mle1-27	s__uncultured_proteobacterium	22	66	0	22	168	14	35	0	0	29	0	56	0	15	63	0	26	16	0	72	9	98	94	153	92	191	97	54	99	120	125
d__Bacteria	p__Myxococcota	c__Polyangia	o__mle1-27	f__mle1-27	g__mle1-27	s__uncultured_Sorangiineae	0	0	0	0	0	0	0	0	0	0	0	0	0	53	0	0	0	0	0	0	0	0	0	6	0	0	0	0	0	0	18
d__Bacteria	p__Myxococcota	c__Polyangia	o__MSB-4B10	f__MSB-4B10	g__MSB-4B10	s__uncultured_proteobacterium	0	0	0	0	0	0	0	0	0	0	0	0	0	0	0	0	0	0	0	0	0	71	77	68	49	45	131	68	54	61	39
d__Bacteria	p__Myxococcota	c__Polyangia	o__Nannocystales	f__Nannocystaceae	g__Nannocystaceae	NA	0	0	0	0	0	0	0	97	0	0	0	0	0	0	0	0	0	0	0	0	0	0	0	0	0	0	0	0	0	0	0
d__Bacteria	p__Myxococcota	c__Polyangia	o__Nannocystales	f__Nannocystaceae	g__Nannocystaceae	s__Enhygromyxa_sp.	0	0	0	0	0	0	0	36	0	0	0	0	0	0	0	0	0	0	0	0	0	0	0	0	0	0	0	0	0	0	0
d__Bacteria	p__Myxococcota	c__Polyangia	o__Nannocystales	f__Nannocystaceae	g__Nannocystaceae	s__metagenome	0	0	0	0	0	0	0	9	0	0	0	0	0	0	0	0	0	0	0	0	0	0	0	0	0	0	0	0	0	0	0
d__Bacteria	p__Myxococcota	c__Polyangia	o__Nannocystales	f__Nannocystaceae	g__Nannocystis	NA	0	0	21	0	85	0	10	542	0	0	24	0	0	0	0	0	0	0	0	9	0	8	23	0	21	3	12	0	0	15	40
d__Bacteria	p__Myxococcota	c__Polyangia	o__Nannocystales	f__Nannocystaceae	g__Nannocystis	s__metagenome	0	0	0	0	0	0	0	152	0	0	0	0	0	0	0	0	0	0	0	0	0	0	0	0	0	0	0	0	0	0	0
d__Bacteria	p__Myxococcota	c__Polyangia	o__Nannocystales	f__Nannocystaceae	g__Nannocystis	s__uncultured_Myxococcales	0	0	11	0	0	0	0	67	0	0	0	0	0	0	0	0	0	0	0	0	0	0	0	0	0	0	0	0	0	0	3
d__Bacteria	p__Myxococcota	c__Polyangia	o__Nannocystales	f__Nannocystaceae	g__Nannocystis	s__uncultured_Nannocystaceae	0	0	0	0	0	0	0	0	0	0	0	0	16	0	0	0	0	0	0	0	0	0	0	0	0	0	0	0	0	0	0
d__Bacteria	p__Myxococcota	c__Polyangia	o__Polyangiales	NA	NA	NA	11	61	48	0	221	35	35	272	21	0	0	58	0	0	0	0	0	0	0	0	0	67	44	127	65	153	84	55	42	68	44
d__Bacteria	p__Myxococcota	c__Polyangia	o__Polyangiales	f__BIrii41	g__BIrii41	NA	944	743	443	317	1164	400	261	1309	340	776	345	216	0	0	365	0	0	0	12	317	0	1548	893	2282	1665	2558	1845	727	1167	1672	478
d__Bacteria	p__Myxococcota	c__Polyangia	o__Polyangiales	f__BIrii41	g__BIrii41	s__metagenome	0	0	0	0	0	0	0	0	0	0	0	0	0	0	0	0	0	0	0	0	0	0	53	128	0	0	0	0	0	0	0
d__Bacteria	p__Myxococcota	c__Polyangia	o__Polyangiales	f__BIrii41	g__BIrii41	s__uncultured_bacterium	0	71	0	0	110	61	92	19	0	0	36	0	0	0	0	0	0	0	20	0	0	51	59	67	117	0	20	58	0	84	0
d__Bacteria	p__Myxococcota	c__Polyangia	o__Polyangiales	f__BIrii41	g__BIrii41	s__uncultured_proteobacterium	0	0	69	0	0	0	0	0	0	0	0	0	0	0	0	0	0	0	0	0	0	0	0	0	0	0	0	0	0	0	0
d__Bacteria	p__Myxococcota	c__Polyangia	o__Polyangiales	f__BIrii41	g__BIrii41	s__uncultured_Sorangiineae	0	43	29	0	111	94	0	0	0	0	38	55	0	0	0	0	0	0	0	0	0	90	49	59	113	0	29	66	0	41	0
d__Bacteria	p__Myxococcota	c__Polyangia	o__Polyangiales	f__Eel-36e1D6	g__Eel-36e1D6	s__uncultured_bacterium	0	0	0	0	0	7	0	0	0	0	0	0	0	0	0	0	0	0	0	0	0	0	9	3	0	22	30	13	0	12	0
d__Bacteria	p__Myxococcota	c__Polyangia	o__Polyangiales	f__Eel-36e1D6	g__Eel-36e1D6	s__uncultured_organism	16	0	24	16	69	41	0	0	20	0	0	39	0	0	0	0	0	0	0	0	0	14	4	0	0	20	0	0	25	10	34
d__Bacteria	p__Myxococcota	c__Polyangia	o__Polyangiales	f__Phaselicystidaceae	g__Phaselicystis	NA	182	346	347	63	718	105	80	385	166	146	120	42	0	0	0	30	0	18	0	73	0	63	157	322	418	153	185	159	356	503	262
d__Bacteria	p__Myxococcota	c__Polyangia	o__Polyangiales	f__Phaselicystidaceae	g__Phaselicystis	s__myxobacterium_AT1-01	0	0	0	0	58	0	0	0	0	0	0	0	0	0	0	0	0	0	0	0	0	0	0	0	0	0	0	0	0	0	0
d__Bacteria	p__Myxococcota	c__Polyangia	o__Polyangiales	f__Phaselicystidaceae	g__Phaselicystis	s__uncultured_bacterium	0	0	0	0	83	0	15	0	0	0	0	0	0	0	0	0	0	0	0	0	0	0	0	20	9	123	0	9	8	14	0
d__Bacteria	p__Myxococcota	c__Polyangia	o__Polyangiales	f__Phaselicystidaceae	g__Phaselicystis	s__uncultured_Byssovorax	237	193	85	67	451	545	192	19	0	174	206	126	0	28	79	0	0	0	0	31	0	1162	1089	2323	2275	1807	1428	673	213	862	0
d__Bacteria	p__Myxococcota	c__Polyangia	o__Polyangiales	f__Phaselicystidaceae	g__Phaselicystis	s__uncultured_Polyangiaceae	89	0	0	22	320	58	126	242	0	0	146	0	0	0	0	0	39	0	0	0	20	367	436	261	413	763	367	270	47	244	105
d__Bacteria	p__Myxococcota	c__Polyangia	o__Polyangiales	f__Polyangiaceae	NA	NA	115	210	0	0	1015	302	62	501	0	380	217	0	0	0	0	0	0	0	37	0	0	167	170	269	184	508	273	128	360	309	198
d__Bacteria	p__Myxococcota	c__Polyangia	o__Polyangiales	f__Polyangiaceae	g__Aetherobacter	NA	0	0	0	0	0	36	0	0	0	0	0	237	0	0	0	0	0	0	0	0	46	193	394	86	126	29	90	52	163	38	203
d__Bacteria	p__Myxococcota	c__Polyangia	o__Polyangiales	f__Polyangiaceae	g__Aetherobacter	s__uncultured_bacterium	0	0	0	0	0	0	0	0	0	0	0	0	0	0	0	0	0	0	0	0	0	30	218	0	0	0	0	0	0	31	53
d__Bacteria	p__Myxococcota	c__Polyangia	o__Polyangiales	f__Polyangiaceae	g__Labilithrix	NA	0	0	0	0	14	0	0	0	0	0	0	0	0	0	0	0	0	0	0	0	0	32	48	0	14	5	9	0	0	24	0
d__Bacteria	p__Myxococcota	c__Polyangia	o__Polyangiales	f__Polyangiaceae	g__Labilithrix	s__Sorangiineae_bacterium	0	0	25	0	0	0	0	0	0	0	0	0	0	0	0	0	0	0	0	0	0	0	0	0	15	0	10	0	0	28	0
d__Bacteria	p__Myxococcota	c__Polyangia	o__Polyangiales	f__Polyangiaceae	g__Minicystis	NA	0	0	0	0	15	0	0	0	0	0	0	0	0	0	0	0	0	0	0	0	0	0	129	0	0	92	0	0	0	430	0
d__Bacteria	p__Myxococcota	c__Polyangia	o__Polyangiales	f__Polyangiaceae	g__Minicystis	s__uncultured_bacterium	19	40	0	0	0	0	0	0	0	0	0	0	0	0	0	0	0	0	0	0	0	89	0	121	0	110	35	29	26	37	0
d__Bacteria	p__Myxococcota	c__Polyangia	o__Polyangiales	f__Polyangiaceae	g__Pajaroellobacter	NA	235	268	0	186	2176	733	0	819	119	312	151	288	39	114	144	0	54	0	194	142	0	1754	1022	1783	1006	3189	3091	664	909	1149	1154
d__Bacteria	p__Myxococcota	c__Polyangia	o__Polyangiales	f__Polyangiaceae	g__Pajaroellobacter	s__metagenome	0	0	0	0	148	17	0	0	0	0	0	0	0	0	0	0	0	0	0	0	0	10	12	0	16	26	34	11	0	21	8
d__Bacteria	p__Myxococcota	c__Polyangia	o__Polyangiales	f__Polyangiaceae	g__Pajaroellobacter	s__soil_metagenome	6	0	0	0	16	0	0	0	0	0	17	0	0	0	0	0	0	0	0	0	0	27	0	0	10	45	90	0	0	0	0
d__Bacteria	p__Myxococcota	c__Polyangia	o__Polyangiales	f__Polyangiaceae	g__Pajaroellobacter	s__uncultured_bacterium	0	94	0	0	0	0	0	0	0	0	0	0	0	0	0	0	0	0	0	0	0	0	0	0	0	0	0	0	0	0	0
d__Bacteria	p__Myxococcota	c__Polyangia	o__Polyangiales	f__Polyangiaceae	g__Pajaroellobacter	s__uncultured_Chondromyces	0	0	0	0	0	0	90	0	0	0	0	0	0	0	0	0	0	0	0	0	0	0	0	0	0	0	0	0	0	0	0
d__Bacteria	p__Myxococcota	c__Polyangia	o__Polyangiales	f__Polyangiaceae	g__Pajaroellobacter	s__uncultured_Myxococcales	0	0	0	0	46	0	0	0	0	0	0	0	0	0	0	0	0	0	0	0	0	0	0	0	0	0	0	0	0	0	0
d__Bacteria	p__Myxococcota	c__Polyangia	o__Polyangiales	f__Polyangiaceae	g__Pajaroellobacter	s__uncultured_Polyangiaceae	0	0	0	0	0	0	0	0	0	0	0	0	0	0	0	0	0	0	0	0	0	0	0	16	0	0	0	0	0	0	0
d__Bacteria	p__Myxococcota	c__Polyangia	o__Polyangiales	f__Polyangiaceae	g__Pajaroellobacter	s__uncultured_proteobacterium	47	123	0	54	397	55	43	0	0	189	230	52	0	0	0	0	0	0	0	0	0	195	103	376	218	262	198	40	207	161	60
d__Bacteria	p__Myxococcota	c__Polyangia	o__Polyangiales	f__Polyangiaceae	g__Pajaroellobacter	s__uncultured_soil	0	0	0	0	0	0	0	0	0	0	0	0	0	0	0	0	0	0	0	0	0	0	0	0	0	0	0	0	0	11	0
d__Bacteria	p__Myxococcota	c__Polyangia	o__Polyangiales	f__Polyangiaceae	g__Polyangium	NA	0	0	0	0	0	0	0	0	0	0	0	0	0	0	0	0	0	0	0	0	0	0	42	0	0	0	0	0	0	0	0
d__Bacteria	p__Myxococcota	c__Polyangia	o__Polyangiales	f__Polyangiaceae	g__Polyangium	s__metagenome	0	0	0	0	0	0	0	241	0	0	0	20	0	0	0	0	0	0	0	0	0	0	19	0	0	0	0	0	0	0	0
d__Bacteria	p__Myxococcota	c__Polyangia	o__Polyangiales	f__Polyangiaceae	g__Sorangium	NA	0	0	0	0	0	11	0	0	0	0	0	0	0	0	0	0	0	0	0	0	0	61	13	0	33	11	14	15	0	0	0
d__Bacteria	p__Myxococcota	c__Polyangia	o__Polyangiales	f__Polyangiaceae	g__Sorangium	s__metagenome	0	0	0	0	0	0	0	0	0	0	0	0	0	0	0	0	0	0	0	0	0	0	0	0	12	0	0	21	0	0	0
d__Bacteria	p__Myxococcota	c__Polyangia	o__Polyangiales	f__Polyangiaceae	g__Sorangium	s__uncultured_bacterium	0	0	0	0	0	0	0	69	0	0	0	0	0	0	0	0	0	0	0	0	0	0	0	0	0	0	0	0	0	0	0
d__Bacteria	p__Myxococcota	c__Polyangia	o__Polyangiales	f__Polyangiaceae	g__uncultured	NA	0	0	0	0	87	0	0	191	55	0	0	0	0	0	0	0	0	0	0	0	0	22	46	0	13	47	82	28	15	0	82
d__Bacteria	p__Myxococcota	c__Polyangia	o__Polyangiales	f__Polyangiaceae	g__uncultured	s__metagenome	0	0	0	0	0	20	0	0	0	0	0	0	0	0	0	0	0	0	0	0	0	0	23	0	0	0	0	0	0	0	0
d__Bacteria	p__Myxococcota	c__Polyangia	o__Polyangiales	f__Sandaracinaceae	NA	NA	37	61	68	73	215	98	27	112	0	35	46	0	0	0	0	0	12	0	0	11	0	174	179	204	173	312	200	76	137	238	90
d__Bacteria	p__Myxococcota	c__Polyangia	o__Polyangiales	f__Sandaracinaceae	g__Sandaracinus	NA	0	39	0	0	74	0	0	0	0	0	0	40	0	0	0	0	0	0	0	0	0	16	9	0	8	13	14	21	0	0	0
d__Bacteria	p__Myxococcota	c__Polyangia	o__Polyangiales	f__Sandaracinaceae	g__Sandaracinus	s__metagenome	0	0	0	0	0	0	0	0	0	0	0	0	0	0	0	0	0	0	0	0	0	0	0	0	0	8	0	0	0	0	38
d__Bacteria	p__Myxococcota	c__Polyangia	o__Polyangiales	f__Sandaracinaceae	g__Sandaracinus	s__uncultured_bacterium	0	0	42	0	0	10	0	177	0	0	0	0	0	0	0	0	0	0	0	0	0	0	11	0	0	0	10	8	0	17	127
d__Bacteria	p__Myxococcota	c__Polyangia	o__Polyangiales	f__Sandaracinaceae	g__Sandaracinus	s__uncultured_Myxococcales	0	0	0	0	0	3	0	0	0	0	0	0	0	0	0	0	0	0	0	0	0	0	25	0	0	0	7	0	0	0	0
d__Bacteria	p__Myxococcota	c__Polyangia	o__Polyangiales	f__Sandaracinaceae	g__Sandaracinus	s__uncultured_soil	0	0	0	0	0	0	0	114	0	0	0	0	0	0	0	0	0	0	0	0	0	0	0	0	0	0	0	0	0	0	0
d__Bacteria	p__Myxococcota	c__Polyangia	o__Polyangiales	f__Sandaracinaceae	g__uncultured	NA	13	127	0	60	637	237	138	162	131	0	70	0	2	5	0	0	13	0	7	5	4	170	198	115	80	515	282	43	0	381	67
d__Bacteria	p__Myxococcota	c__Polyangia	o__Polyangiales	f__Sandaracinaceae	g__uncultured	s__metagenome	28	496	28	19	624	114	0	306	0	0	0	88	0	0	0	0	0	0	0	0	10	317	452	437	458	611	436	184	111	574	159
d__Bacteria	p__Myxococcota	c__Polyangia	o__Polyangiales	f__Sandaracinaceae	g__uncultured	s__uncultured_marine	0	0	0	0	0	10	0	113	0	0	0	14	0	0	0	0	0	0	0	0	0	0	0	0	0	0	0	11	0	0	0
d__Bacteria	p__Myxococcota	c__Polyangia	o__Polyangiales	f__Sandaracinaceae	g__uncultured	s__uncultured_Polyangiaceae	0	47	0	0	123	12	0	65	0	0	0	0	0	0	0	0	0	0	0	0	0	0	40	9	6	11	0	9	0	0	0
d__Bacteria	p__Myxococcota	c__Polyangia	o__Polyangiales	f__Sandaracinaceae	g__uncultured	s__uncultured_soil	0	0	0	0	0	0	0	65	0	0	0	0	0	0	0	0	0	0	0	0	0	0	0	0	0	0	0	0	0	0	0
d__Bacteria	p__Myxococcota	c__Polyangia	o__Polyangiales	f__uncultured	g__uncultured	s__uncultured_bacterium	0	0	0	0	0	10	0	0	0	0	0	0	0	0	0	0	0	0	0	0	0	0	0	0	0	0	0	0	0	0	0
d__Bacteria	p__Myxococcota	c__Polyangia	o__VHS-B3-70	f__VHS-B3-70	g__VHS-B3-70	s__uncultured_bacterium	0	22	0	9	0	47	0	158	0	0	16	20	0	0	0	0	0	0	0	7	0	23	53	22	46	78	66	0	287	41	69
d__Bacteria	p__Myxococcota	c__Polyangia	o__VHS-B3-70	f__VHS-B3-70	g__VHS-B3-70	s__uncultured_marine	0	0	0	0	0	18	0	0	0	0	0	61	0	0	0	0	0	0	0	0	0	0	0	0	0	0	0	7	9	5	0
d__Bacteria	p__NB1-j	c__NB1-j	o__NB1-j	f__NB1-j	g__NB1-j	NA	0	0	54	18	13	115	0	2462	14	0	0	0	230	0	96	12	430	75	17	0	57	115	222	924	829	0	0	249	0	28	0
d__Bacteria	p__NB1-j	c__NB1-j	o__NB1-j	f__NB1-j	g__NB1-j	s__metagenome	0	0	0	0	0	39	0	0	0	0	0	0	26	0	0	0	0	0	0	0	0	5	0	0	0	0	0	0	0	0	0
d__Bacteria	p__NB1-j	c__NB1-j	o__NB1-j	f__NB1-j	g__NB1-j	s__uncultured_Desulfoglaeba	0	0	0	0	0	88	0	799	0	0	0	0	119	0	0	0	65	0	0	0	0	0	0	0	25	0	0	73	0	0	0
d__Bacteria	p__NB1-j	c__NB1-j	o__NB1-j	f__NB1-j	g__NB1-j	s__uncultured_Desulfuromonadaceae	0	0	0	0	0	228	0	502	0	0	0	0	66	0	0	0	97	0	0	0	66	24	98	6	304	0	0	295	0	14	0
d__Bacteria	p__NB1-j	c__NB1-j	o__NB1-j	f__NB1-j	g__NB1-j	s__uncultured_Myxococcales	0	0	0	0	0	0	0	14	0	0	0	0	0	0	0	0	68	0	0	0	0	0	0	0	0	0	0	0	0	0	0
d__Bacteria	p__NB1-j	c__NB1-j	o__NB1-j	f__NB1-j	g__NB1-j	s__uncultured_organism	0	0	0	0	0	0	0	0	0	0	0	0	0	0	0	0	0	0	0	0	0	0	0	0	0	0	0	0	0	0	2
d__Bacteria	p__NB1-j	c__NB1-j	o__NB1-j	f__NB1-j	g__NB1-j	s__uncultured_proteobacterium	0	0	0	0	0	64	0	142	0	0	0	0	17	0	0	0	116	0	0	0	0	17	40	124	240	0	0	47	0	0	0
d__Bacteria	p__NB1-j	c__NB1-j	o__NB1-j	f__NB1-j	g__NB1-j	s__uncultured_soil	8	29	0	2	0	31	0	0	0	0	0	0	0	0	0	0	189	31	0	0	0	54	6	290	208	0	0	10	0	0	0
d__Bacteria	p__Nitrospinota	c__P9X2b3D02	o__P9X2b3D02	f__P9X2b3D02	g__P9X2b3D02	NA	0	0	0	0	0	0	0	0	0	0	0	0	0	0	0	0	112	0	0	0	0	0	0	0	0	0	0	0	0	0	0
d__Bacteria	p__Nitrospirota	c__4-29-1	o__4-29-1	f__4-29-1	g__4-29-1	NA	0	0	0	0	0	0	0	0	0	0	0	0	0	0	0	0	30	0	0	0	0	0	0	0	0	0	0	0	0	0	0
d__Bacteria	p__Nitrospirota	c__4-29-1	o__4-29-1	f__4-29-1	g__4-29-1	s__uncultured_Nitrospirae	0	0	0	0	0	0	0	0	0	0	0	0	0	0	0	0	110	0	0	0	0	0	0	0	0	0	0	0	0	0	0
d__Bacteria	p__Nitrospirota	c__Leptospirillia	o__Leptospirillales	f__Leptospirillaceae	g__Leptospirillum	s__hydrothermal_vent	0	0	0	0	0	0	0	0	0	0	0	0	0	0	0	0	0	0	0	0	0	0	0	0	0	0	0	0	0	0	8
d__Bacteria	p__Nitrospirota	c__Leptospirillia	o__Leptospirillales	f__Leptospirillaceae	g__Leptospirillum	s__Nitrospirae_bacterium	0	0	0	0	0	254	6	0	14	0	0	386	50	62	0	0	0	0	50	0	0	0	0	0	0	0	0	17	24	0	32
d__Bacteria	p__Nitrospirota	c__Nitrospiria	o__Nitrospirales	f__Nitrospiraceae	g__Nitrospira	NA	16	246	188	0	157	1114	0	3639	107	0	19	497	315	15	0	38	200	0	118	0	19	189	210	779	744	23	53	307	418	928	1849
d__Bacteria	p__Nitrospirota	c__Nitrospiria	o__Nitrospirales	f__Nitrospiraceae	g__Nitrospira	s__uncultured_bacterium	0	0	0	0	0	0	0	0	0	0	0	55	0	0	0	0	0	0	0	0	0	0	0	0	0	0	0	0	3	0	38
d__Bacteria	p__Nitrospirota	c__Nitrospiria	o__Nitrospirales	f__Nitrospiraceae	g__Nitrospira	s__uncultured_Green	0	48	118	25	331	6941	0	727	84	0	290	404	115	129	0	0	329	201	281	0	271	384	860	1807	261	74	25	302	1138	412	2952
d__Bacteria	p__Nitrospirota	c__Nitrospiria	o__Nitrospirales	f__Nitrospiraceae	g__Nitrospira	s__uncultured_Nitrospiraceae	0	0	0	0	0	0	0	0	0	0	0	0	0	0	0	0	0	0	0	0	0	0	6	0	0	0	0	0	0	0	0
d__Bacteria	p__Nitrospirota	c__Nitrospiria	o__Nitrospirales	f__Nitrospiraceae	g__Nitrospira	s__uncultured_Nitrospirales	0	0	0	0	0	66	0	8	0	0	0	0	0	0	0	0	34	0	30	0	0	0	12	14	4	0	0	0	0	0	0
d__Bacteria	p__Nitrospirota	c__Thermodesulfovibrionia	o__uncultured	f__uncultured	g__uncultured	NA	0	0	0	0	0	0	0	0	0	0	0	0	0	0	0	0	79	0	0	0	0	0	0	0	0	0	0	0	0	0	0
d__Bacteria	p__Nitrospirota	c__Thermodesulfovibrionia	o__uncultured	f__uncultured	g__uncultured	s__uncultured_Sphingobacteriales	0	0	0	0	0	0	0	0	0	0	0	0	0	0	0	0	255	0	0	0	0	0	0	0	0	0	0	0	0	0	0
d__Bacteria	p__NKB15	c__NKB15	o__NKB15	f__NKB15	g__NKB15	s__uncultured_bacterium	0	0	0	0	0	0	0	0	0	0	0	0	0	0	0	0	0	0	0	0	0	0	0	0	0	6	0	0	0	0	0
d__Bacteria	p__Patescibacteria	NA	NA	NA	NA	NA	126	334	52	79	995	324	99	386	147	171	142	798	45	198	118	19	56	0	131	103	16	312	210	126	134	387	393	22	188	154	287
d__Bacteria	p__Patescibacteria	c__ABY1	NA	NA	NA	NA	2	40	71	0	268	511	21	439	6	8	10	345	132	13	237	65	117	8	34	12	33	58	64	85	97	172	131	44	140	121	48
d__Bacteria	p__Patescibacteria	c__ABY1	o__Candidatus_Falkowbacteria	f__Candidatus_Falkowbacteria	g__Candidatus_Falkowbacteria	NA	0	0	0	0	0	0	0	0	0	0	0	0	0	0	0	0	12	0	0	0	0	0	0	0	0	0	0	0	0	0	0
d__Bacteria	p__Patescibacteria	c__ABY1	o__Candidatus_Falkowbacteria	f__Candidatus_Falkowbacteria	g__Candidatus_Falkowbacteria	s__uncultured_bacterium	0	22	0	0	54	14	0	0	0	0	0	0	0	0	0	16	11	0	0	0	5	21	0	0	0	0	13	0	41	16	0
d__Bacteria	p__Patescibacteria	c__ABY1	o__Candidatus_Kerfeldbacteria	f__Candidatus_Kerfeldbacteria	g__Candidatus_Kerfeldbacteria	NA	0	0	0	0	8	5	0	0	0	0	0	0	0	0	0	0	7	0	0	0	0	0	0	0	0	13	0	0	0	0	0
d__Bacteria	p__Patescibacteria	c__ABY1	o__Candidatus_Kerfeldbacteria	f__Candidatus_Kerfeldbacteria	g__Candidatus_Kerfeldbacteria	s__Candidatus_Kerfeldbacteria	0	0	0	0	0	0	0	0	0	0	0	0	0	0	0	0	0	0	0	0	0	0	0	0	0	0	0	0	0	2	0
d__Bacteria	p__Patescibacteria	c__ABY1	o__Candidatus_Kerfeldbacteria	f__Candidatus_Kerfeldbacteria	g__Candidatus_Kerfeldbacteria	s__uncultured_bacterium	11	0	0	0	210	77	8	70	8	0	7	113	56	6	108	0	33	0	2	12	0	45	19	79	78	61	33	28	49	97	18
d__Bacteria	p__Patescibacteria	c__ABY1	o__Candidatus_Kerfeldbacteria	f__Candidatus_Kerfeldbacteria	g__Candidatus_Kerfeldbacteria	s__uncultured_planctomycete	0	0	0	0	0	10	0	0	0	0	0	0	0	0	0	0	4	0	0	0	0	0	3	0	0	0	0	0	0	0	0
d__Bacteria	p__Patescibacteria	c__ABY1	o__Candidatus_Kerfeldbacteria	f__Candidatus_Kerfeldbacteria	g__Candidatus_Kerfeldbacteria	s__uncultured_soil	0	0	0	0	0	0	0	0	0	0	0	0	0	0	0	0	0	0	0	0	0	0	0	0	0	6	0	0	0	0	0
d__Bacteria	p__Patescibacteria	c__ABY1	o__Candidatus_Komeilibacteria	f__Candidatus_Komeilibacteria	g__Candidatus_Komeilibacteria	s__Candidatus_Komeilibacteria	0	0	0	0	0	0	0	0	0	0	0	0	0	0	0	0	0	0	0	0	0	0	0	5	0	0	0	0	0	0	0
d__Bacteria	p__Patescibacteria	c__ABY1	o__Candidatus_Kuenenbacteria	f__Candidatus_Kuenenbacteria	g__Candidatus_Kuenenbacteria	s__uncultured_bacterium	6	36	0	0	51	116	5	70	23	0	16	47	29	0	17	12	11	0	45	17	29	36	34	9	11	21	66	0	85	45	30
d__Bacteria	p__Patescibacteria	c__ABY1	o__Candidatus_Magasanikbacteria	f__Candidatus_Magasanikbacteria	g__Candidatus_Magasanikbacteria	NA	0	2	30	26	128	71	8	65	0	0	0	68	24	4	52	0	0	0	6	7	4	29	8	14	6	121	69	8	63	88	16
d__Bacteria	p__Patescibacteria	c__ABY1	o__Candidatus_Magasanikbacteria	f__Candidatus_Magasanikbacteria	g__Candidatus_Magasanikbacteria	s__Candidatus_Uhrbacteria	0	0	0	0	0	46	0	0	0	0	0	0	0	0	0	0	0	0	7	8	0	4	4	0	0	6	0	0	0	9	0
d__Bacteria	p__Patescibacteria	c__ABY1	o__Candidatus_Magasanikbacteria	f__Candidatus_Magasanikbacteria	g__Candidatus_Magasanikbacteria	s__metagenome	0	0	0	0	0	12	0	0	0	0	0	0	75	0	0	0	0	0	0	0	0	0	0	0	0	0	0	0	0	0	0
d__Bacteria	p__Patescibacteria	c__ABY1	o__Candidatus_Magasanikbacteria	f__Candidatus_Magasanikbacteria	g__Candidatus_Magasanikbacteria	s__uncultured_bacterium	0	3	0	0	3	104	0	7	5	0	2	53	13	0	0	0	39	5	15	10	5	33	30	5	20	208	32	32	28	37	24
d__Bacteria	p__Patescibacteria	c__ABY1	o__Candidatus_Magasanikbacteria	f__Candidatus_Magasanikbacteria	g__Candidatus_Magasanikbacteria	s__uncultured_Parcubacteria	0	0	0	0	0	2	0	9	0	0	0	0	0	0	0	0	9	0	0	0	4	5	4	0	0	0	3	0	0	35	0
d__Bacteria	p__Patescibacteria	c__ABY1	o__Candidatus_Uhrbacteria	f__Candidatus_Uhrbacteria	g__Candidatus_Uhrbacteria	NA	4	12	49	0	0	9	5	54	0	0	0	5	11	0	0	0	0	0	0	0	4	4	7	0	6	6	8	2	3	7	15
d__Bacteria	p__Patescibacteria	c__ABY1	o__Candidatus_Uhrbacteria	f__Candidatus_Uhrbacteria	g__Candidatus_Uhrbacteria	s__Candidatus_Uhrbacteria	0	0	0	0	0	0	0	0	0	0	0	0	0	0	0	0	0	0	0	0	0	0	0	0	0	6	0	0	0	0	0
d__Bacteria	p__Patescibacteria	c__ABY1	o__Candidatus_Uhrbacteria	f__Candidatus_Uhrbacteria	g__Candidatus_Uhrbacteria	s__metagenome	0	0	0	0	0	0	0	0	0	0	0	0	0	0	0	0	13	0	0	0	0	0	0	0	0	31	4	0	0	27	0
d__Bacteria	p__Patescibacteria	c__ABY1	o__Candidatus_Uhrbacteria	f__Candidatus_Uhrbacteria	g__Candidatus_Uhrbacteria	s__uncultured_bacterium	0	0	14	0	0	0	0	22	0	0	0	0	15	0	0	0	0	0	0	0	0	5	14	10	0	10	6	0	0	6	0
d__Bacteria	p__Patescibacteria	c__Berkelbacteria	o__Berkelbacteria	f__Berkelbacteria	g__Berkelbacteria	NA	66	64	14	57	227	10	43	0	14	101	0	38	0	77	20	4	65	0	7	30	0	20	65	2	0	66	13	0	13	3	24
d__Bacteria	p__Patescibacteria	c__Berkelbacteria	o__Berkelbacteria	f__Berkelbacteria	g__Berkelbacteria	s__metagenome	0	0	0	0	0	0	0	0	0	0	0	0	0	0	0	0	0	0	0	0	0	0	0	0	0	3	0	0	0	0	0
d__Bacteria	p__Patescibacteria	c__Berkelbacteria	o__Berkelbacteria	f__Berkelbacteria	g__Berkelbacteria	s__uncultured_bacterium	39	75	10	32	567	11	76	94	41	0	37	36	4	0	20	0	33	0	8	0	0	0	13	10	0	41	25	5	66	20	34
d__Bacteria	p__Patescibacteria	c__Berkelbacteria	o__Berkelbacteria	f__Berkelbacteria	g__Berkelbacteria	s__uncultured_organism	0	0	0	0	0	0	0	0	0	0	0	0	0	0	0	0	7	0	0	0	0	0	0	0	0	0	0	0	0	0	0
d__Bacteria	p__Patescibacteria	c__Berkelbacteria	o__Berkelbacteria	f__Berkelbacteria	g__Berkelbacteria	s__uncultured_soil	0	0	0	0	3	3	0	0	0	0	4	0	0	0	0	0	0	0	0	29	0	15	3	0	0	0	0	0	0	0	2
d__Bacteria	p__Patescibacteria	c__CPR2	o__CPR2	f__CPR2	g__CPR2	s__uncultured_bacterium	0	0	0	0	0	0	0	0	0	0	0	0	0	0	0	0	23	0	0	0	0	0	0	0	0	0	0	0	0	0	0
d__Bacteria	p__Patescibacteria	c__CPR2	o__CPR2	f__CPR2	g__CPR2	s__uncultured_Clostridium	0	0	0	0	0	0	0	0	0	0	0	0	0	0	0	0	63	0	0	0	0	0	0	0	0	0	0	0	0	0	0
d__Bacteria	p__Patescibacteria	c__Dojkabacteria	o__Dojkabacteria	f__Dojkabacteria	g__Dojkabacteria	s__uncultured_bacterium	0	0	0	0	0	5	0	0	0	0	0	0	0	0	0	0	0	0	0	0	0	0	0	0	0	0	0	0	0	0	0
d__Bacteria	p__Patescibacteria	c__Gracilibacteria	NA	NA	NA	NA	0	42	13	4	6	171	0	36	10	0	12	59	6	34	30	0	126	0	0	150	18	18	7	18	21	48	42	13	13	17	3
d__Bacteria	p__Patescibacteria	c__Gracilibacteria	o__Absconditabacteriales_(SR1)	f__Absconditabacteriales_(SR1)	g__Absconditabacteriales_(SR1)	NA	0	0	0	0	0	44	0	33	0	0	0	0	0	0	0	0	4	0	0	0	0	7	0	0	5	19	0	9	0	15	17
d__Bacteria	p__Patescibacteria	c__Gracilibacteria	o__Absconditabacteriales_(SR1)	f__Absconditabacteriales_(SR1)	g__Absconditabacteriales_(SR1)	s__metagenome	0	0	0	0	8	3	0	9	0	0	0	0	0	0	0	0	0	0	0	0	0	0	0	0	0	0	0	0	0	0	0
d__Bacteria	p__Patescibacteria	c__Gracilibacteria	o__Absconditabacteriales_(SR1)	f__Absconditabacteriales_(SR1)	g__Absconditabacteriales_(SR1)	s__uncultured_bacterium	0	0	7	0	0	3	0	44	0	0	0	0	4	0	0	0	0	0	0	0	0	0	0	0	0	0	0	0	0	0	0
d__Bacteria	p__Patescibacteria	c__Gracilibacteria	o__Absconditabacteriales_(SR1)	f__Absconditabacteriales_(SR1)	g__Absconditabacteriales_(SR1)	s__uncultured_candidate	0	0	0	0	0	39	0	0	0	0	0	0	26	0	0	0	0	0	0	0	0	0	0	0	0	0	0	0	0	0	0
d__Bacteria	p__Patescibacteria	c__Gracilibacteria	o__Candidatus_Abawacabacteria	f__Candidatus_Abawacabacteria	g__Candidatus_Abawacabacteria	s__Candidatus_Abawacabacteria	0	0	0	0	0	0	0	5	0	0	0	0	0	0	0	0	0	0	0	0	0	0	0	0	0	5	0	0	0	0	0
d__Bacteria	p__Patescibacteria	c__Gracilibacteria	o__Candidatus_Peregrinibacteria	f__Candidatus_Peregrinibacteria	g__Candidatus_Peregrinibacteria	NA	0	0	0	3	0	31	0	23	6	0	0	20	39	0	0	0	0	0	0	0	0	3	0	15	4	15	0	3	0	0	3
d__Bacteria	p__Patescibacteria	c__Gracilibacteria	o__Candidatus_Peregrinibacteria	f__Candidatus_Peregrinibacteria	g__Candidatus_Peregrinibacteria	s__metagenome	0	0	0	0	7	0	0	4	0	0	0	0	3	0	0	0	0	0	0	0	0	0	0	4	3	0	6	0	15	0	4
d__Bacteria	p__Patescibacteria	c__Gracilibacteria	o__Candidatus_Peregrinibacteria	f__Candidatus_Peregrinibacteria	g__Candidatus_Peregrinibacteria	s__uncultured_bacterium	0	0	0	5	0	19	0	32	0	0	5	0	0	0	0	0	10	0	0	5	9	12	4	9	0	6	0	0	0	8	0
d__Bacteria	p__Patescibacteria	c__Gracilibacteria	o__Candidatus_Peribacteria	f__Candidatus_Peribacteria	g__Candidatus_Peribacteria	NA	7	0	0	0	4	7	0	18	0	0	5	0	0	0	18	0	0	0	0	0	0	15	15	0	3	17	12	0	17	0	0
d__Bacteria	p__Patescibacteria	c__Gracilibacteria	o__Candidatus_Peribacteria	f__Candidatus_Peribacteria	g__Candidatus_Peribacteria	s__Candidatus_Peribacteria	0	0	0	0	0	0	0	68	0	0	0	0	8	0	0	0	0	0	0	0	0	0	0	0	0	0	0	0	0	0	0
d__Bacteria	p__Patescibacteria	c__Gracilibacteria	o__Candidatus_Peribacteria	f__Candidatus_Peribacteria	g__Candidatus_Peribacteria	s__metagenome	0	0	0	0	0	4	0	7	0	0	0	0	0	0	0	0	0	0	0	0	0	2	0	9	2	13	0	0	14	3	4
d__Bacteria	p__Patescibacteria	c__Gracilibacteria	o__Candidatus_Peribacteria	f__Candidatus_Peribacteria	g__Candidatus_Peribacteria	s__uncultured_bacterium	6	0	3	0	20	69	0	64	0	0	0	26	0	0	5	0	0	0	0	0	0	18	21	27	25	83	50	5	38	20	21
d__Bacteria	p__Patescibacteria	c__Gracilibacteria	o__Candidatus_Peribacteria	f__Candidatus_Peribacteria	g__Candidatus_Peribacteria	s__uncultured_sludge	0	0	0	0	0	0	0	0	0	0	0	40	0	0	0	0	0	0	0	0	0	0	0	0	0	0	0	0	0	0	0
d__Bacteria	p__Patescibacteria	c__Gracilibacteria	o__Candidatus_Peribacteria	f__Candidatus_Peribacteria	g__Candidatus_Peribacteria	s__uncultured_soil	0	0	0	0	0	0	0	0	0	0	0	5	0	0	0	0	0	0	0	0	0	0	0	0	0	0	0	0	0	0	20
d__Bacteria	p__Patescibacteria	c__Gracilibacteria	o__Gracilibacteria	f__Gracilibacteria	g__Gracilibacteria	NA	0	0	29	0	0	2	0	0	11	0	16	0	0	0	0	0	0	0	0	0	0	0	2	3	3	4	3	0	3	224	0
d__Bacteria	p__Patescibacteria	c__Gracilibacteria	o__Gracilibacteria	f__Gracilibacteria	g__Gracilibacteria	s__metagenome	0	0	0	0	0	0	0	0	0	0	0	0	0	0	0	0	0	0	0	0	0	0	4	0	18	0	0	0	0	0	353
d__Bacteria	p__Patescibacteria	c__Gracilibacteria	o__Gracilibacteria	f__Gracilibacteria	g__Gracilibacteria	s__uncultured_bacterium	0	0	14	0	0	14	0	4	0	0	0	0	0	0	25	0	0	0	29	4	0	8	13	8	15	23	33	0	4	8	7
d__Bacteria	p__Patescibacteria	c__Gracilibacteria	o__Gracilibacteria	f__Gracilibacteria	g__Gracilibacteria	s__uncultured_Microgenomates	0	10	14	4	84	30	17	0	0	7	0	19	28	0	17	0	0	0	0	21	0	0	5	16	17	77	8	6	0	0	0
d__Bacteria	p__Patescibacteria	c__Gracilibacteria	o__Gracilibacteria	f__Gracilibacteria	g__Gracilibacteria	s__wastewater_metagenome	0	0	0	0	0	0	0	27	0	0	0	0	0	0	0	0	0	0	0	0	0	0	0	0	0	0	0	0	0	0	0
d__Bacteria	p__Patescibacteria	c__Gracilibacteria	o__JGI_0000069-P22	f__JGI_0000069-P22	g__JGI_0000069-P22	NA	0	0	0	0	0	0	0	0	0	0	0	0	0	0	0	0	0	0	0	0	0	0	14	2	0	0	0	10	0	0	0
d__Bacteria	p__Patescibacteria	c__Gracilibacteria	o__JGI_0000069-P22	f__JGI_0000069-P22	g__JGI_0000069-P22	s__uncultured_organism	0	0	0	0	0	0	0	0	0	0	0	0	0	0	0	0	0	0	0	0	0	0	0	0	0	0	0	0	0	0	41
d__Bacteria	p__Patescibacteria	c__Kazania	o__Kazania	f__Kazania	g__Kazania	s__uncultured_bacterium	0	0	0	0	4	10	0	0	0	0	0	0	0	0	0	0	4	0	0	0	0	0	0	0	0	0	0	0	0	5	0
d__Bacteria	p__Patescibacteria	c__Microgenomatia	NA	NA	NA	NA	3	4	0	0	0	0	0	2	0	0	0	0	21	14	0	0	0	0	0	0	16	30	69	2	0	0	17	0	4	11	15
d__Bacteria	p__Patescibacteria	c__Microgenomatia	o__Candidatus_Amesbacteria	f__Candidatus_Amesbacteria	g__Candidatus_Amesbacteria	NA	0	0	0	0	26	19	0	0	0	0	0	0	0	0	0	0	0	0	4	0	0	4	0	0	0	0	16	2	23	0	0
d__Bacteria	p__Patescibacteria	c__Microgenomatia	o__Candidatus_Amesbacteria	f__Candidatus_Amesbacteria	g__Candidatus_Amesbacteria	s__Candidatus_Amesbacteria	0	0	0	0	0	0	0	0	0	0	0	0	0	0	0	0	0	0	0	0	0	0	0	4	0	0	3	0	0	0	0
d__Bacteria	p__Patescibacteria	c__Microgenomatia	o__Candidatus_Amesbacteria	f__Candidatus_Amesbacteria	g__Candidatus_Amesbacteria	s__Microgenomates_bacterium	0	0	0	8	17	0	5	0	0	0	0	0	0	0	0	8	0	0	0	0	0	0	0	0	0	11	0	0	6	4	0
d__Bacteria	p__Patescibacteria	c__Microgenomatia	o__Candidatus_Amesbacteria	f__Candidatus_Amesbacteria	g__Candidatus_Amesbacteria	s__uncultured_soil	0	0	0	0	0	0	0	20	0	0	0	0	0	0	0	0	8	0	0	0	0	6	0	0	0	0	0	0	0	0	0
d__Bacteria	p__Patescibacteria	c__Microgenomatia	o__Candidatus_Collierbacteria	f__Candidatus_Collierbacteria	g__Candidatus_Collierbacteria	NA	0	0	0	0	0	0	0	0	0	0	0	0	0	0	0	0	0	0	0	0	0	0	0	0	0	4	0	4	0	3	0
d__Bacteria	p__Patescibacteria	c__Microgenomatia	o__Candidatus_Collierbacteria	f__Candidatus_Collierbacteria	g__Candidatus_Collierbacteria	s__uncultured_bacterium	0	0	0	0	0	0	0	0	0	0	0	0	0	0	0	0	0	0	0	0	0	0	2	0	0	3	0	0	0	0	0
d__Bacteria	p__Patescibacteria	c__Microgenomatia	o__Candidatus_Collierbacteria	f__Candidatus_Collierbacteria	g__Candidatus_Collierbacteria	s__uncultured_Microgenomates	0	0	0	0	0	0	0	0	0	0	0	0	0	0	4	0	0	0	0	0	0	0	0	0	0	0	0	0	0	0	0
d__Bacteria	p__Patescibacteria	c__Microgenomatia	o__Candidatus_Curtissbacteria	f__Candidatus_Curtissbacteria	g__Candidatus_Curtissbacteria	NA	0	0	0	0	0	25	0	0	0	0	0	0	0	0	0	0	0	0	0	0	0	0	0	0	0	0	11	0	0	0	0
d__Bacteria	p__Patescibacteria	c__Microgenomatia	o__Candidatus_Curtissbacteria	f__Candidatus_Curtissbacteria	g__Candidatus_Curtissbacteria	s__uncultured_bacterium	0	10	19	2	200	0	32	28	0	0	0	86	5	0	8	5	16	3	4	0	9	12	43	11	9	0	98	5	11	43	7
d__Bacteria	p__Patescibacteria	c__Microgenomatia	o__Candidatus_Daviesbacteria	f__Candidatus_Daviesbacteria	g__Candidatus_Daviesbacteria	s__uncultured_bacterium	0	0	0	0	0	0	0	0	0	0	0	0	0	0	0	0	0	0	0	0	0	3	0	0	0	0	0	0	0	0	2
d__Bacteria	p__Patescibacteria	c__Microgenomatia	o__Candidatus_Pacebacteria	f__Candidatus_Pacebacteria	g__Candidatus_Pacebacteria	NA	0	0	0	0	0	0	0	3	0	0	0	18	0	0	0	0	0	0	0	0	0	6	0	2	0	6	0	0	0	0	0
d__Bacteria	p__Patescibacteria	c__Microgenomatia	o__Candidatus_Pacebacteria	f__Candidatus_Pacebacteria	g__Candidatus_Pacebacteria	s__uncultured_bacterium	0	0	0	0	0	0	0	2	0	0	0	0	0	0	0	0	4	0	0	0	0	0	0	0	0	2	0	0	0	0	0
d__Bacteria	p__Patescibacteria	c__Microgenomatia	o__Candidatus_Roizmanbacteria	f__Candidatus_Roizmanbacteria	g__Candidatus_Roizmanbacteria	NA	0	0	0	0	0	36	0	8	0	0	0	9	3	0	0	0	12	0	0	0	13	5	0	0	5	15	5	3	5	6	11
d__Bacteria	p__Patescibacteria	c__Microgenomatia	o__Candidatus_Roizmanbacteria	f__Candidatus_Roizmanbacteria	g__Candidatus_Roizmanbacteria	s__Candidatus_Roizmanbacteria	0	0	0	0	0	0	0	0	0	0	0	0	0	0	0	0	23	0	0	0	0	0	0	0	0	0	0	0	4	0	0
d__Bacteria	p__Patescibacteria	c__Microgenomatia	o__Candidatus_Shapirobacteria	f__Candidatus_Shapirobacteria	g__Candidatus_Shapirobacteria	s__uncultured_bacterium	0	0	0	0	0	0	0	0	0	0	0	0	0	0	0	0	3	0	0	0	0	0	0	0	0	0	0	0	0	0	0
d__Bacteria	p__Patescibacteria	c__Microgenomatia	o__Candidatus_Woesebacteria	f__Candidatus_Woesebacteria	g__Candidatus_Woesebacteria	NA	0	0	19	0	14	22	0	185	0	0	0	84	15	0	22	0	34	0	0	7	0	23	25	17	13	12	64	8	20	43	0
d__Bacteria	p__Patescibacteria	c__Microgenomatia	o__Candidatus_Woesebacteria	f__Candidatus_Woesebacteria	g__Candidatus_Woesebacteria	s__Candidatus_Woesebacteria	0	0	0	0	0	0	0	0	0	0	0	17	2	0	0	0	0	0	0	0	0	6	0	0	0	0	0	0	0	11	0
d__Bacteria	p__Patescibacteria	c__Microgenomatia	o__Candidatus_Woesebacteria	f__Candidatus_Woesebacteria	g__Candidatus_Woesebacteria	s__groundwater_metagenome	0	0	13	0	0	0	0	183	9	0	0	0	0	0	0	0	0	0	0	0	0	0	0	9	0	0	0	0	0	0	0
d__Bacteria	p__Patescibacteria	c__Microgenomatia	o__Candidatus_Woesebacteria	f__Candidatus_Woesebacteria	g__Candidatus_Woesebacteria	s__uncultured_bacterium	0	0	9	0	0	13	0	63	0	0	0	16	10	0	67	3	0	0	0	0	13	13	16	18	13	190	46	0	31	20	7
d__Bacteria	p__Patescibacteria	c__Microgenomatia	o__Candidatus_Woesebacteria	f__Candidatus_Woesebacteria	g__Candidatus_Woesebacteria	s__uncultured_Microgenomates	0	0	0	0	0	1345	0	25	0	0	0	0	0	0	42	0	99	0	27	0	31	20	29	11	16	31	130	33	0	26	2
d__Bacteria	p__Patescibacteria	c__Microgenomatia	o__Candidatus_Woykebacteria	f__Candidatus_Woykebacteria	g__Candidatus_Woykebacteria	NA	0	0	0	0	0	30	0	5	0	0	6	51	0	0	0	0	77	0	19	0	0	12	20	29	0	3	67	10	30	2	7
d__Bacteria	p__Patescibacteria	c__Microgenomatia	o__Candidatus_Woykebacteria	f__Candidatus_Woykebacteria	g__Candidatus_Woykebacteria	s__Candidatus_Woykebacteria	0	0	0	0	0	0	0	0	0	0	0	16	0	0	0	0	0	0	0	0	3	0	6	4	0	0	4	0	0	0	0
d__Bacteria	p__Patescibacteria	c__Microgenomatia	o__Candidatus_Woykebacteria	f__Candidatus_Woykebacteria	g__Candidatus_Woykebacteria	s__uncultured_bacterium	0	0	0	0	18	0	0	156	0	0	0	0	0	0	0	0	0	7	12	0	0	5	8	7	30	0	0	26	41	0	0
d__Bacteria	p__Patescibacteria	c__Microgenomatia	o__Candidatus_Woykebacteria	f__Candidatus_Woykebacteria	g__Candidatus_Woykebacteria	s__uncultured_Microgenomates	0	0	49	8	92	181	0	72	0	0	0	183	29	11	51	0	108	0	0	0	0	52	65	0	10	18	35	37	22	8	0
d__Bacteria	p__Patescibacteria	c__Microgenomatia	o__Microgenomatia	f__Microgenomatia	g__Microgenomatia	NA	0	0	0	0	0	0	0	0	0	0	0	0	0	0	0	0	0	0	0	0	0	8	0	0	0	4	0	0	0	0	0
d__Bacteria	p__Patescibacteria	c__Microgenomatia	o__Microgenomatia	f__Microgenomatia	g__Microgenomatia	s__uncultured_candidate	0	0	0	0	0	0	0	0	0	0	0	0	0	0	0	0	0	0	0	0	0	0	3	0	0	5	0	0	0	0	0
d__Bacteria	p__Patescibacteria	c__Microgenomatia	o__Microgenomatia	f__Microgenomatia	g__Microgenomatia	s__uncultured_soil	0	0	0	0	0	0	0	0	0	0	0	0	0	0	0	0	0	0	0	0	0	0	0	0	0	0	0	0	3	0	0
d__Bacteria	p__Patescibacteria	c__Parcubacteria	NA	NA	NA	NA	33	59	66	4	1181	667	69	728	18	3	111	518	20	15	134	7	144	21	117	104	41	1065	1340	757	676	2650	1635	207	1102	897	527
d__Bacteria	p__Patescibacteria	c__Parcubacteria	o__Candidatus_Adlerbacteria	f__Candidatus_Adlerbacteria	g__Candidatus_Adlerbacteria	NA	0	0	0	0	0	0	0	0	0	0	0	0	0	0	6	0	0	0	0	0	0	7	31	8	32	90	21	0	0	5	13
d__Bacteria	p__Patescibacteria	c__Parcubacteria	o__Candidatus_Adlerbacteria	f__Candidatus_Adlerbacteria	g__Candidatus_Adlerbacteria	s__metagenome	0	0	0	0	0	0	0	0	0	0	0	11	0	8	15	0	0	0	14	13	0	6	14	16	13	17	62	0	3	84	8
d__Bacteria	p__Patescibacteria	c__Parcubacteria	o__Candidatus_Adlerbacteria	f__Candidatus_Adlerbacteria	g__Candidatus_Adlerbacteria	s__uncultured_bacterium	0	0	0	0	14	0	0	0	0	0	0	0	2	0	0	0	0	0	0	0	0	17	53	8	48	55	10	5	14	34	9
d__Bacteria	p__Patescibacteria	c__Parcubacteria	o__Candidatus_Azambacteria	f__Candidatus_Azambacteria	g__Candidatus_Azambacteria	NA	12	24	0	0	0	44	0	52	0	0	0	47	12	0	0	3	27	0	0	38	15	31	14	8	20	73	15	0	0	26	77
d__Bacteria	p__Patescibacteria	c__Parcubacteria	o__Candidatus_Azambacteria	f__Candidatus_Azambacteria	g__Candidatus_Azambacteria	s__Parcubacteria_bacterium	0	0	0	0	8	34	0	12	0	0	0	0	0	0	0	0	8	0	0	0	0	18	230	0	6	135	79	0	79	0	0
d__Bacteria	p__Patescibacteria	c__Parcubacteria	o__Candidatus_Azambacteria	f__Candidatus_Azambacteria	g__Candidatus_Azambacteria	s__uncultured_bacterium	0	0	0	0	8	0	0	0	0	0	0	22	0	0	0	0	0	0	0	0	0	122	69	23	4	28	15	0	26	22	61
d__Bacteria	p__Patescibacteria	c__Parcubacteria	o__Candidatus_Campbellbacteria	f__Candidatus_Campbellbacteria	g__Candidatus_Campbellbacteria	s__uncultured_bacterium	0	0	0	0	0	0	0	0	0	0	0	0	0	0	0	0	0	0	0	0	0	0	0	0	0	0	0	0	0	0	6
d__Bacteria	p__Patescibacteria	c__Parcubacteria	o__Candidatus_Colwellbacteria	f__Candidatus_Colwellbacteria	g__Candidatus_Colwellbacteria	s__Candidatus_Colwellbacteria	0	0	0	0	0	0	0	0	0	0	0	0	0	0	0	0	0	0	0	0	0	0	0	12	0	0	0	0	0	0	0
d__Bacteria	p__Patescibacteria	c__Parcubacteria	o__Candidatus_Giovannonibacteria	f__Candidatus_Giovannonibacteria	g__Candidatus_Giovannonibacteria	s__uncultured_bacterium	0	0	0	0	0	0	0	0	0	0	0	0	0	0	0	0	0	0	0	0	0	0	0	0	0	0	5	0	0	0	0
d__Bacteria	p__Patescibacteria	c__Parcubacteria	o__Candidatus_Jorgensenbacteria	f__Candidatus_Jorgensenbacteria	g__Candidatus_Jorgensenbacteria	s__Candidatus_Adlerbacteria	0	0	0	0	22	10	0	8	0	0	0	25	0	0	0	0	0	0	11	13	0	72	63	26	39	60	73	5	104	67	46
d__Bacteria	p__Patescibacteria	c__Parcubacteria	o__Candidatus_Jorgensenbacteria	f__Candidatus_Jorgensenbacteria	g__Candidatus_Jorgensenbacteria	s__Candidatus_Jorgensenbacteria	0	0	0	0	0	0	0	0	0	0	0	0	0	0	0	0	0	0	0	0	0	2	0	0	0	0	0	0	0	0	0
d__Bacteria	p__Patescibacteria	c__Parcubacteria	o__Candidatus_Kaiserbacteria	f__Candidatus_Kaiserbacteria	g__Candidatus_Kaiserbacteria	NA	5	0	72	0	2	106	8	24	0	0	11	0	6	0	0	0	6	2	8	0	0	48	67	113	65	45	45	7	13	69	20
d__Bacteria	p__Patescibacteria	c__Parcubacteria	o__Candidatus_Kaiserbacteria	f__Candidatus_Kaiserbacteria	g__Candidatus_Kaiserbacteria	s__Candidatus_Kaiserbacteria	0	0	0	0	0	0	0	0	0	0	0	0	0	0	0	0	0	0	0	0	0	0	0	12	0	0	0	0	0	13	0
d__Bacteria	p__Patescibacteria	c__Parcubacteria	o__Candidatus_Kaiserbacteria	f__Candidatus_Kaiserbacteria	g__Candidatus_Kaiserbacteria	s__Candidatus_Sonnebornia	0	0	0	0	0	0	0	0	0	0	0	0	0	0	0	0	0	0	0	0	0	0	0	0	0	0	0	0	0	5	0
d__Bacteria	p__Patescibacteria	c__Parcubacteria	o__Candidatus_Kaiserbacteria	f__Candidatus_Kaiserbacteria	g__Candidatus_Kaiserbacteria	s__groundwater_metagenome	0	0	0	0	0	0	0	0	0	0	0	0	0	0	0	0	0	0	0	0	0	2	0	4	0	16	4	0	0	0	5
d__Bacteria	p__Patescibacteria	c__Parcubacteria	o__Candidatus_Kaiserbacteria	f__Candidatus_Kaiserbacteria	g__Candidatus_Kaiserbacteria	s__metagenome	0	0	0	0	0	0	0	0	0	0	0	0	0	0	0	0	0	0	10	0	0	30	11	6	39	62	64	25	7	36	4
d__Bacteria	p__Patescibacteria	c__Parcubacteria	o__Candidatus_Kaiserbacteria	f__Candidatus_Kaiserbacteria	g__Candidatus_Kaiserbacteria	s__Parcubacteria_group	0	0	0	0	0	0	0	0	0	0	0	0	0	0	0	0	0	0	17	0	0	0	0	0	0	0	0	0	0	0	0
d__Bacteria	p__Patescibacteria	c__Parcubacteria	o__Candidatus_Kaiserbacteria	f__Candidatus_Kaiserbacteria	g__Candidatus_Kaiserbacteria	s__uncultured_bacterium	0	0	0	0	0	57	0	83	23	0	0	0	0	7	6	0	13	0	0	5	0	24	49	10	17	25	40	5	15	9	20
d__Bacteria	p__Patescibacteria	c__Parcubacteria	o__Candidatus_Kaiserbacteria	f__Candidatus_Kaiserbacteria	g__Candidatus_Kaiserbacteria	s__uncultured_Parcubacteria	0	0	0	0	0	0	0	0	0	0	0	0	0	0	0	0	0	0	0	0	0	0	0	6	0	46	0	0	13	0	0
d__Bacteria	p__Patescibacteria	c__Parcubacteria	o__Candidatus_Kaiserbacteria	f__Candidatus_Kaiserbacteria	g__Candidatus_Kaiserbacteria	s__uncultured_soil	0	0	0	0	0	0	0	0	0	0	0	19	0	0	0	0	0	0	0	0	0	26	23	0	25	10	25	7	5	0	19
d__Bacteria	p__Patescibacteria	c__Parcubacteria	o__Candidatus_Lloydbacteria	f__Candidatus_Lloydbacteria	g__Candidatus_Lloydbacteria	NA	0	0	0	0	0	0	0	0	0	0	0	0	0	0	0	0	0	0	0	9	0	0	0	0	0	0	0	0	0	0	0
d__Bacteria	p__Patescibacteria	c__Parcubacteria	o__Candidatus_Lloydbacteria	f__Candidatus_Lloydbacteria	g__Candidatus_Lloydbacteria	s__Candidatus_Lloydbacteria	8	0	9	0	40	10	3	93	0	0	9	0	0	0	4	0	11	0	0	0	0	39	51	0	13	22	41	0	0	53	64
d__Bacteria	p__Patescibacteria	c__Parcubacteria	o__Candidatus_Lloydbacteria	f__Candidatus_Lloydbacteria	g__Candidatus_Lloydbacteria	s__uncultured_bacterium	0	0	0	0	0	0	0	0	0	0	0	0	0	0	0	0	0	0	0	0	0	0	14	0	0	0	0	0	0	0	0
d__Bacteria	p__Patescibacteria	c__Parcubacteria	o__Candidatus_Moranbacteria	f__Candidatus_Moranbacteria	g__Candidatus_Moranbacteria	NA	0	0	0	0	0	0	0	0	0	0	0	0	4	0	0	0	24	0	0	0	0	0	0	0	0	0	0	0	0	0	0
d__Bacteria	p__Patescibacteria	c__Parcubacteria	o__Candidatus_Moranbacteria	f__Candidatus_Moranbacteria	g__Candidatus_Moranbacteria	s__uncultured_bacterium	0	0	28	0	0	0	0	90	0	0	0	0	0	0	0	0	57	0	0	0	0	0	0	5	0	37	2	3	0	81	18
d__Bacteria	p__Patescibacteria	c__Parcubacteria	o__Candidatus_Moranbacteria	f__Candidatus_Moranbacteria	g__Candidatus_Moranbacteria	s__uncultured_soil	0	0	0	0	0	0	0	0	0	0	0	0	0	0	0	0	0	0	0	0	0	0	0	0	0	2	0	0	0	0	0
d__Bacteria	p__Patescibacteria	c__Parcubacteria	o__Candidatus_Nomurabacteria	f__Candidatus_Nomurabacteria	g__Candidatus_Nomurabacteria	NA	0	0	3	0	16	10	0	0	0	13	0	41	7	0	0	0	0	0	10	0	0	28	68	0	18	176	78	0	33	10	41
d__Bacteria	p__Patescibacteria	c__Parcubacteria	o__Candidatus_Nomurabacteria	f__Candidatus_Nomurabacteria	g__Candidatus_Nomurabacteria	s__Candidatus_Nomurabacteria	0	0	0	0	0	0	0	0	0	0	0	0	0	0	0	0	0	0	0	0	0	0	0	4	0	0	0	0	0	0	0
d__Bacteria	p__Patescibacteria	c__Parcubacteria	o__Candidatus_Nomurabacteria	f__Candidatus_Nomurabacteria	g__Candidatus_Nomurabacteria	s__marine_metagenome	0	0	0	0	0	0	0	0	0	0	0	0	0	0	0	0	0	0	0	0	0	0	0	0	0	18	0	0	0	0	0
d__Bacteria	p__Patescibacteria	c__Parcubacteria	o__Candidatus_Nomurabacteria	f__Candidatus_Nomurabacteria	g__Candidatus_Nomurabacteria	s__Parcubacteria_group	0	0	0	0	0	16	0	0	0	0	0	0	0	0	0	0	0	0	0	0	0	0	0	0	0	0	0	0	0	0	0
d__Bacteria	p__Patescibacteria	c__Parcubacteria	o__Candidatus_Nomurabacteria	f__Candidatus_Nomurabacteria	g__Candidatus_Nomurabacteria	s__uncultured_bacterium	4	0	0	0	20	31	12	5	2	0	0	91	2	0	0	0	17	0	0	0	0	4	68	29	13	45	16	0	28	17	122
d__Bacteria	p__Patescibacteria	c__Parcubacteria	o__Candidatus_Nomurabacteria	f__Candidatus_Nomurabacteria	g__Candidatus_Nomurabacteria	s__uncultured_Parcubacteria	0	0	0	0	0	0	0	0	0	0	0	0	0	5	0	0	0	0	0	0	0	16	0	9	0	48	10	21	23	0	0
d__Bacteria	p__Patescibacteria	c__Parcubacteria	o__Candidatus_Nomurabacteria	f__Candidatus_Nomurabacteria	g__Candidatus_Nomurabacteria	s__uncultured_soil	0	0	0	0	0	0	0	0	0	6	0	0	0	0	0	0	0	0	0	0	0	7	8	0	19	118	47	0	0	33	13
d__Bacteria	p__Patescibacteria	c__Parcubacteria	o__Candidatus_Ryanbacteria	f__Candidatus_Ryanbacteria	g__Candidatus_Ryanbacteria	NA	0	0	0	0	0	0	0	0	0	0	0	0	0	0	0	0	0	0	0	0	0	2	0	0	6	0	54	0	0	0	6
d__Bacteria	p__Patescibacteria	c__Parcubacteria	o__Candidatus_Staskawiczbacteria	f__Candidatus_Staskawiczbacteria	g__Candidatus_Staskawiczbacteria	NA	0	0	0	0	0	7	0	0	0	0	0	0	0	0	0	0	0	0	0	0	0	17	3	0	0	0	0	0	0	0	0
d__Bacteria	p__Patescibacteria	c__Parcubacteria	o__Candidatus_Staskawiczbacteria	f__Candidatus_Staskawiczbacteria	g__Candidatus_Staskawiczbacteria	s__uncultured_bacterium	0	0	0	0	0	9	0	3	0	0	0	0	0	0	0	0	0	0	0	0	0	0	0	0	0	50	19	0	4	9	0
d__Bacteria	p__Patescibacteria	c__Parcubacteria	o__Candidatus_Staskawiczbacteria	f__Candidatus_Staskawiczbacteria	g__Candidatus_Staskawiczbacteria	s__uncultured_soil	0	0	0	0	0	0	0	0	0	0	0	0	0	0	0	0	0	0	0	0	0	12	31	22	0	12	21	0	0	0	0
d__Bacteria	p__Patescibacteria	c__Parcubacteria	o__Candidatus_Vogelbacteria	f__Candidatus_Vogelbacteria	g__Candidatus_Vogelbacteria	NA	0	0	8	0	0	0	0	0	0	0	0	0	0	0	0	0	0	0	0	0	0	6	0	11	4	10	0	0	0	28	0
d__Bacteria	p__Patescibacteria	c__Parcubacteria	o__Candidatus_Vogelbacteria	f__Candidatus_Vogelbacteria	g__Candidatus_Vogelbacteria	s__uncultured_bacterium	0	0	0	0	9	0	0	0	0	0	0	0	0	0	7	0	0	0	0	0	0	0	0	8	55	18	0	0	0	5	3
d__Bacteria	p__Patescibacteria	c__Parcubacteria	o__Candidatus_Vogelbacteria	f__Candidatus_Vogelbacteria	g__Candidatus_Vogelbacteria	s__uncultured_Parcubacteria	0	0	0	0	0	0	0	4	0	0	0	0	0	0	0	0	0	0	0	0	0	0	0	0	0	0	0	0	0	0	0
d__Bacteria	p__Patescibacteria	c__Parcubacteria	o__Candidatus_Wolfebacteria	f__Candidatus_Wolfebacteria	g__Candidatus_Wolfebacteria	NA	0	0	0	0	0	15	0	0	0	0	0	30	0	0	0	0	0	0	0	0	0	15	27	24	8	71	4	0	0	0	4
d__Bacteria	p__Patescibacteria	c__Parcubacteria	o__Candidatus_Wolfebacteria	f__Candidatus_Wolfebacteria	g__Candidatus_Wolfebacteria	s__uncultured_bacterium	0	0	0	0	0	0	0	0	0	0	0	36	0	0	0	0	0	0	0	0	0	9	6	0	0	8	0	0	0	0	0
d__Bacteria	p__Patescibacteria	c__Parcubacteria	o__Candidatus_Yanofskybacteria	f__Candidatus_Yanofskybacteria	g__Candidatus_Yanofskybacteria	NA	6	6	0	0	0	8	0	147	0	0	0	28	0	6	0	0	12	0	21	14	0	82	47	55	34	144	130	31	39	132	34
d__Bacteria	p__Patescibacteria	c__Parcubacteria	o__Candidatus_Yanofskybacteria	f__Candidatus_Yanofskybacteria	g__Candidatus_Yanofskybacteria	s__Candidatus_Yanofskybacteria	0	0	4	0	0	2	0	11	0	0	0	8	0	0	0	0	0	0	0	0	0	11	12	14	0	105	8	0	46	12	43
d__Bacteria	p__Patescibacteria	c__Parcubacteria	o__Candidatus_Yanofskybacteria	f__Candidatus_Yanofskybacteria	g__Candidatus_Yanofskybacteria	s__uncultured_bacterium	0	44	0	0	0	2	0	58	0	0	0	0	0	0	3	0	38	0	0	12	17	77	32	27	10	66	38	7	3	52	14
d__Bacteria	p__Patescibacteria	c__Parcubacteria	o__Candidatus_Zambryskibacteria	f__Candidatus_Zambryskibacteria	g__Candidatus_Zambryskibacteria	NA	0	0	0	0	0	0	0	0	0	0	0	11	0	0	0	0	0	0	0	0	0	0	10	0	6	79	0	0	0	0	0
d__Bacteria	p__Patescibacteria	c__Parcubacteria	o__Candidatus_Zambryskibacteria	f__Candidatus_Zambryskibacteria	g__Candidatus_Zambryskibacteria	s__Parcubacteria_bacterium	0	0	0	0	0	0	0	0	0	0	0	0	0	0	0	0	0	0	0	0	0	0	7	0	0	30	0	0	0	0	0
d__Bacteria	p__Patescibacteria	c__Parcubacteria	o__Candidatus_Zambryskibacteria	f__Candidatus_Zambryskibacteria	g__Candidatus_Zambryskibacteria	s__Parcubacteria_group	34	52	86	9	353	227	86	305	0	11	0	104	0	8	10	0	21	35	62	0	12	606	422	443	442	490	504	88	299	570	242
d__Bacteria	p__Patescibacteria	c__Parcubacteria	o__Candidatus_Zambryskibacteria	f__Candidatus_Zambryskibacteria	g__Candidatus_Zambryskibacteria	s__uncultured_bacterium	0	12	0	0	11	0	0	0	0	0	0	0	0	0	0	0	0	0	16	0	0	22	0	32	0	0	0	0	0	0	4
d__Bacteria	p__Patescibacteria	c__Parcubacteria	o__GWA2-38-13b	f__GWA2-38-13b	g__GWA2-38-13b	s__uncultured_bacterium	0	0	0	0	0	0	0	0	2	0	0	0	0	0	8	0	0	0	0	0	0	6	0	0	0	0	0	0	2	0	0
d__Bacteria	p__Patescibacteria	c__Parcubacteria	o__Parcubacteria	f__Parcubacteria	g__Parcubacteria	NA	0	0	0	0	81	27	0	56	0	0	0	29	0	0	36	0	7	5	10	16	0	70	37	81	48	91	82	7	140	49	56
d__Bacteria	p__Patescibacteria	c__Parcubacteria	o__Parcubacteria	f__Parcubacteria	g__Parcubacteria	s__metagenome	0	0	0	0	0	0	0	0	0	0	0	0	0	0	0	0	0	0	0	0	0	4	5	0	0	9	0	0	13	0	0
d__Bacteria	p__Patescibacteria	c__Parcubacteria	o__Parcubacteria	f__Parcubacteria	g__Parcubacteria	s__uncultured_bacterium	73	388	194	13	3428	806	393	1390	157	44	100	970	102	255	542	44	104	101	269	522	46	887	733	524	513	1088	1406	133	819	744	645
d__Bacteria	p__Patescibacteria	c__Parcubacteria	o__Parcubacteria	f__Parcubacteria	g__Parcubacteria	s__uncultured_organism	0	0	0	0	0	0	0	0	0	0	0	4	0	0	0	0	0	0	0	0	0	0	0	0	0	0	0	0	0	0	0
d__Bacteria	p__Patescibacteria	c__Parcubacteria	o__Parcubacteria	f__Parcubacteria	g__Parcubacteria	s__uncultured_Parcubacteria	8	0	0	0	7	235	0	0	3	0	0	0	0	0	21	0	0	0	8	16	0	89	180	16	25	233	103	68	108	84	104
d__Bacteria	p__Patescibacteria	c__Parcubacteria	o__Parcubacteria	f__Parcubacteria	g__Parcubacteria	s__uncultured_soil	0	0	0	0	0	49	0	6	0	0	0	31	0	0	0	0	0	0	0	0	0	6	53	3	0	52	0	0	57	0	19
d__Bacteria	p__Patescibacteria	c__Parcubacteria	o__Parcubacteria	f__Parcubacteria	g__Parcubacteria	s__wastewater_metagenome	0	0	0	0	0	0	0	0	0	0	0	0	0	0	0	0	0	0	0	0	0	0	0	0	0	9	0	0	0	0	0
d__Bacteria	p__Patescibacteria	c__Saccharimonadia	o__Saccharimonadales	NA	NA	NA	480	927	160	636	2998	677	449	1741	189	140	774	835	134	142	182	686	204	33	147	256	116	721	712	430	384	1139	1120	310	1164	388	1487
d__Bacteria	p__Patescibacteria	c__Saccharimonadia	o__Saccharimonadales	f__LWQ8	g__LWQ8	NA	132	337	206	130	2159	349	147	264	116	178	58	594	0	341	282	141	0	92	421	256	120	209	817	197	161	381	337	43	600	296	1084
d__Bacteria	p__Patescibacteria	c__Saccharimonadia	o__Saccharimonadales	f__LWQ8	g__LWQ8	s__bacterium_LWQ8	0	0	0	0	86	0	0	0	0	0	115	0	0	0	0	0	0	0	36	0	25	37	22	0	0	8	66	0	0	50	19
d__Bacteria	p__Patescibacteria	c__Saccharimonadia	o__Saccharimonadales	f__LWQ8	g__LWQ8	s__metagenome	154	404	106	608	550	46	69	695	91	155	37	47	15	172	187	0	40	0	0	0	74	175	926	116	434	456	635	422	94	1094	484
d__Bacteria	p__Patescibacteria	c__Saccharimonadia	o__Saccharimonadales	f__LWQ8	g__LWQ8	s__uncultured_bacterium	54	274	108	161	1815	217	149	121	49	58	112	364	23	114	72	102	52	13	114	86	171	189	245	157	88	392	420	58	222	181	845
d__Bacteria	p__Patescibacteria	c__Saccharimonadia	o__Saccharimonadales	f__LWQ8	g__LWQ8	s__uncultured_Candidatus	14	0	0	0	215	64	0	0	0	0	69	134	0	0	9	0	0	0	0	0	0	19	0	20	0	14	8	0	95	0	463
d__Bacteria	p__Patescibacteria	c__Saccharimonadia	o__Saccharimonadales	f__LWQ8	g__LWQ8	s__uncultured_soil	0	69	0	0	0	0	0	0	0	0	0	0	0	28	0	0	0	0	0	0	0	0	0	0	0	0	0	0	34	0	14
d__Bacteria	p__Patescibacteria	c__Saccharimonadia	o__Saccharimonadales	f__S32	g__TM7	NA	4	98	17	0	38	14	0	0	5	23	0	0	0	14	0	0	0	0	0	9	0	56	0	0	15	65	122	13	25	66	0
d__Bacteria	p__Patescibacteria	c__Saccharimonadia	o__Saccharimonadales	f__S32	g__TM7	s__Candidatus_Saccharibacteria	0	0	51	0	0	0	0	0	28	0	0	0	0	0	0	0	0	0	0	0	0	0	73	31	7	18	53	19	0	86	0
d__Bacteria	p__Patescibacteria	c__Saccharimonadia	o__Saccharimonadales	f__S32	g__TM7	s__uncultured_bacterium	10	57	0	0	230	28	19	0	0	0	56	7	0	0	43	5	0	0	0	0	0	59	0	0	0	18	20	0	97	0	0
d__Bacteria	p__Patescibacteria	c__Saccharimonadia	o__Saccharimonadales	f__S32	g__TM7	s__uncultured_Candidatus	0	0	0	0	0	0	0	0	0	0	0	0	0	0	0	0	0	0	0	42	0	0	0	22	0	6	0	0	12	0	0
d__Bacteria	p__Patescibacteria	c__Saccharimonadia	o__Saccharimonadales	f__S32	g__TM7	s__uncultured_soil	0	0	0	0	62	0	10	22	0	0	0	0	0	0	0	0	0	0	0	0	0	0	0	0	0	0	0	0	0	0	0
d__Bacteria	p__Patescibacteria	c__Saccharimonadia	o__Saccharimonadales	f__Saccharimonadaceae	NA	NA	0	0	0	0	168	16	0	31	0	0	0	0	49	0	0	91	0	0	14	0	27	0	68	0	0	0	0	8	235	8	16
d__Bacteria	p__Patescibacteria	c__Saccharimonadia	o__Saccharimonadales	f__Saccharimonadaceae	g__GTL1	s__candidate_division	0	0	0	0	0	0	0	0	0	0	0	0	0	0	0	0	0	0	0	0	0	0	0	0	0	0	0	0	12	0	0
d__Bacteria	p__Patescibacteria	c__Saccharimonadia	o__Saccharimonadales	f__Saccharimonadaceae	g__TM7a	NA	0	0	0	0	153	0	14	90	10	0	0	0	4	0	0	0	0	0	0	0	22	0	0	0	0	0	0	0	0	0	0
d__Bacteria	p__Patescibacteria	c__Saccharimonadia	o__Saccharimonadales	f__Saccharimonadaceae	g__TM7a	s__uncultured_bacterium	0	21	0	0	201	0	38	65	16	12	0	78	84	18	0	15	0	0	0	0	42	15	11	0	0	9	0	0	4	0	83
d__Bacteria	p__Patescibacteria	c__Saccharimonadia	o__Saccharimonadales	f__Saccharimonadaceae	g__TM7a	s__uncultured_compost	0	0	0	0	0	0	0	0	0	0	0	27	23	0	0	30344	0	0	54	0	48	0	0	5	0	0	0	0	0	0	51
d__Bacteria	p__Patescibacteria	c__Saccharimonadia	o__Saccharimonadales	f__Saccharimonadales	g__Saccharimonadales	NA	431	976	385	1227	2213	729	181	1631	245	476	435	1397	466	371	296	11	189	28	195	206	109	854	1106	357	565	1627	530	77	1023	387	808
d__Bacteria	p__Patescibacteria	c__Saccharimonadia	o__Saccharimonadales	f__Saccharimonadales	g__Saccharimonadales	s__metagenome	44	11	0	0	232	0	24	0	0	14	0	0	0	0	0	0	0	0	0	0	0	0	0	0	0	0	0	0	0	0	0
d__Bacteria	p__Patescibacteria	c__Saccharimonadia	o__Saccharimonadales	f__Saccharimonadales	g__Saccharimonadales	s__metal-contaminated_soil	0	0	33	5	50	30	22	39	0	0	0	38	0	0	0	0	0	0	0	43	0	38	250	78	51	164	86	34	126	52	36
d__Bacteria	p__Patescibacteria	c__Saccharimonadia	o__Saccharimonadales	f__Saccharimonadales	g__Saccharimonadales	s__uncultured_bacterium	0	0	13	0	50	26	0	59	0	0	0	10	8	0	0	0	0	10	10	5	0	2	57	7	0	91	28	0	0	23	4
d__Bacteria	p__Patescibacteria	c__Saccharimonadia	o__Saccharimonadales	f__Saccharimonadales	g__Saccharimonadales	s__uncultured_candidate	0	0	0	0	0	22	0	6	0	0	0	48	0	0	0	0	55	0	0	0	0	0	10	0	0	0	0	0	0	0	0
d__Bacteria	p__Patescibacteria	c__Saccharimonadia	o__Saccharimonadales	f__Saccharimonadales	g__Saccharimonadales	s__uncultured_Candidatus	0	0	0	0	0	0	0	7	0	0	0	49	0	0	0	0	0	0	0	0	13	11	36	0	7	0	0	0	7	0	0
d__Bacteria	p__Patescibacteria	c__Saccharimonadia	o__Saccharimonadales	f__Saccharimonadales	g__Saccharimonadales	s__uncultured_prokaryote	0	0	0	0	0	0	0	0	0	0	0	0	0	0	0	0	147	0	0	0	0	0	0	0	0	0	0	0	0	0	0
d__Bacteria	p__Patescibacteria	c__Saccharimonadia	o__Saccharimonadales	f__Saccharimonadales	g__Saccharimonadales	s__uncultured_soil	0	0	0	0	0	0	0	0	0	0	67	0	0	0	15	0	0	0	0	0	0	0	0	0	0	0	0	0	0	0	0
d__Bacteria	p__Patescibacteria	c__Saccharimonadia	o__Saccharimonadales	f__Saccharimonadales	g__Saccharimonadales	s__uncultured_Sphingobium	0	0	0	0	0	0	0	0	0	0	0	0	0	0	0	0	0	0	0	210	0	0	0	0	0	0	0	0	0	0	0
d__Bacteria	p__Patescibacteria	c__Saccharimonadia	o__Saccharimonadales	f__Saccharimonadales	g__Saccharimonadales	s__wastewater_metagenome	10	0	46	7	0	56	0	285	13	0	30	48	0	13	8	15	0	23	0	0	63	10	25	0	0	0	0	5	26	34	13
d__Bacteria	p__Patescibacteria	c__Saccharimonadia	o__Saccharimonadales	f__WWH38	g__WWH38	NA	57	0	45	747	797	269	97	75	10	60	194	16	124	47	20	0	0	0	57	18	0	73	54	57	27	222	92	19	30	46	106
d__Bacteria	p__Patescibacteria	c__Saccharimonadia	o__Saccharimonadales	f__WWH38	g__WWH38	s__uncultured_bacterium	149	541	28	304	1381	296	262	0	135	53	288	714	19	62	97	22	9	14	24	4	27	198	247	45	84	172	377	16	316	122	711
d__Bacteria	p__Patescibacteria	c__Saccharimonadia	o__Saccharimonadales	f__WWH38	g__WWH38	s__uncultured_Candidatus	0	0	0	0	0	0	0	0	0	0	0	0	0	0	15	0	0	0	0	0	0	0	0	0	0	0	0	0	0	12	0
d__Bacteria	p__Patescibacteria	c__Saccharimonadia	o__Saccharimonadales	f__WWH38	g__WWH38	s__uncultured_soil	170	51	0	53	368	0	0	0	25	0	89	134	0	0	0	0	0	0	40	15	0	82	157	32	0	416	165	0	62	79	97
d__Bacteria	p__Patescibacteria	c__uncultured	o__uncultured	f__uncultured	g__uncultured	s__uncultured_bacterium	0	0	0	0	21	0	3	0	0	0	0	46	0	0	12	0	0	0	11	0	35	0	0	0	0	0	0	0	0	0	0
d__Bacteria	p__Patescibacteria	c__WWE3	o__WWE3	f__WWE3	g__WWE3	NA	0	0	0	0	32	0	0	0	0	0	0	19	0	0	0	0	0	0	0	0	0	0	0	0	0	5	0	0	0	0	0
d__Bacteria	p__Patescibacteria	c__WWE3	o__WWE3	f__WWE3	g__WWE3	s__bacterium_enrichment	0	0	0	0	82	0	0	0	13	0	0	5	0	0	0	0	14	0	0	0	0	0	3	9	0	21	0	0	0	0	0
d__Bacteria	p__Patescibacteria	c__WWE3	o__WWE3	f__WWE3	g__WWE3	s__Candidatus_Berkelbacteria	0	16	0	0	0	74	0	0	0	0	0	0	0	0	0	0	11	0	0	0	8	0	0	0	0	12	4	0	19	0	0
d__Bacteria	p__Patescibacteria	c__WWE3	o__WWE3	f__WWE3	g__WWE3	s__uncultured_bacterium	0	0	0	0	0	0	0	0	0	0	0	0	0	0	0	0	0	0	0	0	0	0	5	0	9	5	3	0	3	0	4
d__Bacteria	p__PAUC34f	c__PAUC34f	o__PAUC34f	f__PAUC34f	g__PAUC34f	NA	0	0	0	0	0	0	5	89	0	0	0	0	0	0	0	0	0	0	0	0	0	0	5	0	13	24	0	18	0	0	4
d__Bacteria	p__PAUC34f	c__PAUC34f	o__PAUC34f	f__PAUC34f	g__PAUC34f	s__uncultured_bacterium	0	0	0	0	0	16	0	0	0	0	0	0	11	0	0	0	0	0	0	0	0	6	12	8	0	0	5	0	8	22	0
d__Bacteria	p__Planctomycetota	NA	NA	NA	NA	NA	318	933	339	346	2202	1683	403	1594	246	350	796	643	134	92	316	16	444	23	330	106	99	1216	1296	2322	1404	1877	1712	899	778	2756	510
d__Bacteria	p__Planctomycetota	c__028H05-P-BN-P5	o__028H05-P-BN-P5	f__028H05-P-BN-P5	g__028H05-P-BN-P5	s__uncultured_bacterium	0	28	0	0	0	0	0	14	0	0	0	0	0	0	0	0	0	0	0	33	0	29	5	37	10	67	25	17	0	42	0
d__Bacteria	p__Planctomycetota	c__BD7-11	o__BD7-11	f__BD7-11	g__BD7-11	NA	0	0	0	0	0	16	0	92	0	0	0	0	0	0	0	0	0	0	0	0	0	0	13	0	9	0	0	0	0	6	0
d__Bacteria	p__Planctomycetota	c__BD7-11	o__BD7-11	f__BD7-11	g__BD7-11	s__uncultured_bacterium	463	537	118	381	2335	721	227	302	27	1200	827	327	0	58	36	6	0	0	46	128	0	524	685	1311	602	1172	946	312	690	1012	789
d__Bacteria	p__Planctomycetota	c__BD7-11	o__BD7-11	f__BD7-11	g__BD7-11	s__uncultured_Planctomycetaceae	0	0	0	0	0	0	0	0	0	0	0	0	4	0	0	0	0	0	0	0	0	0	0	0	0	0	0	0	0	0	0
d__Bacteria	p__Planctomycetota	c__BD7-11	o__BD7-11	f__BD7-11	g__BD7-11	s__uncultured_planctomycete	0	0	0	0	0	0	0	2	0	0	0	0	0	0	0	0	0	0	0	0	0	6	0	0	6	6	0	0	0	5	0
d__Bacteria	p__Planctomycetota	c__OM190	o__OM190	f__OM190	g__OM190	NA	808	1031	532	476	2182	1840	210	2535	152	395	1488	476	112	121	141	37	196	42	276	203	37	1414	1687	3585	3467	2399	1515	1327	912	2184	605
d__Bacteria	p__Planctomycetota	c__OM190	o__OM190	f__OM190	g__OM190	s__metagenome	18	62	121	0	69	129	23	348	41	0	50	121	126	0	34	0	60	18	38	73	31	167	220	314	228	315	267	217	28	339	182
d__Bacteria	p__Planctomycetota	c__OM190	o__OM190	f__OM190	g__OM190	s__planctomycete_A-2	0	27	0	8	218	152	44	19	23	0	30	58	20	0	11	0	17	0	33	17	49	121	106	72	27	122	244	6	39	232	0
d__Bacteria	p__Planctomycetota	c__OM190	o__OM190	f__OM190	g__OM190	s__uncultured_bacterium	64	89	11	21	209	0	28	474	23	0	0	27	14	16	0	0	0	0	0	0	0	0	17	40	26	6	17	38	0	63	5
d__Bacteria	p__Planctomycetota	c__OM190	o__OM190	f__OM190	g__OM190	s__uncultured_Crater	194	98	0	30	0	0	0	0	0	0	0	0	0	0	0	0	0	0	0	0	0	63	264	28	95	15	0	66	0	0	0
d__Bacteria	p__Planctomycetota	c__OM190	o__OM190	f__OM190	g__OM190	s__uncultured_Planctomyces	0	0	0	0	0	6	0	0	0	0	0	0	0	0	0	0	0	0	0	0	0	0	24	0	41	0	0	50	0	19	0
d__Bacteria	p__Planctomycetota	c__OM190	o__OM190	f__OM190	g__OM190	s__uncultured_Planctomycetaceae	0	0	0	0	0	0	0	0	0	0	0	0	0	0	0	0	0	0	0	0	0	15	0	73	44	0	0	17	0	28	0
d__Bacteria	p__Planctomycetota	c__OM190	o__OM190	f__OM190	g__OM190	s__uncultured_soil	81	122	74	0	441	88	65	144	37	0	35	68	0	0	0	0	34	0	0	70	0	98	143	90	186	277	286	132	51	264	18
d__Bacteria	p__Planctomycetota	c__OM190	o__OM190	f__OM190	g__OM190	s__unidentified_bacterium	0	0	0	0	0	9	0	0	0	0	0	0	0	0	0	0	0	0	0	0	0	22	53	79	123	86	0	49	14	172	0
d__Bacteria	p__Planctomycetota	c__OM190	o__OM190	f__OM190	g__OM190	s__wastewater_metagenome	0	0	38	0	0	0	0	39	6	0	0	0	3	0	0	0	11	0	0	0	0	0	0	0	40	0	0	78	0	0	0
d__Bacteria	p__Planctomycetota	c__Phycisphaerae	NA	NA	NA	NA	0	0	0	10	0	43	0	0	0	0	15	0	0	0	0	0	0	0	5	0	0	44	52	20	33	100	7	7	0	29	0
d__Bacteria	p__Planctomycetota	c__Phycisphaerae	o__CCM11a	f__CCM11a	g__CCM11a	NA	0	0	8	0	0	0	0	145	0	0	0	0	0	0	0	0	0	0	0	0	0	0	0	0	0	0	0	15	0	0	0
d__Bacteria	p__Planctomycetota	c__Phycisphaerae	o__CCM11a	f__CCM11a	g__CCM11a	s__groundwater_metagenome	4	0	0	0	0	10	0	240	0	0	18	50	102	0	0	0	14	0	0	0	0	0	0	7	6	0	0	12	20	0	0
d__Bacteria	p__Planctomycetota	c__Phycisphaerae	o__CCM11a	f__CCM11a	g__CCM11a	s__uncultured_bacterium	0	24	0	0	36	6	9	425	0	0	0	0	8	0	0	0	0	0	0	0	0	15	21	29	22	0	0	53	0	5	0
d__Bacteria	p__Planctomycetota	c__Phycisphaerae	o__CCM11a	f__CCM11a	g__CCM11a	s__uncultured_Planctomycetaceae	0	0	0	0	0	0	0	83	0	0	0	0	31	0	0	0	40	0	0	0	0	0	0	0	4	0	0	0	0	0	0
d__Bacteria	p__Planctomycetota	c__Phycisphaerae	o__mle1-8	f__mle1-8	g__mle1-8	s__uncultured_bacterium	4	22	12	0	87	130	11	372	9	0	49	32	0	0	0	0	65	0	9	0	7	45	34	44	83	204	85	67	13	122	0
d__Bacteria	p__Planctomycetota	c__Phycisphaerae	o__MSBL9	f__GWC2-45-44	g__GWC2-45-44	s__uncultured_bacterium	0	0	0	0	0	0	0	0	0	0	0	0	0	0	0	0	63	0	0	0	0	0	0	0	0	0	0	0	0	0	0
d__Bacteria	p__Planctomycetota	c__Phycisphaerae	o__MSBL9	f__SG8-4	g__SG8-4	NA	0	0	0	0	0	0	0	0	0	0	0	0	0	0	0	0	30	0	0	0	0	0	0	0	0	0	0	0	0	0	0
d__Bacteria	p__Planctomycetota	c__Phycisphaerae	o__Phycisphaerales	f__AKAU3564_sediment_group	g__AKAU3564_sediment_group	NA	0	0	0	0	0	0	0	0	0	0	0	0	0	0	0	0	748	0	0	0	0	0	0	0	0	0	0	0	0	0	0
d__Bacteria	p__Planctomycetota	c__Phycisphaerae	o__Phycisphaerales	f__AKAU3564_sediment_group	g__AKAU3564_sediment_group	s__uncultured_organism	0	0	0	0	0	0	0	0	0	0	0	0	0	0	0	0	159	0	0	0	0	0	0	0	0	0	0	0	0	0	0
d__Bacteria	p__Planctomycetota	c__Phycisphaerae	o__Phycisphaerales	f__Phycisphaeraceae	NA	NA	0	52	0	0	6	15	0	0	0	0	0	116	0	0	0	0	20	0	0	0	0	10	27	20	12	6	9	5	47	33	19
d__Bacteria	p__Planctomycetota	c__Phycisphaerae	o__Phycisphaerales	f__Phycisphaeraceae	g__AKYG587	NA	62	16	26	0	12	305	0	403	0	0	71	0	8	0	0	0	30	18	0	0	0	14	28	0	16	8	65	0	0	0	9
d__Bacteria	p__Planctomycetota	c__Phycisphaerae	o__Phycisphaerales	f__Phycisphaeraceae	g__AKYG587	s__uncultured_bacterium	204	161	161	3	23	14	0	854	54	14	0	41	0	0	0	4	78	0	0	39	3	60	146	87	239	135	121	158	38	230	26
d__Bacteria	p__Planctomycetota	c__Phycisphaerae	o__Phycisphaerales	f__Phycisphaeraceae	g__AKYG587	s__uncultured_planctomycete	0	0	0	0	0	0	0	0	0	0	0	0	0	0	0	0	0	0	0	0	0	15	32	30	36	26	0	69	0	0	0
d__Bacteria	p__Planctomycetota	c__Phycisphaerae	o__Phycisphaerales	f__Phycisphaeraceae	g__AKYG587	s__uncultured_soil	0	0	0	0	0	0	0	0	0	0	0	0	0	0	0	0	0	0	0	0	0	21	0	0	25	28	0	0	0	29	0
d__Bacteria	p__Planctomycetota	c__Phycisphaerae	o__Phycisphaerales	f__Phycisphaeraceae	g__CL500-3	NA	0	0	0	0	31	7	0	0	0	32	144	0	0	0	11	0	0	0	0	0	0	14	0	65	9	50	33	8	0	43	0
d__Bacteria	p__Planctomycetota	c__Phycisphaerae	o__Phycisphaerales	f__Phycisphaeraceae	g__CL500-3	s__uncultured_bacterium	11	19	37	35	11	0	6	88	0	0	0	0	0	0	0	17	0	0	4	0	0	29	33	69	107	139	39	16	4	122	0
d__Bacteria	p__Planctomycetota	c__Phycisphaerae	o__Phycisphaerales	f__Phycisphaeraceae	g__CL500-3	s__uncultured_Crater	0	79	58	263	0	0	12	0	32	11	4	0	0	0	7	0	0	0	0	8	0	29	69	33	51	36	72	30	0	69	0
d__Bacteria	p__Planctomycetota	c__Phycisphaerae	o__Phycisphaerales	f__Phycisphaeraceae	g__CL500-3	s__uncultured_planctomycete	0	0	0	0	0	0	0	0	0	0	0	0	0	0	0	0	0	0	0	0	0	0	12	0	5	0	0	0	0	14	0
d__Bacteria	p__Planctomycetota	c__Phycisphaerae	o__Phycisphaerales	f__Phycisphaeraceae	g__I-8	NA	0	0	0	0	43	10	0	0	0	0	0	25	0	0	0	0	0	0	9	0	0	4	4	4	0	7	17	5	10	4	40
d__Bacteria	p__Planctomycetota	c__Phycisphaerae	o__Phycisphaerales	f__Phycisphaeraceae	g__I-8	s__uncultured_bacterium	11	11	10	0	84	37	0	12	6	57	5	26	0	10	0	0	0	0	0	11	0	8	13	8	0	80	12	6	61	57	25
d__Bacteria	p__Planctomycetota	c__Phycisphaerae	o__Phycisphaerales	f__Phycisphaeraceae	g__I-8	s__uncultured_planctomycete	0	0	0	0	0	0	0	0	0	0	8	0	0	0	0	0	0	0	0	0	0	0	0	0	0	0	0	0	0	0	0
d__Bacteria	p__Planctomycetota	c__Phycisphaerae	o__Phycisphaerales	f__Phycisphaeraceae	g__Phycisphaera	NA	0	0	0	10	0	0	0	0	0	0	0	0	0	0	0	0	0	0	0	0	0	0	10	0	0	0	0	0	0	0	0
d__Bacteria	p__Planctomycetota	c__Phycisphaerae	o__Phycisphaerales	f__Phycisphaeraceae	g__Phycisphaera	s__metagenome	0	5	0	0	7	19	0	0	0	0	0	0	0	0	0	0	0	0	0	0	0	0	6	0	10	0	0	0	0	0	0
d__Bacteria	p__Planctomycetota	c__Phycisphaerae	o__Phycisphaerales	f__Phycisphaeraceae	g__Phycisphaera	s__uncultured_bacterium	0	0	0	0	0	0	0	0	0	0	0	0	0	0	0	0	0	0	0	0	0	0	0	0	0	0	36	0	0	0	0
d__Bacteria	p__Planctomycetota	c__Phycisphaerae	o__Phycisphaerales	f__Phycisphaeraceae	g__SM1A02	NA	93	172	114	51	660	316	25	608	33	38	43	143	42	139	81	0	257	24	66	127	26	608	463	1221	885	656	711	376	452	859	327
d__Bacteria	p__Planctomycetota	c__Phycisphaerae	o__Phycisphaerales	f__Phycisphaeraceae	g__SM1A02	s__iron-reducing_bacterium	0	0	0	0	0	0	0	0	0	0	0	0	0	0	0	0	0	0	0	0	0	5	0	8	0	0	0	0	0	0	0
d__Bacteria	p__Planctomycetota	c__Phycisphaerae	o__Phycisphaerales	f__Phycisphaeraceae	g__SM1A02	s__metagenome	10	110	18	0	102	51	17	36	0	15	67	9	10	16	0	0	0	0	6	18	0	69	34	187	85	73	76	54	57	93	64
d__Bacteria	p__Planctomycetota	c__Phycisphaerae	o__Phycisphaerales	f__Phycisphaeraceae	g__SM1A02	s__uncultured_bacterium	11	20	54	2	89	13	0	183	0	0	7	28	23	0	24	9	120	0	0	56	0	23	14	151	101	62	117	23	17	103	7
d__Bacteria	p__Planctomycetota	c__Phycisphaerae	o__Phycisphaerales	f__Phycisphaeraceae	g__SM1A02	s__uncultured_Phycisphaeraceae	0	0	0	0	36	0	0	0	0	0	0	0	0	0	7	0	0	0	0	0	0	0	0	0	0	0	0	0	0	0	0
d__Bacteria	p__Planctomycetota	c__Phycisphaerae	o__Phycisphaerales	f__Phycisphaeraceae	g__SM1A02	s__uncultured_Planctomycetaceae	0	0	0	0	0	0	0	13	0	0	0	0	0	0	0	0	0	0	0	0	0	0	0	0	0	0	0	0	0	0	0
d__Bacteria	p__Planctomycetota	c__Phycisphaerae	o__Phycisphaerales	f__Phycisphaeraceae	g__SM1A02	s__uncultured_planctomycete	0	0	0	0	0	0	0	0	0	0	6	0	0	0	0	0	0	0	15	0	0	0	0	13	0	0	0	0	0	0	0
d__Bacteria	p__Planctomycetota	c__Phycisphaerae	o__Phycisphaerales	f__Phycisphaeraceae	g__SM1A02	s__uncultured_prokaryote	13	34	0	9	34	55	0	29	0	8	0	27	0	13	8	0	26	0	0	7	0	33	56	123	90	89	63	59	85	100	45
d__Bacteria	p__Planctomycetota	c__Phycisphaerae	o__Phycisphaerales	f__Phycisphaeraceae	g__SM1A02	s__uncultured_soil	0	14	0	8	0	8	0	16	0	0	0	0	0	0	0	0	0	0	0	0	0	5	21	42	38	15	3	37	6	37	0
d__Bacteria	p__Planctomycetota	c__Phycisphaerae	o__Phycisphaerales	f__Phycisphaeraceae	g__SM1A02	s__unidentified_marine	0	0	0	7	79	11	0	44	0	0	0	0	0	0	0	0	19	0	23	7	0	24	42	22	33	189	45	11	54	54	16
d__Bacteria	p__Planctomycetota	c__Phycisphaerae	o__Phycisphaerales	f__Phycisphaeraceae	g__uncultured	NA	0	12	52	12	5	200	0	89	0	0	47	0	0	0	0	0	18	0	0	0	12	15	119	92	97	286	69	54	36	75	0
d__Bacteria	p__Planctomycetota	c__Phycisphaerae	o__Phycisphaerales	f__Phycisphaeraceae	g__uncultured	s__metagenome	0	32	9	0	19	42	0	54	0	50	0	0	22	0	22	0	0	0	0	32	0	44	60	121	64	129	93	52	78	81	28
d__Bacteria	p__Planctomycetota	c__Phycisphaerae	o__Phycisphaerales	f__Phycisphaeraceae	g__uncultured	s__uncultured_bacterium	0	24	0	0	0	16	0	97	0	34	0	22	10	0	0	0	67	0	0	0	0	0	6	17	0	26	0	0	20	9	4
d__Bacteria	p__Planctomycetota	c__Phycisphaerae	o__Phycisphaerales	f__Phycisphaeraceae	g__uncultured	s__uncultured_Bacteroidetes	0	0	0	0	0	0	0	50	0	0	0	32	0	0	0	0	0	0	0	0	0	0	0	0	0	0	0	0	0	0	0
d__Bacteria	p__Planctomycetota	c__Phycisphaerae	o__Phycisphaerales	f__Phycisphaeraceae	g__uncultured	s__uncultured_soil	48	83	0	12	238	26	23	0	39	0	67	182	0	56	0	0	0	0	0	0	0	84	0	58	17	15	77	0	60	94	129
d__Bacteria	p__Planctomycetota	c__Phycisphaerae	o__Phycisphaerales	f__Phycisphaeraceae	g__Urania-1B-19_marine_sediment_group	s__uncultured_bacterium	0	0	0	0	0	0	0	0	0	0	0	0	0	0	0	0	8	0	0	0	0	0	0	0	0	0	0	0	0	0	0
d__Bacteria	p__Planctomycetota	c__Phycisphaerae	o__Pla1_lineage	f__Pla1_lineage	g__Pla1_lineage	NA	0	44	0	0	31	53	0	102	0	0	0	24	18	0	17	0	0	0	0	0	0	72	47	129	37	55	58	32	0	109	0
d__Bacteria	p__Planctomycetota	c__Phycisphaerae	o__Pla1_lineage	f__Pla1_lineage	g__Pla1_lineage	s__uncultured_bacterium	13	0	0	0	56	213	0	13	19	0	23	0	0	0	0	0	77	0	0	0	11	35	134	109	67	178	78	52	21	184	0
d__Bacteria	p__Planctomycetota	c__Phycisphaerae	o__S-70	f__S-70	g__S-70	NA	30	67	108	95	52	40	21	100	27	3	155	0	0	0	0	0	0	0	0	0	0	67	66	277	70	377	214	90	141	372	0
d__Bacteria	p__Planctomycetota	c__Phycisphaerae	o__S-70	f__S-70	g__S-70	s__groundwater_metagenome	0	0	0	0	0	0	0	93	0	0	0	0	0	0	0	0	0	0	0	0	0	0	0	0	0	0	0	0	0	0	0
d__Bacteria	p__Planctomycetota	c__Phycisphaerae	o__S-70	f__S-70	g__S-70	s__uncultured_bacterium	10	413	130	0	151	155	27	1503	103	58	65	117	60	65	19	0	41	0	34	29	0	160	183	250	343	1047	410	114	47	1737	43
d__Bacteria	p__Planctomycetota	c__Phycisphaerae	o__S-70	f__S-70	g__S-70	s__uncultured_planctomycete	0	0	0	0	0	0	0	0	0	0	0	0	0	0	0	0	0	0	0	0	0	0	0	0	10	0	0	20	0	0	0
d__Bacteria	p__Planctomycetota	c__Phycisphaerae	o__Tepidisphaerales	NA	NA	NA	13	191	0	0	85	0	21	224	0	16	121	0	0	0	44	0	0	7	0	25	12	53	92	51	25	0	66	22	0	38	20
d__Bacteria	p__Planctomycetota	c__Phycisphaerae	o__Tepidisphaerales	f__CPla-3_termite_group	g__CPla-3_termite_group	NA	49	82	0	309	72	56	0	36	12	204	49	0	0	0	0	0	18	0	33	77	0	92	107	189	166	115	188	37	167	108	0
d__Bacteria	p__Planctomycetota	c__Phycisphaerae	o__Tepidisphaerales	f__CPla-3_termite_group	g__CPla-3_termite_group	s__metagenome	184	48	40	219	77	36	0	352	0	269	0	63	0	0	61	24	174	0	0	31	8	169	76	165	140	289	143	91	147	219	80
d__Bacteria	p__Planctomycetota	c__Phycisphaerae	o__Tepidisphaerales	f__CPla-3_termite_group	g__CPla-3_termite_group	s__uncultured_bacterium	64	96	0	54	144	8	44	13	0	72	13	0	0	0	0	0	0	0	0	16	0	53	30	61	9	27	72	0	51	0	0
d__Bacteria	p__Planctomycetota	c__Phycisphaerae	o__Tepidisphaerales	f__CPla-3_termite_group	g__CPla-3_termite_group	s__uncultured_planctomycete	0	0	0	0	0	0	0	0	0	0	0	0	0	0	0	0	0	0	0	0	0	8	14	0	0	78	28	0	0	0	0
d__Bacteria	p__Planctomycetota	c__Phycisphaerae	o__Tepidisphaerales	f__CPla-3_termite_group	g__CPla-3_termite_group	s__uncultured_soil	78	61	0	31	71	0	0	46	0	38	0	0	0	7	28	0	0	0	0	21	0	75	64	58	116	165	76	0	43	84	0
d__Bacteria	p__Planctomycetota	c__Phycisphaerae	o__Tepidisphaerales	f__Tepidisphaeraceae	g__Tepidisphaera	NA	0	0	0	0	0	0	0	22	0	17	0	28	0	0	0	0	0	0	5	0	5	13	0	0	14	0	0	0	0	0	31
d__Bacteria	p__Planctomycetota	c__Phycisphaerae	o__Tepidisphaerales	f__Tepidisphaeraceae	g__Tepidisphaera	s__Tepidisphaera_mucosa	0	0	0	8	0	22	0	78	0	0	0	0	0	0	0	0	0	0	0	0	0	0	17	0	0	0	0	0	0	0	0
d__Bacteria	p__Planctomycetota	c__Phycisphaerae	o__Tepidisphaerales	f__Tepidisphaeraceae	g__Tepidisphaera	s__uncultured_bacterium	0	0	116	0	0	0	0	9	47	0	0	0	0	0	56	7	0	0	0	0	0	0	50	69	33	56	7	30	0	11	55
d__Bacteria	p__Planctomycetota	c__Phycisphaerae	o__Tepidisphaerales	f__Tepidisphaeraceae	g__Tepidisphaeraceae	NA	0	0	0	25	58	25	0	205	0	0	10	91	36	0	0	0	0	0	0	0	0	13	47	0	17	0	18	30	0	18	0
d__Bacteria	p__Planctomycetota	c__Phycisphaerae	o__Tepidisphaerales	f__Tepidisphaeraceae	g__Tepidisphaeraceae	s__uncultured_bacterium	0	14	0	10	0	0	0	11	0	0	0	0	0	0	0	0	0	0	0	0	0	0	30	0	18	15	0	34	89	0	203
d__Bacteria	p__Planctomycetota	c__Phycisphaerae	o__Tepidisphaerales	f__Tepidisphaeraceae	g__Tepidisphaeraceae	s__uncultured_planctomycete	0	0	0	78	0	0	0	0	0	0	0	0	55	0	26	0	32	0	0	0	0	0	12	39	47	15	0	49	0	27	0
d__Bacteria	p__Planctomycetota	c__Phycisphaerae	o__Tepidisphaerales	f__WD2101_soil_group	g__WD2101_soil_group	NA	2500	4673	1658	2885	10176	9158	628	3424	715	3828	4794	1580	375	281	1474	253	1421	97	549	1524	202	4562	6029	8404	5573	6770	8297	2596	4241	5912	1921
d__Bacteria	p__Planctomycetota	c__Phycisphaerae	o__Tepidisphaerales	f__WD2101_soil_group	g__WD2101_soil_group	s__Planctomycetales_bacterium	44	479	215	638	423	551	0	101	155	129	46	162	0	0	54	66	126	50	0	91	16	384	461	646	637	322	201	121	149	459	141
d__Bacteria	p__Planctomycetota	c__Phycisphaerae	o__Tepidisphaerales	f__WD2101_soil_group	g__WD2101_soil_group	s__planctomycete_WWH14	0	0	0	0	56	0	0	0	0	0	0	0	0	0	0	0	0	0	0	0	0	0	0	0	0	0	17	0	0	0	0
d__Bacteria	p__Planctomycetota	c__Phycisphaerae	o__Tepidisphaerales	f__WD2101_soil_group	g__WD2101_soil_group	s__uncultured_bacterium	1013	1755	520	200	3824	912	483	923	410	1438	1241	826	81	122	653	63	100	67	227	273	70	1367	1731	2566	1415	1788	2341	608	544	1817	726
d__Bacteria	p__Planctomycetota	c__Phycisphaerae	o__Tepidisphaerales	f__WD2101_soil_group	g__WD2101_soil_group	s__uncultured_eubacterium	0	48	0	0	141	148	0	0	0	41	99	31	0	26	0	0	0	0	0	32	0	85	0	27	0	92	106	15	51	23	19
d__Bacteria	p__Planctomycetota	c__Phycisphaerae	o__Tepidisphaerales	f__WD2101_soil_group	g__WD2101_soil_group	s__uncultured_organism	0	0	0	0	0	0	0	0	0	0	0	0	0	0	32	0	0	0	0	0	0	0	0	0	33	0	0	0	0	0	0
d__Bacteria	p__Planctomycetota	c__Phycisphaerae	o__Tepidisphaerales	f__WD2101_soil_group	g__WD2101_soil_group	s__uncultured_Planctomycetaceae	173	183	29	295	819	407	0	199	30	400	187	208	0	11	7	0	0	0	51	64	0	466	515	663	182	863	1113	113	558	251	108
d__Bacteria	p__Planctomycetota	c__Phycisphaerae	o__Tepidisphaerales	f__WD2101_soil_group	g__WD2101_soil_group	s__uncultured_Planctomycetales	226	202	33	103	701	99	108	0	0	293	0	193	0	14	139	0	0	36	0	48	0	114	206	263	190	285	89	158	127	101	355
d__Bacteria	p__Planctomycetota	c__Phycisphaerae	o__Tepidisphaerales	f__WD2101_soil_group	g__WD2101_soil_group	s__uncultured_planctomycete	58	0	138	0	0	240	0	0	41	0	33	21	0	0	0	0	0	0	0	0	0	0	38	0	18	0	0	32	0	91	0
d__Bacteria	p__Planctomycetota	c__Phycisphaerae	o__Tepidisphaerales	f__WD2101_soil_group	g__WD2101_soil_group	s__uncultured_Planctomycetia	238	254	46	25	201	24	56	94	38	284	0	127	70	0	84	0	0	0	43	95	0	370	382	1452	515	908	1581	346	599	1005	699
d__Bacteria	p__Planctomycetota	c__Phycisphaerae	o__Tepidisphaerales	f__WD2101_soil_group	g__WD2101_soil_group	s__uncultured_soil	685	203	43	37	232	1094	0	37	25	0	280	175	14	0	0	0	0	0	0	0	0	75	203	182	165	114	168	226	146	123	8
d__Bacteria	p__Planctomycetota	c__Pla3_lineage	o__Pla3_lineage	f__Pla3_lineage	g__Pla3_lineage	NA	17	95	34	0	13	228	0	72	0	0	22	61	0	0	0	0	27	0	13	0	0	91	128	248	202	3	18	57	11	69	0
d__Bacteria	p__Planctomycetota	c__Pla3_lineage	o__Pla3_lineage	f__Pla3_lineage	g__Pla3_lineage	s__uncultured_bacterium	0	0	0	0	0	127	0	0	0	0	0	33	0	0	0	0	0	0	0	0	6	0	27	0	59	0	0	32	12	0	20
d__Bacteria	p__Planctomycetota	c__Pla4_lineage	o__Pla4_lineage	f__Pla4_lineage	g__Pla4_lineage	NA	432	860	214	82	2014	1937	242	484	90	272	637	843	0	32	11	12	16	0	97	11	0	1723	1472	1343	1669	3208	1779	828	640	1717	676
d__Bacteria	p__Planctomycetota	c__Pla4_lineage	o__Pla4_lineage	f__Pla4_lineage	g__Pla4_lineage	s__metagenome	551	560	23	598	1086	550	140	128	50	340	720	159	32	0	38	0	4	23	18	18	0	456	349	638	580	695	306	259	336	695	123
d__Bacteria	p__Planctomycetota	c__Pla4_lineage	o__Pla4_lineage	f__Pla4_lineage	g__Pla4_lineage	s__uncultured_bacterium	260	225	36	17	982	313	320	133	84	75	324	419	0	58	10	0	32	0	8	0	2	704	772	508	556	956	1166	537	345	1014	212
d__Bacteria	p__Planctomycetota	c__Pla4_lineage	o__Pla4_lineage	f__Pla4_lineage	g__Pla4_lineage	s__uncultured_Planctomycetaceae	0	0	0	0	6	50	0	0	0	0	0	0	0	0	0	0	0	0	0	0	0	0	0	236	137	0	268	0	0	99	0
d__Bacteria	p__Planctomycetota	c__Pla4_lineage	o__Pla4_lineage	f__Pla4_lineage	g__Pla4_lineage	s__uncultured_planctomycete	74	88	0	9	238	429	0	0	0	98	98	0	0	0	0	0	0	0	0	19	0	241	74	184	49	179	128	36	81	92	0
d__Bacteria	p__Planctomycetota	c__Pla4_lineage	o__Pla4_lineage	f__Pla4_lineage	g__Pla4_lineage	s__uncultured_prokaryote	0	0	21	0	0	0	0	0	0	0	0	0	0	0	0	0	0	0	0	0	0	11	11	8	35	138	0	0	0	0	0
d__Bacteria	p__Planctomycetota	c__Planctomycetes	NA	NA	NA	NA	8	101	18	20	85	366	0	0	2	45	124	23	0	0	0	0	78	0	0	0	30	165	271	240	149	167	140	115	130	235	27
d__Bacteria	p__Planctomycetota	c__Planctomycetes	o__Gemmatales	f__Gemmataceae	NA	NA	537	936	515	650	2489	1378	282	1548	178	696	2034	446	163	414	467	20	185	137	610	724	57	1811	1669	3437	2376	2412	2742	825	1635	2564	957
d__Bacteria	p__Planctomycetota	c__Planctomycetes	o__Gemmatales	f__Gemmataceae	g__Fimbriiglobus	NA	48	201	81	250	646	317	0	360	25	158	434	161	304	221	252	16	253	40	206	352	48	501	597	613	459	624	734	335	436	791	451
d__Bacteria	p__Planctomycetota	c__Planctomycetes	o__Gemmatales	f__Gemmataceae	g__Fimbriiglobus	s__Gemmata_sp.	0	0	0	12	43	0	19	0	0	0	0	0	0	42	0	0	0	0	0	0	0	0	12	0	0	10	0	0	11	15	9
d__Bacteria	p__Planctomycetota	c__Planctomycetes	o__Gemmatales	f__Gemmataceae	g__Fimbriiglobus	s__metagenome	0	77	0	106	102	23	38	181	0	51	35	48	0	50	32	0	0	13	0	45	12	67	197	56	87	162	108	52	99	73	79
d__Bacteria	p__Planctomycetota	c__Planctomycetes	o__Gemmatales	f__Gemmataceae	g__Fimbriiglobus	s__uncultured_bacterium	40	25	0	30	89	34	0	19	0	61	24	13	0	110	11	5	48	0	0	33	0	68	164	180	119	63	217	66	88	136	4
d__Bacteria	p__Planctomycetota	c__Planctomycetes	o__Gemmatales	f__Gemmataceae	g__Fimbriiglobus	s__uncultured_Gemmata	0	0	0	0	0	0	0	36	0	0	0	54	0	21	0	0	0	0	0	0	19	0	0	0	0	0	0	0	0	0	63
d__Bacteria	p__Planctomycetota	c__Planctomycetes	o__Gemmatales	f__Gemmataceae	g__Fimbriiglobus	s__uncultured_planctomycete	0	0	0	0	78	0	0	47	0	0	0	0	0	0	0	7	0	0	0	0	0	17	0	0	0	50	0	16	0	0	36
d__Bacteria	p__Planctomycetota	c__Planctomycetes	o__Gemmatales	f__Gemmataceae	g__Gemmata	NA	105	358	108	473	1055	363	63	327	11	282	550	214	113	170	205	13	82	0	266	436	17	839	868	968	704	961	924	318	1054	1097	285
d__Bacteria	p__Planctomycetota	c__Planctomycetes	o__Gemmatales	f__Gemmataceae	g__Gemmata	s__bacterium_enrichment	0	0	0	0	0	0	0	18	0	0	0	0	0	0	0	0	0	0	0	0	0	0	0	0	0	0	0	0	0	0	0
d__Bacteria	p__Planctomycetota	c__Planctomycetes	o__Gemmatales	f__Gemmataceae	g__Gemmata	s__Gemmata_sp.	0	0	0	0	0	0	36	0	0	0	28	0	0	0	0	0	0	0	0	86	0	29	24	0	0	19	0	41	46	41	0
d__Bacteria	p__Planctomycetota	c__Planctomycetes	o__Gemmatales	f__Gemmataceae	g__Gemmata	s__metagenome	38	0	0	32	8	21	0	60	0	0	0	33	0	0	35	0	0	0	0	36	0	0	62	70	16	0	51	26	111	59	0
d__Bacteria	p__Planctomycetota	c__Planctomycetes	o__Gemmatales	f__Gemmataceae	g__Gemmata	s__uncultured_bacterium	17	0	0	24	182	19	0	269	0	80	123	35	64	0	57	0	62	0	14	98	61	14	67	39	45	130	137	34	153	56	88
d__Bacteria	p__Planctomycetota	c__Planctomycetes	o__Gemmatales	f__Gemmataceae	g__Gemmata	s__uncultured_Gemmata	0	0	0	0	0	0	0	0	0	0	0	0	0	0	0	0	0	0	0	0	0	0	0	0	0	0	28	21	0	31	22
d__Bacteria	p__Planctomycetota	c__Planctomycetes	o__Gemmatales	f__Gemmataceae	g__Gemmata	s__uncultured_Planctomycetales	0	0	0	0	0	0	0	0	0	0	0	0	0	0	0	0	0	0	0	0	0	0	0	0	14	0	0	0	0	0	0
d__Bacteria	p__Planctomycetota	c__Planctomycetes	o__Gemmatales	f__Gemmataceae	g__Gemmata	s__uncultured_planctomycete	0	0	0	0	84	22	0	0	0	0	0	29	0	0	0	0	0	0	0	18	0	33	0	15	23	0	22	0	0	12	15
d__Bacteria	p__Planctomycetota	c__Planctomycetes	o__Gemmatales	f__Gemmataceae	g__Gemmata	s__uncultured_soil	0	39	0	0	0	0	0	0	0	0	0	0	0	0	0	0	0	0	0	0	0	67	50	0	22	31	0	63	19	0	0
d__Bacteria	p__Planctomycetota	c__Planctomycetes	o__Gemmatales	f__Gemmataceae	g__Telmatocola	NA	6	0	0	17	27	0	0	0	0	37	29	21	0	0	0	0	0	2	0	0	0	24	61	18	23	59	30	16	27	30	60
d__Bacteria	p__Planctomycetota	c__Planctomycetes	o__Gemmatales	f__Gemmataceae	g__Telmatocola	s__metagenome	0	0	0	15	0	0	0	17	0	0	0	0	0	0	0	0	0	0	0	0	0	0	6	0	0	0	0	0	0	0	3
d__Bacteria	p__Planctomycetota	c__Planctomycetes	o__Gemmatales	f__Gemmataceae	g__Telmatocola	s__Telmatocola_sphagniphila	0	0	0	0	0	0	0	0	0	0	0	0	0	0	0	0	0	0	0	22	0	0	0	0	7	7	7	0	0	0	0
d__Bacteria	p__Planctomycetota	c__Planctomycetes	o__Gemmatales	f__Gemmataceae	g__Tuwongella	s__uncultured_planctomycete	0	0	0	0	0	0	0	0	0	0	0	0	0	0	0	0	0	0	0	0	0	15	31	0	0	0	0	0	0	0	0
d__Bacteria	p__Planctomycetota	c__Planctomycetes	o__Gemmatales	f__Gemmataceae	g__uncultured	NA	2345	5522	1231	2992	18155	14471	1253	3711	806	3240	10526	2465	362	3819	714	284	447	350	2617	1683	534	14987	12711	34853	17663	13986	15443	5901	13526	19477	4580
d__Bacteria	p__Planctomycetota	c__Planctomycetes	o__Gemmatales	f__Gemmataceae	g__uncultured	s__bacterium_enrichment	0	0	0	0	41	49	0	0	0	0	70	0	0	0	0	0	0	0	22	0	0	0	33	45	0	59	90	0	10	48	0
d__Bacteria	p__Planctomycetota	c__Planctomycetes	o__Gemmatales	f__Gemmataceae	g__uncultured	s__metagenome	89	165	85	250	632	1106	54	343	104	88	607	91	0	0	52	0	0	141	268	41	0	620	828	943	588	985	1090	292	1823	785	101
d__Bacteria	p__Planctomycetota	c__Planctomycetes	o__Gemmatales	f__Gemmataceae	g__uncultured	s__Planctomycetaceae_bacterium	0	0	0	0	90	0	0	0	0	0	26	0	0	28	0	0	0	0	0	0	0	100	70	135	45	66	96	51	17	122	0
d__Bacteria	p__Planctomycetota	c__Planctomycetes	o__Gemmatales	f__Gemmataceae	g__uncultured	s__planctomycete_WY69	0	18	35	24	67	51	0	85	0	0	0	42	0	28	8	0	0	0	0	0	42	69	145	156	82	102	101	54	39	241	16
d__Bacteria	p__Planctomycetota	c__Planctomycetes	o__Gemmatales	f__Gemmataceae	g__uncultured	s__Planctomycetia_bacterium	0	0	0	0	0	0	0	0	0	0	0	0	0	0	0	0	0	0	0	0	0	0	0	7	0	0	0	0	0	0	0
d__Bacteria	p__Planctomycetota	c__Planctomycetes	o__Gemmatales	f__Gemmataceae	g__uncultured	s__uncultured_bacterium	374	486	182	261	2441	931	447	884	194	471	1410	954	340	532	341	37	289	130	347	328	125	1862	1761	3836	2484	1164	1470	631	1272	2362	586
d__Bacteria	p__Planctomycetota	c__Planctomycetes	o__Gemmatales	f__Gemmataceae	g__uncultured	s__uncultured_Crater	0	0	0	0	0	0	0	0	0	0	0	0	0	0	17	0	0	0	0	0	0	0	3	5	12	0	5	8	0	8	0
d__Bacteria	p__Planctomycetota	c__Planctomycetes	o__Gemmatales	f__Gemmataceae	g__uncultured	s__uncultured_Gemmata	0	0	0	0	0	12	0	0	0	0	0	0	0	0	0	0	0	0	0	0	0	0	0	0	12	0	0	7	0	0	0
d__Bacteria	p__Planctomycetota	c__Planctomycetes	o__Gemmatales	f__Gemmataceae	g__uncultured	s__uncultured_Planctomycetaceae	0	0	0	0	0	0	0	150	0	0	0	0	69	0	0	0	80	0	0	0	0	0	61	0	0	0	0	17	0	0	0
d__Bacteria	p__Planctomycetota	c__Planctomycetes	o__Gemmatales	f__Gemmataceae	g__uncultured	s__uncultured_Planctomycetia	0	48	0	162	281	593	0	48	89	0	0	118	77	130	0	0	0	0	0	0	0	615	566	1339	705	1071	1061	346	710	1223	144
d__Bacteria	p__Planctomycetota	c__Planctomycetes	o__Gemmatales	f__Gemmataceae	g__uncultured	s__uncultured_sludge	0	0	0	0	8	4	0	6	0	0	16	0	0	0	0	0	0	0	0	0	0	14	25	39	11	32	25	0	0	12	20
d__Bacteria	p__Planctomycetota	c__Planctomycetes	o__Gemmatales	f__Gemmataceae	g__uncultured	s__uncultured_soil	0	0	0	0	0	0	0	5	0	0	21	0	0	0	0	0	0	0	0	0	0	15	0	0	0	0	0	0	0	0	0
d__Bacteria	p__Planctomycetota	c__Planctomycetes	o__Gemmatales	f__Gemmataceae	g__uncultured	s__uncultured_thermal	10	0	0	0	36	46	0	0	0	0	14	0	0	0	0	0	0	0	0	0	0	68	0	83	20	38	45	14	9	88	0
d__Bacteria	p__Planctomycetota	c__Planctomycetes	o__Gemmatales	f__Gemmataceae	g__uncultured	s__uncultured_Zavarzinella	431	693	298	401	1202	1302	209	443	95	198	960	206	51	27	217	42	245	22	220	196	0	1745	1550	2692	2147	1368	1575	903	1237	2271	502
d__Bacteria	p__Planctomycetota	c__Planctomycetes	o__Gemmatales	f__Gemmataceae	g__Zavarzinella	NA	59	222	140	104	307	288	23	380	0	74	62	222	86	142	151	15	112	34	45	59	64	651	862	1581	1256	518	372	308	378	802	84
d__Bacteria	p__Planctomycetota	c__Planctomycetes	o__Gemmatales	f__Gemmataceae	g__Zavarzinella	s__uncultured_bacterium	0	0	0	0	0	5	0	0	0	0	0	0	0	0	0	0	0	0	0	0	0	0	0	0	0	0	0	0	35	0	16
d__Bacteria	p__Planctomycetota	c__Planctomycetes	o__Gemmatales	f__Gemmataceae	g__Zavarzinella	s__uncultured_Zavarzinella	28	0	25	6	129	20	0	126	0	0	0	78	39	59	0	0	0	0	41	0	0	55	71	16	41	129	49	56	106	17	216
d__Bacteria	p__Planctomycetota	c__Planctomycetes	o__Isosphaerales	f__Isosphaeraceae	NA	NA	35	0	0	16	1051	296	69	33	0	83	154	0	21	100	73	0	0	88	91	288	91	257	137	565	350	260	141	18	171	161	86
d__Bacteria	p__Planctomycetota	c__Planctomycetes	o__Isosphaerales	f__Isosphaeraceae	g__Aquisphaera	NA	47	0	0	26	70	26	0	0	0	0	41	0	0	0	0	0	19	0	0	22	0	70	35	238	101	31	11	0	0	55	0
d__Bacteria	p__Planctomycetota	c__Planctomycetes	o__Isosphaerales	f__Isosphaeraceae	g__Aquisphaera	s__uncultured_bacterium	34	57	0	11	8	34	0	6	0	0	0	0	0	0	12	0	0	0	0	61	0	136	113	399	146	47	22	48	25	120	0
d__Bacteria	p__Planctomycetota	c__Planctomycetes	o__Isosphaerales	f__Isosphaeraceae	g__Candidatus_Nostocoida	NA	0	0	0	0	15	0	0	0	0	0	0	0	0	30	0	0	0	0	0	0	0	0	0	0	0	0	0	0	0	0	0
d__Bacteria	p__Planctomycetota	c__Planctomycetes	o__Isosphaerales	f__Isosphaeraceae	g__Candidatus_Nostocoida	s__Candidatus_Nostocoida	0	0	0	0	0	0	0	0	0	0	0	0	0	0	0	0	0	0	0	0	0	0	0	11	0	0	0	0	0	0	0
d__Bacteria	p__Planctomycetota	c__Planctomycetes	o__Isosphaerales	f__Isosphaeraceae	g__Candidatus_Nostocoida	s__uncultured_bacterium	0	0	0	0	0	0	0	0	0	0	0	0	0	0	0	0	0	0	0	0	0	0	0	0	0	0	0	0	0	0	74
d__Bacteria	p__Planctomycetota	c__Planctomycetes	o__Isosphaerales	f__Isosphaeraceae	g__Isosphaera	NA	0	0	0	0	0	0	0	0	0	0	0	0	0	0	0	0	0	0	0	0	0	0	0	0	0	0	0	0	0	0	22
d__Bacteria	p__Planctomycetota	c__Planctomycetes	o__Isosphaerales	f__Isosphaeraceae	g__Paludisphaera	s__Paludisphaera_borealis	0	0	0	0	0	0	0	0	0	0	0	0	0	0	0	0	0	0	0	0	0	0	12	0	0	0	0	0	0	0	0
d__Bacteria	p__Planctomycetota	c__Planctomycetes	o__Isosphaerales	f__Isosphaeraceae	g__Singulisphaera	NA	16	39	0	55	591	16	60	0	23	30	48	0	0	0	0	0	13	0	0	80	0	24	45	95	122	38	24	0	0	48	0
d__Bacteria	p__Planctomycetota	c__Planctomycetes	o__Isosphaerales	f__Isosphaeraceae	g__Tundrisphaera	NA	0	0	0	0	171	29	0	0	10	36	0	0	0	0	0	0	0	0	34	139	0	0	0	117	47	0	0	0	0	0	0
d__Bacteria	p__Planctomycetota	c__Planctomycetes	o__Isosphaerales	f__Isosphaeraceae	g__Tundrisphaera	s__uncultured_bacterium	0	0	0	0	0	0	0	0	0	0	0	0	0	0	0	0	0	0	0	0	0	0	0	0	0	0	13	0	0	9	0
d__Bacteria	p__Planctomycetota	c__Planctomycetes	o__Isosphaerales	f__Isosphaeraceae	g__Tundrisphaera	s__uncultured_eubacterium	0	0	0	0	0	0	0	0	0	0	0	0	0	89	0	0	0	0	0	0	0	0	0	0	0	0	0	0	0	0	0
d__Bacteria	p__Planctomycetota	c__Planctomycetes	o__Isosphaerales	f__Isosphaeraceae	g__uncultured	NA	38	202	0	114	423	131	0	31	0	240	155	22	33	102	126	20	0	22	75	565	97	132	177	697	235	235	205	8	149	67	9
d__Bacteria	p__Planctomycetota	c__Planctomycetes	o__Isosphaerales	f__Isosphaeraceae	g__uncultured	s__metagenome	0	0	0	0	0	0	0	0	0	0	0	0	0	0	0	0	0	40	0	96	0	146	129	359	245	0	42	72	0	171	0
d__Bacteria	p__Planctomycetota	c__Planctomycetes	o__Isosphaerales	f__Isosphaeraceae	g__uncultured	s__uncultured_bacterium	0	0	0	0	35	0	0	0	0	0	0	0	0	0	0	0	0	0	0	40	0	12	8	22	16	13	0	0	0	27	14
d__Bacteria	p__Planctomycetota	c__Planctomycetes	o__Isosphaerales	f__Isosphaeraceae	g__uncultured	s__uncultured_planctomycete	0	0	0	0	0	0	0	0	0	0	0	0	0	0	0	0	0	0	0	0	0	0	7	0	0	0	0	6	0	14	0
d__Bacteria	p__Planctomycetota	c__Planctomycetes	o__Pirellulales	f__Pirellulaceae	NA	NA	322	527	433	302	605	1404	95	2997	260	44	713	537	283	102	399	58	596	22	188	271	194	461	647	1062	1092	621	542	686	535	776	471
d__Bacteria	p__Planctomycetota	c__Planctomycetes	o__Pirellulales	f__Pirellulaceae	g__Blastopirellula	NA	0	0	0	0	0	0	0	336	0	0	0	0	157	0	0	0	0	0	0	0	0	0	0	0	0	0	0	0	0	0	0
d__Bacteria	p__Planctomycetota	c__Planctomycetes	o__Pirellulales	f__Pirellulaceae	g__Blastopirellula	s__bacterium_enrichment	0	0	71	0	0	16	0	507	16	0	0	53	72	0	0	0	53	7	36	0	16	11	42	0	42	0	0	41	0	30	0
d__Bacteria	p__Planctomycetota	c__Planctomycetes	o__Pirellulales	f__Pirellulaceae	g__Blastopirellula	s__metagenome	0	0	0	0	0	0	0	270	0	0	0	0	0	0	0	0	0	0	0	0	0	0	0	0	0	0	0	0	0	0	0
d__Bacteria	p__Planctomycetota	c__Planctomycetes	o__Pirellulales	f__Pirellulaceae	g__Candidatus_Anammoximicrobium	NA	0	0	0	0	0	0	0	0	0	0	0	0	0	0	0	0	0	0	0	0	0	0	14	0	0	14	0	30	0	0	0
d__Bacteria	p__Planctomycetota	c__Planctomycetes	o__Pirellulales	f__Pirellulaceae	g__Pir1_lineage	s__uncultured_soil	0	0	0	0	0	0	0	0	0	0	0	0	0	0	0	0	70	0	0	0	0	0	0	0	0	0	0	0	0	0	0
d__Bacteria	p__Planctomycetota	c__Planctomycetes	o__Pirellulales	f__Pirellulaceae	g__Pir2_lineage	s__uncultured_bacterium	0	0	0	0	0	0	0	0	0	0	0	0	0	0	0	0	20	0	0	0	0	0	0	0	0	0	0	0	0	0	0
d__Bacteria	p__Planctomycetota	c__Planctomycetes	o__Pirellulales	f__Pirellulaceae	g__Pir4_lineage	NA	286	405	0	362	508	820	165	648	2	225	357	191	46	10	119	0	322	8	129	67	43	1016	1232	1921	2307	940	887	614	441	1695	35
d__Bacteria	p__Planctomycetota	c__Planctomycetes	o__Pirellulales	f__Pirellulaceae	g__Pir4_lineage	s__metagenome	18	27	0	0	0	24	0	154	0	0	0	114	0	0	13	0	9	0	0	9	0	66	86	35	118	95	30	14	55	77	31
d__Bacteria	p__Planctomycetota	c__Planctomycetes	o__Pirellulales	f__Pirellulaceae	g__Pir4_lineage	s__uncultured_Pirellula	0	0	0	0	0	0	0	77	0	0	0	0	0	0	0	0	0	0	0	0	0	0	0	0	0	0	0	0	0	0	0
d__Bacteria	p__Planctomycetota	c__Planctomycetes	o__Pirellulales	f__Pirellulaceae	g__Pir4_lineage	s__uncultured_Planctomycetales	0	0	0	0	0	0	0	53	0	0	0	0	54	0	0	0	134	0	0	0	0	0	0	0	0	12	0	0	0	0	41
d__Bacteria	p__Planctomycetota	c__Planctomycetes	o__Pirellulales	f__Pirellulaceae	g__Pir4_lineage	s__wastewater_metagenome	0	0	0	0	107	33	0	127	0	0	0	0	0	0	0	0	0	0	0	0	0	55	41	27	29	0	58	37	0	17	67
d__Bacteria	p__Planctomycetota	c__Planctomycetes	o__Pirellulales	f__Pirellulaceae	g__Pirellula	NA	213	604	326	97	1111	1971	143	3295	234	83	725	822	256	260	476	21	413	141	485	452	196	1175	2340	1768	2267	2037	1700	1587	1062	2011	1447
d__Bacteria	p__Planctomycetota	c__Planctomycetes	o__Pirellulales	f__Pirellulaceae	g__Pirellula	s__agricultural_soil	28	86	170	47	275	528	138	670	122	53	121	227	92	20	53	0	82	0	59	0	49	280	434	309	351	320	329	228	690	329	760
d__Bacteria	p__Planctomycetota	c__Planctomycetes	o__Pirellulales	f__Pirellulaceae	g__Pirellula	s__bacterium_enrichment	0	31	0	0	0	30	0	27	0	0	0	0	0	0	15	0	0	0	0	0	0	0	42	0	0	94	14	0	89	0	0
d__Bacteria	p__Planctomycetota	c__Planctomycetes	o__Pirellulales	f__Pirellulaceae	g__Pirellula	s__metagenome	0	0	0	0	0	0	0	85	0	0	0	0	0	0	0	0	0	0	0	0	0	0	0	0	0	0	0	0	0	0	0
d__Bacteria	p__Planctomycetota	c__Planctomycetes	o__Pirellulales	f__Pirellulaceae	g__Pirellula	s__Planctomycetes_bacterium	0	0	0	0	0	0	0	55	0	0	0	0	0	0	0	0	0	0	0	0	0	0	0	0	0	0	0	0	0	0	10
d__Bacteria	p__Planctomycetota	c__Planctomycetes	o__Pirellulales	f__Pirellulaceae	g__Pirellula	s__uncultured_Pasteuria	0	105	144	91	156	346	27	369	0	0	28	102	0	102	41	0	197	0	68	79	0	281	412	299	247	183	114	43	221	226	254
d__Bacteria	p__Planctomycetota	c__Planctomycetes	o__Pirellulales	f__Pirellulaceae	g__Pirellula	s__uncultured_Planctomycetales	0	0	44	20	16	34	0	182	0	45	9	98	45	0	71	29	27	0	0	86	15	56	88	51	35	92	82	0	99	94	233
d__Bacteria	p__Planctomycetota	c__Planctomycetes	o__Pirellulales	f__Pirellulaceae	g__Pirellula	s__uncultured_soil	0	0	0	0	335	19	0	147	0	0	0	0	0	47	0	0	54	0	0	0	0	155	23	352	55	168	24	24	50	65	42
d__Bacteria	p__Planctomycetota	c__Planctomycetes	o__Pirellulales	f__Pirellulaceae	g__Rhodopirellula	NA	64	40	46	0	0	56	17	174	36	37	208	0	0	0	48	10	0	0	0	22	11	39	106	43	87	29	123	27	53	74	45
d__Bacteria	p__Planctomycetota	c__Planctomycetes	o__Pirellulales	f__Pirellulaceae	g__Rhodopirellula	s__metagenome	0	0	43	0	0	0	0	408	0	0	0	135	34	0	0	0	0	0	0	0	0	0	0	0	0	0	0	0	0	0	28
d__Bacteria	p__Planctomycetota	c__Planctomycetes	o__Pirellulales	f__Pirellulaceae	g__uncultured	NA	3087	3245	817	2010	8038	4473	947	4230	699	2483	4806	1245	460	689	984	115	1524	72	1234	1259	137	4450	3984	9139	6126	6013	4735	2663	1920	6018	1254
d__Bacteria	p__Planctomycetota	c__Planctomycetes	o__Pirellulales	f__Pirellulaceae	g__uncultured	s__bacterium_enrichment	0	0	56	0	45	54	0	158	24	0	14	74	33	0	0	0	0	0	0	0	8	0	0	0	43	7	0	48	105	5	118
d__Bacteria	p__Planctomycetota	c__Planctomycetes	o__Pirellulales	f__Pirellulaceae	g__uncultured	s__metagenome	76	0	103	0	110	15	31	202	38	30	0	15	0	0	24	0	63	0	0	22	0	42	65	40	86	62	9	6	0	28	7
d__Bacteria	p__Planctomycetota	c__Planctomycetes	o__Pirellulales	f__Pirellulaceae	g__uncultured	s__uncultured_bacterium	0	0	0	0	0	0	0	0	0	0	0	0	0	0	30	0	0	0	0	45	0	0	45	40	39	103	26	0	0	48	0
d__Bacteria	p__Planctomycetota	c__Planctomycetes	o__Pirellulales	f__Pirellulaceae	g__uncultured	s__uncultured_forest	59	79	28	95	257	41	0	0	0	53	320	0	75	0	79	0	0	0	0	28	0	51	141	76	279	91	131	150	250	162	0
d__Bacteria	p__Planctomycetota	c__Planctomycetes	o__Pirellulales	f__Pirellulaceae	g__uncultured	s__uncultured_Pasteuria	0	0	0	0	0	0	0	0	0	0	0	0	0	0	0	0	0	0	0	0	0	0	5	0	5	0	0	0	0	0	0
d__Bacteria	p__Planctomycetota	c__Planctomycetes	o__Pirellulales	f__Pirellulaceae	g__uncultured	s__uncultured_Planctomycetales	0	0	0	0	0	0	0	7	0	0	0	0	0	0	0	0	0	0	0	0	0	0	0	0	0	0	0	0	0	0	0
d__Bacteria	p__Planctomycetota	c__Planctomycetes	o__Pirellulales	f__Pirellulaceae	g__uncultured	s__uncultured_sludge	0	0	0	18	0	0	0	26	0	0	0	0	0	0	0	0	0	0	0	87	0	26	38	23	39	0	28	0	19	0	28
d__Bacteria	p__Planctomycetota	c__Planctomycetes	o__Planctomycetales	NA	NA	NA	17	40	92	9	710	320	62	177	0	35	210	0	57	15	0	0	61	0	61	41	43	90	101	180	136	142	184	94	59	186	8
d__Bacteria	p__Planctomycetota	c__Planctomycetes	o__Planctomycetales	f__Gimesiaceae	g__uncultured	NA	0	0	0	0	0	0	0	26	0	0	164	0	0	0	0	0	61	0	0	0	0	16	12	24	18	84	37	0	0	54	0
d__Bacteria	p__Planctomycetota	c__Planctomycetes	o__Planctomycetales	f__Gimesiaceae	g__uncultured	s__uncultured_bacterium	0	0	0	21	25	0	0	0	0	0	9	0	0	0	31	0	0	0	0	0	0	0	0	0	0	34	61	0	0	0	0
d__Bacteria	p__Planctomycetota	c__Planctomycetes	o__Planctomycetales	f__Rubinisphaeraceae	g__Planctomicrobium	s__uncultured_bacterium	0	0	0	0	0	0	0	514	0	0	0	0	18	0	7	0	181	0	0	0	20	0	29	33	123	0	0	16	0	23	0
d__Bacteria	p__Planctomycetota	c__Planctomycetes	o__Planctomycetales	f__Rubinisphaeraceae	g__Planctomicrobium	s__uncultured_soil	0	0	0	0	0	0	0	41	0	0	0	0	0	0	0	0	0	0	0	0	0	0	0	0	0	0	0	0	0	0	0
d__Bacteria	p__Planctomycetota	c__Planctomycetes	o__Planctomycetales	f__Rubinisphaeraceae	g__SH-PL14	NA	9	0	0	37	0	0	0	0	0	0	0	13	3	0	0	0	0	0	0	0	0	0	0	19	0	5	10	0	0	0	0
d__Bacteria	p__Planctomycetota	c__Planctomycetes	o__Planctomycetales	f__Rubinisphaeraceae	g__SH-PL14	s__metagenome	0	0	0	4	0	0	0	0	0	0	0	0	0	0	27	0	0	0	0	0	0	0	0	0	0	0	3	6	0	7	0
d__Bacteria	p__Planctomycetota	c__Planctomycetes	o__Planctomycetales	f__Rubinisphaeraceae	g__SH-PL14	s__uncultured_bacterium	0	0	0	0	0	0	0	25	0	0	0	0	0	0	0	0	0	0	0	0	0	0	0	0	0	0	0	0	0	0	0
d__Bacteria	p__Planctomycetota	c__Planctomycetes	o__Planctomycetales	f__Rubinisphaeraceae	g__SH-PL14	s__uncultured_Planctomycetaceae	0	0	17	0	0	46	0	38	0	0	0	8	36	0	9	14	25	0	35	8	46	12	0	0	12	0	0	15	10	0	54
d__Bacteria	p__Planctomycetota	c__Planctomycetes	o__Planctomycetales	f__Rubinisphaeraceae	g__SH-PL14	s__uncultured_planctomycete	0	0	0	0	0	0	0	10	0	0	0	0	5	0	0	0	0	0	0	0	0	0	26	0	0	18	0	0	0	0	0
d__Bacteria	p__Planctomycetota	c__Planctomycetes	o__Planctomycetales	f__Rubinisphaeraceae	g__uncultured	NA	0	0	0	0	0	0	0	22	0	0	0	0	0	0	0	0	0	0	0	0	0	0	0	0	0	0	0	0	0	0	150
d__Bacteria	p__Planctomycetota	c__Planctomycetes	o__Planctomycetales	f__Rubinisphaeraceae	g__uncultured	s__uncultured_bacterium	0	0	0	0	0	0	0	405	0	0	0	0	187	0	0	0	0	0	0	0	11	0	0	0	15	0	0	8	0	0	82
d__Bacteria	p__Planctomycetota	c__Planctomycetes	o__Planctomycetales	f__Rubinisphaeraceae	g__uncultured	s__uncultured_prokaryote	54	18	58	7	30	24	16	354	0	8	86	67	64	0	17	0	9	0	0	26	0	73	141	0	104	532	125	71	86	142	302
d__Bacteria	p__Planctomycetota	c__Planctomycetes	o__Planctomycetales	f__Schlesneriaceae	g__Planctopirus	NA	0	0	0	0	0	31	0	45	0	0	0	0	0	0	0	0	0	0	0	0	0	16	35	0	0	20	49	0	14	32	0
d__Bacteria	p__Planctomycetota	c__Planctomycetes	o__Planctomycetales	f__Schlesneriaceae	g__Planctopirus	s__uncultured_bacterium	0	0	0	0	0	0	0	68	0	0	0	0	19	0	0	0	0	0	0	0	0	24	0	19	42	16	33	10	21	0	0
d__Bacteria	p__Planctomycetota	c__Planctomycetes	o__Planctomycetales	f__Schlesneriaceae	g__Planctopirus	s__uncultured_planctomycete	0	0	0	0	0	0	0	16	0	0	0	0	0	0	0	0	0	0	0	0	0	0	0	0	0	18	0	0	0	0	0
d__Bacteria	p__Planctomycetota	c__Planctomycetes	o__Planctomycetales	f__Schlesneriaceae	g__Schlesneria	NA	0	0	0	0	27	11	0	215	0	0	0	0	0	0	0	0	0	0	0	39	0	76	89	107	72	38	85	43	67	39	19
d__Bacteria	p__Planctomycetota	c__Planctomycetes	o__Planctomycetales	f__Schlesneriaceae	g__Schlesneria	s__uncultured_planctomycete	9	47	119	13	12	114	18	422	59	0	42	143	129	138	0	0	23	0	0	0	70	37	67	100	177	50	81	108	210	159	213
d__Bacteria	p__Planctomycetota	c__Planctomycetes	o__Planctomycetales	f__Schlesneriaceae	g__Schlesneria	s__uncultured_Planctomycetia	0	0	0	0	0	0	0	0	0	0	0	0	0	0	0	0	0	0	0	0	0	0	0	0	0	0	0	0	10	0	0
d__Bacteria	p__Planctomycetota	c__Planctomycetes	o__Planctomycetales	f__Schlesneriaceae	g__Schlesneria	s__uncultured_prokaryote	0	0	0	0	0	21	0	50	0	0	0	0	0	0	0	0	0	0	0	0	0	22	0	0	13	40	0	0	148	0	0
d__Bacteria	p__Planctomycetota	c__Planctomycetes	o__Planctomycetales	f__uncultured	g__uncultured	NA	289	1074	285	989	1666	1300	327	1412	290	253	748	449	389	389	367	204	671	118	401	1040	190	1341	1257	2047	1425	1431	1351	623	1955	2309	1123
d__Bacteria	p__Planctomycetota	c__Planctomycetes	o__Planctomycetales	f__uncultured	g__uncultured	s__agricultural_soil	0	68	39	252	318	81	0	55	34	44	140	165	42	59	56	98	65	42	0	83	0	188	122	228	173	351	316	87	267	248	248
d__Bacteria	p__Planctomycetota	c__Planctomycetes	o__Planctomycetales	f__uncultured	g__uncultured	s__metagenome	29	0	79	0	177	59	23	204	10	0	29	104	42	48	0	23	0	0	29	108	25	59	76	87	50	183	112	32	363	129	595
d__Bacteria	p__Planctomycetota	c__Planctomycetes	o__Planctomycetales	f__uncultured	g__uncultured	s__uncultured_bacterium	0	111	72	0	26	184	0	578	0	0	85	42	217	281	11	45	147	0	0	45	23	98	144	47	106	54	46	63	150	350	44
d__Bacteria	p__Planctomycetota	c__Planctomycetes	o__Planctomycetales	f__uncultured	g__uncultured	s__uncultured_Crater	0	0	0	0	0	33	0	0	0	0	14	0	0	140	0	0	0	0	35	0	0	0	0	0	0	0	0	0	0	0	0
d__Bacteria	p__Planctomycetota	c__Planctomycetes	o__Planctomycetales	f__uncultured	g__uncultured	s__uncultured_organism	0	0	0	16	0	0	0	139	0	0	0	0	30	0	0	0	0	0	0	0	0	0	0	7	68	0	4	0	0	41	0
d__Bacteria	p__Planctomycetota	c__Planctomycetes	o__Planctomycetales	f__uncultured	g__uncultured	s__uncultured_Planctomyces	277	360	0	170	443	143	0	0	0	412	254	0	0	0	0	0	0	46	108	109	0	572	426	1257	772	625	489	411	107	757	0
d__Bacteria	p__Planctomycetota	c__Planctomycetes	o__Planctomycetales	f__uncultured	g__uncultured	s__uncultured_planctomycete	0	0	0	8	0	0	0	38	0	0	0	0	16	0	0	0	0	0	0	0	0	0	0	0	13	0	0	11	9	23	11
d__Bacteria	p__Planctomycetota	c__Planctomycetes	o__Planctomycetales	f__uncultured	g__uncultured	s__uncultured_soil	18	0	23	41	0	26	0	12	0	0	0	0	0	0	29	0	0	0	0	0	0	21	18	79	78	90	9	14	0	72	0
d__Bacteria	p__Planctomycetota	c__Planctomycetes	o__uncultured	f__uncultured	g__uncultured	NA	10	45	0	57	107	353	0	121	10	34	66	0	27	19	7	0	30	0	25	47	19	55	29	41	48	123	48	31	99	70	11
d__Bacteria	p__Planctomycetota	c__Planctomycetes	o__uncultured	f__uncultured	g__uncultured	s__uncultured_bacterium	0	28	69	12	170	11	17	46	20	23	25	36	0	5	10	0	0	0	0	14	8	50	43	0	48	40	34	53	5	125	19
d__Bacteria	p__Planctomycetota	c__Planctomycetes	o__uncultured	f__uncultured	g__uncultured	s__uncultured_Planctomycetaceae	0	0	24	6	0	0	0	50	7	0	3	4	15	0	0	0	0	0	0	0	0	10	51	33	76	98	67	45	67	150	70
d__Bacteria	p__Planctomycetota	c__Planctomycetes	o__uncultured	f__uncultured	g__uncultured	s__uncultured_planctomycete	9	47	21	0	73	67	0	138	0	17	30	21	27	36	8	0	4	8	17	0	0	28	62	21	21	68	34	19	18	61	25
d__Bacteria	p__Planctomycetota	c__vadinHA49	o__vadinHA49	f__vadinHA49	g__vadinHA49	NA	167	167	79	106	1127	216	227	84	70	318	246	107	17	6	4	0	0	0	20	68	0	779	527	941	424	788	1005	215	507	615	159
d__Bacteria	p__Planctomycetota	c__vadinHA49	o__vadinHA49	f__vadinHA49	g__vadinHA49	s__bacterium_UW	0	0	0	0	58	0	0	20	0	24	0	0	0	13	0	0	0	0	0	29	0	96	119	210	86	166	189	32	141	94	19
d__Bacteria	p__Planctomycetota	c__vadinHA49	o__vadinHA49	f__vadinHA49	g__vadinHA49	s__metagenome	43	94	69	0	416	369	47	291	54	0	6	184	33	81	59	0	22	46	101	279	76	459	570	563	382	773	748	227	586	580	333
d__Bacteria	p__Planctomycetota	c__vadinHA49	o__vadinHA49	f__vadinHA49	g__vadinHA49	s__uncultured_Antarctic	31	15	19	0	0	0	0	8	0	5	0	23	0	0	0	0	0	0	0	0	0	11	52	102	52	358	70	0	0	0	114
d__Bacteria	p__Planctomycetota	c__vadinHA49	o__vadinHA49	f__vadinHA49	g__vadinHA49	s__uncultured_bacterium	30	40	39	0	1012	33	12	0	28	142	32	65	0	0	8	0	0	0	0	17	0	98	50	82	36	161	159	22	214	53	90
d__Bacteria	p__Planctomycetota	c__vadinHA49	o__vadinHA49	f__vadinHA49	g__vadinHA49	s__uncultured_Planctomycetales	0	0	0	0	94	4	0	11	0	14	0	0	0	4	0	0	0	0	0	0	0	12	23	26	10	28	28	0	19	16	133
d__Bacteria	p__Proteobacteria	NA	NA	NA	NA	NA	0	0	13	232	50	0	0	186	44	0	0	109	0	0	0	0	0	2	0	59	0	10	57	23	29	118	46	7	91	19	115
d__Bacteria	p__Proteobacteria	c__Alphaproteobacteria	NA	NA	NA	NA	200	579	427	429	1590	795	134	6832	218	99	204	345	783	54	506	43	524	58	117	517	39	2394	1848	4272	2815	3950	3212	1172	941	3923	925
d__Bacteria	p__Proteobacteria	c__Alphaproteobacteria	o__Acetobacterales	f__Acetobacteraceae	NA	NA	53	42	0	74	475	202	39	387	0	115	5	109	25	89	40	0	0	0	0	97	20	434	539	1166	920	993	390	487	466	712	1462
d__Bacteria	p__Proteobacteria	c__Alphaproteobacteria	o__Acetobacterales	f__Acetobacteraceae	g__Acidicaldus	s__uncultured_Acetobacteraceae	0	0	0	0	0	0	0	0	0	0	0	0	0	0	0	0	0	0	0	0	0	0	0	0	0	10	0	0	0	0	0
d__Bacteria	p__Proteobacteria	c__Alphaproteobacteria	o__Acetobacterales	f__Acetobacteraceae	g__Acidiphilium	NA	0	131	0	0	43	0	0	0	22	0	0	14	0	56	0	0	0	0	0	0	0	14	15	13	0	14	115	0	136	7	97
d__Bacteria	p__Proteobacteria	c__Alphaproteobacteria	o__Acetobacterales	f__Acetobacteraceae	g__Acidiphilium	s__Acetobacteraceae_bacterium	0	0	0	0	0	0	0	0	0	0	0	0	0	0	0	0	0	0	0	0	0	0	0	0	0	0	0	0	0	0	33
d__Bacteria	p__Proteobacteria	c__Alphaproteobacteria	o__Acetobacterales	f__Acetobacteraceae	g__Acidiphilium	s__metagenome	0	0	0	0	0	0	0	0	0	0	0	0	0	0	0	0	0	0	0	0	0	0	32	0	14	0	0	9	0	0	0
d__Bacteria	p__Proteobacteria	c__Alphaproteobacteria	o__Acetobacterales	f__Acetobacteraceae	g__Acidiphilium	s__uncultured_bacterium	0	0	0	0	0	0	0	0	0	0	0	0	0	0	0	0	0	0	0	72	0	0	0	0	0	4	0	0	0	0	0
d__Bacteria	p__Proteobacteria	c__Alphaproteobacteria	o__Acetobacterales	f__Acetobacteraceae	g__Acidiphilium	s__uncultured_eubacterium	0	0	0	0	0	0	0	0	0	0	0	0	0	0	0	0	0	0	0	0	0	0	0	0	0	10	0	0	9	0	0
d__Bacteria	p__Proteobacteria	c__Alphaproteobacteria	o__Acetobacterales	f__Acetobacteraceae	g__Acidiphilium	s__uncultured_soil	0	0	0	0	0	0	0	0	0	0	0	0	0	0	0	0	0	0	0	0	0	0	0	0	0	19	0	0	0	0	0
d__Bacteria	p__Proteobacteria	c__Alphaproteobacteria	o__Acetobacterales	f__Acetobacteraceae	g__Acidisoma	s__uncultured_bacterium	0	0	0	0	0	0	0	0	0	0	0	0	0	0	0	0	0	0	0	0	0	7	0	0	0	0	0	0	0	0	0
d__Bacteria	p__Proteobacteria	c__Alphaproteobacteria	o__Acetobacterales	f__Acetobacteraceae	g__Belnapia	NA	0	0	0	0	0	0	0	0	0	0	0	0	0	0	0	0	0	0	0	0	0	0	0	0	3	0	0	0	0	0	0
d__Bacteria	p__Proteobacteria	c__Alphaproteobacteria	o__Acetobacterales	f__Acetobacteraceae	g__Rhodovastum	NA	0	0	0	13	0	0	0	0	0	0	0	0	0	0	0	0	0	0	0	0	0	0	0	18	0	0	0	0	0	0	42
d__Bacteria	p__Proteobacteria	c__Alphaproteobacteria	o__Acetobacterales	f__Acetobacteraceae	g__Rhodovastum	s__Acetobacteraceae_bacterium	0	0	0	0	0	0	0	0	0	0	0	0	0	0	0	0	0	0	0	0	0	0	0	0	0	14	0	0	0	0	0
d__Bacteria	p__Proteobacteria	c__Alphaproteobacteria	o__Acetobacterales	f__Acetobacteraceae	g__Rhodovastum	s__metagenome	0	63	28	38	101	22	0	8	0	0	0	34	0	0	35	0	0	0	0	37	0	99	184	346	246	265	86	117	80	159	62
d__Bacteria	p__Proteobacteria	c__Alphaproteobacteria	o__Acetobacterales	f__Acetobacteraceae	g__Rhodovastum	s__uncultured_bacterium	0	0	0	0	21	5	0	0	0	0	0	0	0	0	0	0	0	0	0	18	0	6	10	0	0	14	0	0	6	20	0
d__Bacteria	p__Proteobacteria	c__Alphaproteobacteria	o__Acetobacterales	f__Acetobacteraceae	g__Roseomonas	NA	0	0	0	0	0	0	0	243	0	0	0	93	35	31	0	0	0	0	0	0	0	0	0	0	0	0	0	0	58	6	295
d__Bacteria	p__Proteobacteria	c__Alphaproteobacteria	o__Acetobacterales	f__Acetobacteraceae	g__uncultured	NA	121	464	95	188	1286	256	158	26	122	151	210	103	0	63	187	0	0	0	83	330	0	2545	1942	3367	2368	2978	1825	615	849	2249	291
d__Bacteria	p__Proteobacteria	c__Alphaproteobacteria	o__Acetobacterales	f__Acetobacteraceae	g__uncultured	s__uncultured_proteobacterium	0	166	0	74	55	0	0	0	0	0	0	0	0	0	0	0	0	0	0	0	0	60	0	73	123	156	0	91	102	103	0
d__Bacteria	p__Proteobacteria	c__Alphaproteobacteria	o__AT-s3-44	f__AT-s3-44	g__AT-s3-44	s__metagenome	0	0	0	0	0	0	0	0	0	0	0	0	14	0	0	0	0	0	0	0	0	0	0	0	0	0	0	0	0	0	0
d__Bacteria	p__Proteobacteria	c__Alphaproteobacteria	o__Azospirillales	f__Azospirillaceae	g__Azospirillum	NA	0	0	0	0	0	0	0	0	0	0	0	0	0	0	0	0	0	0	0	0	0	0	0	0	0	0	0	0	0	0	5
d__Bacteria	p__Proteobacteria	c__Alphaproteobacteria	o__Azospirillales	f__Azospirillaceae	g__Nitrospirillum	NA	0	0	0	9	0	0	0	0	0	0	0	0	0	0	0	0	0	0	0	0	0	12	0	15	0	25	19	0	0	0	0
d__Bacteria	p__Proteobacteria	c__Alphaproteobacteria	o__Azospirillales	f__Azospirillaceae	g__Skermanella	NA	0	0	0	0	0	0	0	0	0	0	0	0	0	0	0	0	0	0	0	0	0	0	8	0	0	0	0	5	0	0	0
d__Bacteria	p__Proteobacteria	c__Alphaproteobacteria	o__Azospirillales	f__Azospirillaceae	g__uncultured	s__metagenome	0	13	0	13	41	18	6	0	0	0	0	0	0	0	0	0	0	0	0	0	0	29	27	34	16	111	28	29	0	54	0
d__Bacteria	p__Proteobacteria	c__Alphaproteobacteria	o__Azospirillales	f__Inquilinaceae	g__Inquilinus	NA	0	0	0	0	0	0	0	0	0	0	0	0	0	0	0	0	0	0	0	29	0	10	0	0	0	0	0	0	0	0	0
d__Bacteria	p__Proteobacteria	c__Alphaproteobacteria	o__Azospirillales	f__Inquilinaceae	g__Inquilinus	s__uncultured_Alphaproteobacteria	0	29	0	16	80	0	23	0	0	0	0	0	0	0	0	0	0	0	0	74	0	29	9	29	42	121	29	0	0	32	0
d__Bacteria	p__Proteobacteria	c__Alphaproteobacteria	o__Azospirillales	f__Inquilinaceae	g__Inquilinus	s__uncultured_Inquilinus	0	0	9	0	0	4	0	8	0	0	0	0	34	0	0	4	6	0	0	0	5	0	0	0	4	36	0	50	0	0	0
d__Bacteria	p__Proteobacteria	c__Alphaproteobacteria	o__Caedibacterales	f__Caedibacteraceae	g__Caedibacter	NA	0	0	0	0	0	0	0	0	0	0	0	0	0	0	0	0	0	0	0	0	0	0	0	0	0	0	5	0	0	0	0
d__Bacteria	p__Proteobacteria	c__Alphaproteobacteria	o__Caedibacterales	f__Caedibacteraceae	g__Caedibacter	s__Caedimonas_varicaedens	0	0	0	3	0	0	0	0	0	0	0	0	4	0	0	0	0	0	0	0	0	4	0	4	0	0	0	0	0	0	0
d__Bacteria	p__Proteobacteria	c__Alphaproteobacteria	o__Caedibacterales	f__Caedibacteraceae	g__Caedibacter	s__endosymbiont_of	0	0	0	0	0	0	0	0	0	0	0	0	0	0	0	0	0	0	0	0	0	0	0	0	0	0	0	0	5	0	0
d__Bacteria	p__Proteobacteria	c__Alphaproteobacteria	o__Caedibacterales	f__Caedibacteraceae	g__Caedibacter	s__uncultured_bacterium	0	34	0	0	0	9	0	0	0	0	0	0	0	0	0	0	0	0	0	0	0	0	0	0	0	0	0	0	33	0	4
[truncated: 5,337 more rows]
